# Supplementary material for: Temporal tracking of microglial and monocyte single-cell transcriptomics in lethal flavivirus infection
Source: Acta Neuropathol Commun. 2023 Apr 4;11:60. doi: 10.1186/s40478-023-01547-4 (PMC10074823; doi:10.1186/s40478-023-01547-4)
Supplement: Supplementary file 2 — Additional file 2. Single-cell RNA gene list and gene modules determined by Monocle3. [file 40478_2023_1547_MOESM2_ESM.xlsx]

## Sheet: Gene list
	Gene symbols
1	X2810417H13Rik
2	Acaca
3	Ada
4	Adgre1
5	Adgrg3
6	Alas2
7	Anxa5
8	Apoe
9	Aqp9
10	Arg1
11	Arg2
12	Arl4c
13	Atf6b
14	Atp5a1
15	Aurkb
16	Axl
17	Bach2
18	Bax
19	Bcl11a
20	Bcl2
21	Bcl2a1a
22	Bcl6
23	Bin1
24	Bin2
25	Birc3
26	Blk
27	Blnk
28	Btg1
29	Btla
30	C1qa
31	C1qb
32	C3
33	C5ar1
34	Casp1
35	Casp8
36	Cblb
37	Ccl17
38	Ccl19
39	Ccl2
40	Ccl20
41	Ccl22
42	Ccl3
43	Ccl4
44	Ccl5
45	Ccl6
46	Ccl9
47	Ccnd2
48	Ccr1
49	Ccr10
50	Ccr2
51	Ccr3
52	Ccr5
53	Ccr6
54	Ccr7
55	Ccr8
56	Ccr9
57	Cd14
58	Cd160
59	Cd163
60	Cd19
61	Cd1d1
62	Cd1d2
63	Cd2
64	Cd200
65	Cd209a
66	Cd22
67	Cd244
68	Cd247
69	Cd27
70	Cd274
71	Cd28
72	Cd300a
73	Cd33
74	Cd34
75	Cd36
76	Cd37
77	Cd38
78	Cd3d
79	Cd3e
80	Cd3g
81	Cd4
82	Cd40
83	Cd44
84	Cd48
85	Cd5
86	Cd52
87	Cd6
88	Cd63
89	Cd68
90	Cd69
91	Cd7
92	Cd72
93	Cd74
94	Cd79a
95	Cd79b
96	Cd81
97	Cd86
98	Cd8a
99	Cd8b1
100	Cd9
101	Cebpb
102	Cfp
103	Chil3
104	Clec10a
105	Clec4d
106	Clec4e
107	Clec7a
108	Cmklr1
109	Cnot2
110	Cpa3
111	Cpne2
112	Cr2
113	Csf1
114	Csf1r
115	Csf2
116	Cst7
117	Ctla4
118	Ctsd
119	Ctsw
120	Cx3cr1
121	Cxcl1
122	Cxcl10
123	Cxcl11
124	Cxcl13
125	Cxcl16
126	Cxcl2
127	Cxcl9
128	Cxcr1
129	Cxcr2
130	Cxcr3
131	Cxcr4
132	Cxcr5
133	Cxcr6
134	Cybb
135	Dab2
136	Ddx58
137	Dock8
138	Dpp4
139	Dusp1
140	Dusp2
141	Ebf1
142	Egr1
143	Elane
144	Entpd1
145	Eomes
146	F13a1
147	F5
148	Fam129c
149	Fam65b
150	Fas
151	Fasl
152	Fcer1a
153	Fcer1g
154	Fcer2a
155	Fcgr3
156	Fcna
157	Fcrla
158	Fcrls
159	Flt3
160	Fn1
161	Fosb
162	Fosl1
163	Foxo1
164	Foxp3
165	Fscn1
166	Fth1
167	Fut4
168	Fyb
169	Fyn
170	G6pdx
171	Gapdh
172	Gata1
173	Gata2
174	Gata3
175	Gfi1
176	Gimap5
177	Gimap7
178	Glg1
179	Gnas
180	Gpr34
181	Gzma
182	Gzmb
183	Gzmk
184	Gzmm
185	H2.Aa
186	H2.Ab1
187	H2.DMa
188	H2.DMb2
189	H2.Eb1
190	H2.K1
191	H2.Ob
192	Havcr1
193	Havcr2
194	Hexb
195	Hif1a
196	Hk1
197	Hmox1
198	Hprt
199	Icam1
200	Icos
201	Idh2
202	Ier3
203	Ifitm2
204	Ifitm3
205	Ifna1
206	Ifnar1
207	Ifng
208	Ifngr1
209	Igbp1
210	Igha
211	Ighd
212	Ighe
213	Ighg1
214	Ighg2b
215	Ighg2c
216	Ighg3
217	Ighm
218	Igkc
219	Iglc3
220	Ikbkb
221	Ikzf2
222	Il10
223	Il12a
224	Il12b
225	Il12rb1
226	Il12rb2
227	Il13
228	Il15
229	Il15ra
230	Il17a
231	Il17f
232	Il18
233	Il18r1
234	Il18rap
235	Il1a
236	Il1b
237	Il1r2
238	Il1rl1
239	Il1rn
240	Il2
241	Il21
242	Il22
243	Il23r
244	Il25
245	Il2ra
246	Il2rb
247	Il33
248	Il3ra
249	Il4
250	Il4ra
251	Il5
252	Il6
253	Il6ra
254	Il7r
255	Il9
256	Irak1
257	Irf3
258	Irf4
259	Irf5
260	Irf7
261	Irf8
262	Itga4
263	Itgae
264	Itgam
265	Itgax
266	Itgb2
267	Itk
268	Jak2
269	Jchain
270	Jun
271	Junb
272	Kcne3
273	Kcnh2
274	Kdelr1
275	Kit
276	Klf4
277	Klra1
278	Klra17
279	Klra21
280	Klra3
281	Klra5
282	Klra6
283	Klra7
284	Klrb1
285	Klrc1
286	Klrc3
287	Klrg1
288	Klrk1
289	Kmo
290	Lag3
291	Lamp1
292	Lamp3
293	Lap3
294	Lat
295	Lat2
296	Lck
297	Lef1
298	Lgals1
299	Lgals3
300	Lgals9
301	Lilrb4a
302	Lipa
303	Lmna
304	Lpl
305	Lrrc32
306	Lta
307	Ltb
308	Ly6a
309	Ly6c1
310	Ly86
311	Ly96
312	Lyn
313	Lyz2
314	Maf
315	Mafb
316	Mapk1
317	Mapk8
318	Marco
319	Mbp
320	Mcm2
321	Mcm4
322	Mef2a
323	Mertk
324	Mgst1
325	Mki67
326	Mmp12
327	Mmp9
328	Mrc1
329	Ms4a1
330	Msr1
331	Mxra8
332	Myc
333	Myd88
334	Mzb1
335	Ncam1
336	Nfe2l2
337	Nfkb1
338	Nfkb2
339	Nkg7
340	Nlrp3
341	Nod1
342	Nod2
343	Nos2
344	Nrp1
345	Nt5e
346	Oas2
347	P2rx7
348	P2ry12
349	Pask
350	Pax5
351	Pcna
352	Pdcd1
353	Pdia4
354	Phb
355	Pik3ip1
356	Plac8
357	Pou2af1
358	Prdm1
359	Prdx2
360	Prf1
361	Psen1
362	Ptprc
363	Qpct
364	Rgs1
365	Rora
366	Rorc
367	Rpn2
368	Runx3
369	S100a10
370	S100a8
371	S100a9
372	Sall1
373	Sell
374	Selplg
375	Siglech
376	Sirpa
377	Slamf1
378	Slc11a1
379	Slc11a2
380	Slc25a37
381	Slc2a1
382	Slc7a7
383	Smad3
384	Socs1
385	Sparc
386	Spi1
387	Spp1
388	Sra1
389	Stat1
390	Stat3
391	Stat4
392	Stat5a
393	Stat6
394	Tbx21
395	Tcf4
396	Tcf7
397	Tfrc
398	Tgfb1
399	Tgfb3
400	Thbd
401	Thbs1
402	Thy1
403	Ticam1
404	Tigit
405	Timd4
406	Timp2
407	Tlr1
408	Tlr2
409	Tlr3
410	Tlr4
411	Tlr7
412	Tlr8
413	Tlr9
414	Tmem119
415	Tmem173
416	Tmem97
417	Tnf
418	Tnfrsf13b
419	Tnfrsf13c
420	Tnfrsf17
421	Tnfrsf18
422	Tnfrsf1b
423	Tnfrsf25
424	Tnfrsf4
425	Tnfrsf8
426	Tnfrsf9
427	Tnfsf10
428	Tnfsf13
429	Tnfsf13b
430	Tnfsf14
431	Tnfsf8
432	Top2a
433	Trac
434	Traf6
435	Trat1
436	Trbc1
437	Trbc2
438	Trdc
439	Trem1
440	Trem2
441	Trib2
442	Tspan32
443	Txk
444	Tyk2
445	Tyms
446	Ube2c
447	Vcp
448	Vegfa
449	Vim
450	Vpreb3
451	Vps28
452	Xbp1
453	Xcl1
454	Ybx3
455	Zap70
456	Zbtb16
457	Zbtb46
458	Zeb2
459	mt.Co1
460	mt.Cytb
461	mt.Nd1
462	mt.Nd2
463	mt.Nd5
464	mt.Rnr2

## Sheet: Gene modules_Monocle3
Gene Symbol	Gene module
X2810417H13Rik	1
Atp5a1	1
Aurkb	1
Bcl2a1a	1
C1qa	1
C1qb	1
Ccl2	1
Ccl3	1
Ccl5	1
Cd244	1
Cd36	1
Cd52	1
Cd63	1
Cd79b	1
Cd81	1
Chil3	1
Cst7	1
Cxcl13	1
F13a1	1
Fcer1g	1
Fn1	1
Fth1	1
G6pdx	1
Gapdh	1
Gnas	1
Gzmm	1
H2.DMb2	1
H2.Ob	1
Hexb	1
Hprt	1
Igbp1	1
Ighd	1
Ighg2b	1
Ighg2c	1
Ighg3	1
Ighm	1
Il1r2	1
Itgax	1
Klra17	1
Lamp3	1
Lap3	1
Lgals9	1
Ly86	1
Mcm2	1
Mcm4	1
Mki67	1
Nrp1	1
Pask	1
Pcna	1
Pdia4	1
Phb	1
Pik3ip1	1
Prdx2	1
Rpn2	1
Tmem97	1
Top2a	1
Tspan32	1
Tyms	1
Ube2c	1
Vps28	1
Ybx3	1
Zbtb16	1
Casp1	2
Casp8	2
Ccl6	2
Ccl9	2
Ccr1	2
Ccr2	2
Ccr3	2
Ccr5	2
Cd14	2
Cd163	2
Cd33	2
Cd44	2
Clec4d	2
Clec7a	2
Cpne2	2
Cxcl10	2
Cxcl11	2
Dab2	2
Entpd1	2
F5	2
Fcgr3	2
Ifitm2	2
Ifitm3	2
Il10	2
Il15	2
Il18	2
Il18rap	2
Il4ra	2
Itga4	2
Ly6a	2
Ly6c1	2
Lyz2	2
Mbp	2
Mgst1	2
Mrc1	2
Msr1	2
Myd88	2
Plac8	2
Sell	2
Spp1	2
Thbs1	2
Trem1	2
Xbp1	2
Arg1	3
Arg2	3
Birc3	3
Btg1	3
C3	3
Cblb	3
Cd274	3
Cd38	3
Cd40	3
Clec4e	3
Cxcl16	3
Cxcl2	3
Cxcr4	3
Dusp1	3
Dusp2	3
Fas	3
H2.K1	3
Hif1a	3
Hmox1	3
Ier3	3
Ifnar1	3
Il1rn	3
Il33	3
Il7r	3
Junb	3
Lgals3	3
Lilrb4a	3
Ly96	3
Nfkb2	3
Nos2	3
P2rx7	3
Qpct	3
Rgs1	3
Runx3	3
Slc2a1	3
Sra1	3
Tgfb3	3
Tnfrsf1b	3
Tnfsf13	3
Traf6	3
Vegfa	3
Zeb2	3
Anxa5	4
Bcl11a	4
Btla	4
Ccr7	4
Cd1d1	4
Cd200	4
Cd209a	4
Cd7	4
Cd74	4
Cfp	4
Clec10a	4
Cxcl9	4
Cxcr5	4
Dpp4	4
Flt3	4
Fscn1	4
Fyn	4
H2.Aa	4
H2.Ab1	4
H2.DMa	4
H2.Eb1	4
Havcr1	4
Ikbkb	4
Il12rb2	4
Il1b	4
Il2ra	4
Kcne3	4
Kit	4
Klrk1	4
Kmo	4
Lgals1	4
Pdcd1	4
S100a10	4
Stat3	4
Stat4	4
Stat5a	4
Tcf7	4
Timd4	4
Vim	4
Zbtb46	4
Acaca	5
Arl4c	5
Atf6b	5
Bach2	5
Bin1	5
Bin2	5
Blnk	5
Cd22	5
Cd300a	5
Cd37	5
Cmklr1	5
Cnot2	5
Dock8	5
Fcrls	5
Idh2	5
Il6ra	5
Irf5	5
Irf8	5
Mafb	5
Mapk8	5
Mef2a	5
Mertk	5
Myc	5
Nfkb1	5
Sall1	5
Slc25a37	5
Smad3	5
Stat6	5
Tfrc	5
Ticam1	5
Tlr4	5
Tlr7	5
Tnfrsf13b	5
Bax	6
C5ar1	6
Ccl4	6
Cd48	6
Cd72	6
Cd9	6
Csf1	6
Fyb	6
Glg1	6
Icam1	6
Il12b	6
Il1a	6
Itgam	6
Itgb2	6
Kdelr1	6
Lat2	6
Lpl	6
Lyn	6
Nfe2l2	6
Nlrp3	6
Psen1	6
Siglech	6
Slc11a1	6
Slc11a2	6
Slc7a7	6
Tlr1	6
Tlr2	6
Tlr3	6
Tnf	6
Tnfsf13b	6
mt.Rnr2	6
Cd2	7
Cd4	7
Cd5	7
Cd8b1	7
Cxcr6	7
Eomes	7
Gfi1	7
Gzma	7
Gzmb	7
Havcr2	7
Il6	7
Lag3	7
Lta	7
Nkg7	7
Prdm1	7
Slamf1	7
Tbx21	7
Thy1	7
Tigit	7
Tnfrsf18	7
Tnfrsf4	7
Tnfrsf8	7
Tnfrsf9	7
Tnfsf14	7
Trbc2	7
mt.Co1	7
mt.Cytb	7
mt.Nd1	7
mt.Nd2	7
mt.Nd5	7
Adgre1	8
Cd34	8
Cd68	8
Csf1r	8
Ctsd	8
Cx3cr1	8
Egr1	8
Fam129c	8
Fosb	8
Fut4	8
Gpr34	8
Ifngr1	8
Il1rl1	8
Jun	8
Klf4	8
Lamp1	8
Lipa	8
Maf	8
Mapk1	8
P2ry12	8
Selplg	8
Sirpa	8
Sparc	8
Tgfb1	8
Timp2	8
Tmem119	8
Tmem173	8
Tnfrsf17	8
Trem2	8
Aqp9	9
Axl	9
Bcl6	9
Ccnd2	9
Cd69	9
Cd86	9
Cybb	9
Ddx58	9
Hk1	9
Il12rb1	9
Il15ra	9
Il3ra	9
Irf7	9
Jak2	9
Nod1	9
Nod2	9
Oas2	9
Ptprc	9
Stat1	9
Tlr9	9
Tnfsf10	9
Tnfsf8	9
Tyk2	9
