# Supplementary material for: Temporal tracking of microglial and monocyte single-cell transcriptomics in lethal flavivirus infection
Source: Acta Neuropathol Commun. 2023 Apr 4;11:60. doi: 10.1186/s40478-023-01547-4 (PMC10074823; doi:10.1186/s40478-023-01547-4)
Supplement: Supplementary file 4 — Additional file 4. Top markers per scRNA-seq cluster. [file 40478_2023_1547_MOESM4_ESM.xlsx]

## Sheet: MCMG_topmarkers_percluster_with
	p_val	avg_log2FC	pct.1	pct.2	p_val_adj	cluster	gene	Gene# in cluster
Fcrls	0	3.59623	0.999	0.137	0	MG1	Fcrls	1
P2ry12	0	3.57385	1	0.242	0	MG1	P2ry12	2		Ordered by log2FC (largest to smallest per cluster)
Gpr34	0	3.43489	1	0.131	0	MG1	Gpr34	3		High log2FC values indicate high differential expression, relative to all the other clusters
Hexb	0	3.20759	1	0.816	0	MG1	Hexb	4
Tmem119	0	3.00186	1	0.365	0	MG1	Tmem119	5
Trem2	0	2.94955	1	0.269	0	MG1	Trem2	6
Sparc	0	2.92914	0.997	0.311	0	MG1	Sparc	7
Ctsd	0	2.73541	1	0.86	0	MG1	Ctsd	8
Csf1r	0	2.71762	0.999	0.487	0	MG1	Csf1r	9
Sirpa	0	2.22655	1	0.643	0	MG1	Sirpa	10
Selplg	0	2.13967	0.981	0.368	0	MG1	Selplg	11
Cd81	0	1.963	1	0.614	0	MG1	Cd81	12
C1qa	0	1.78261	1	0.702	0	MG1	C1qa	13
Fcgr3	0	1.69252	0.999	0.774	0	MG1	Fcgr3	14
Ifngr1	0	1.69205	0.943	0.163	0	MG1	Ifngr1	15
Adgre1	0	1.61839	0.899	0.191	0	MG1	Adgre1	16
Cd9	0	1.60161	0.966	0.334	0	MG1	Cd9	17
Siglech	0	1.47611	0.919	0.231	0	MG1	Siglech	18
Entpd1	0	1.39954	0.942	0.327	0	MG1	Entpd1	19
Il6ra	0	1.31396	0.895	0.276	0	MG1	Il6ra	20
Timp2	0	1.29579	0.824	0.146	0	MG1	Timp2	21
Cd34	0	1.13708	0.633	0.067	0	MG1	Cd34	22
Fscn1	0	1.06693	0.69	0.067	0	MG1	Fscn1	23
Idh2	0	0.833839	0.587	0.063	0	MG1	Idh2	24
Cx3cr1	0	0.792043	0.532	0.037	0	MG1	Cx3cr1	25
Cd300a	1.04e-298	0.840948	0.609	0.09	4.29e-296	MG1	Cd300a	26
Bin1	7.17e-295	1.37899	0.974	0.426	2.96e-292	MG1	Bin1	27
Tmem173	2.23e-291	1.30183	0.932	0.396	9.23e-289	MG1	Tmem173	28
Sall1	3.94e-266	0.862716	0.699	0.146	1.63e-263	MG1	Sall1	29
Arl4c	1.44e-262	0.896519	0.69	0.148	5.95e-260	MG1	Arl4c	30
Cd14	1.56e-255	0.939293	0.804	0.204	6.44e-253	MG1	Cd14	31
Mef2a	5.96e-244	0.826716	0.641	0.137	2.46e-241	MG1	Mef2a	32
Lamp1	7.76e-239	1.09499	0.985	0.81	3.2e-236	MG1	Lamp1	33
Blnk	3.29e-220	0.847284	0.739	0.206	1.36e-217	MG1	Blnk	34
Cd68	2.44e-216	1.14764	0.964	0.652	1.01e-213	MG1	Cd68	35
Tnfrsf13b	1.11e-209	0.662657	0.528	0.099	4.59e-207	MG1	Tnfrsf13b	36
Havcr2	1.28e-198	0.910842	0.823	0.298	5.27e-196	MG1	Havcr2	37
Jun	1.4e-193	1.40882	0.715	0.24	5.77e-191	MG1	Jun	38
P2rx7	6.75e-182	0.581169	0.538	0.115	2.79e-179	MG1	P2rx7	39
Nrp1	1.87e-180	0.695806	0.567	0.135	7.73e-178	MG1	Nrp1	40
Mertk	7.79e-180	0.507347	0.412	0.065	3.22e-177	MG1	Mertk	41
C1qb	3.33e-173	1.11943	0.999	0.72	1.38e-170	MG1	C1qb	42
Smad3	2.48e-172	0.506953	0.442	0.079	1.03e-169	MG1	Smad3	43
Mafb	2.3e-171	0.969491	0.959	0.578	9.51e-169	MG1	Mafb	44
Rpn2	1.01e-167	0.721678	0.744	0.261	4.19e-165	MG1	Rpn2	45
Dock8	6.3e-166	0.515646	0.464	0.092	2.6e-163	MG1	Dock8	46
Ly86	2.95e-161	0.83873	0.997	0.912	1.22e-158	MG1	Ly86	47
Lag3	7.18e-157	0.674346	0.546	0.144	2.96e-154	MG1	Lag3	48
Slc7a7	3.5e-156	0.613515	0.601	0.173	1.45e-153	MG1	Slc7a7	49
Ighm	1.13e-150	0.722669	0.685	0.221	4.66e-148	MG1	Ighm	50
Itgam	1.38e-148	0.808146	0.96	0.705	5.68e-146	MG1	Itgam	51
Cd33	4.27e-148	0.449555	0.339	0.052	1.76e-145	MG1	Cd33	52
Slc25a37	2.32e-145	0.505829	0.434	0.09	9.58e-143	MG1	Slc25a37	53
Atp5a1	2.84e-145	0.567617	0.526	0.141	1.17e-142	MG1	Atp5a1	54
H2.DMa	4.27e-145	0.629327	0.57	0.162	1.76e-142	MG1	H2.DMa	55
Bin2	1.14e-137	0.764584	0.808	0.382	4.69e-135	MG1	Bin2	56
Irf8	8.87e-132	0.755344	0.889	0.515	3.66e-129	MG1	Irf8	57
Cmklr1	2.74e-131	0.622478	0.645	0.219	1.13e-128	MG1	Cmklr1	58
Cnot2	3.17e-131	0.501705	0.456	0.112	1.31e-128	MG1	Cnot2	59
Cd86	4.71e-128	0.64778	0.697	0.272	1.95e-125	MG1	Cd86	60
Ccr5	1.33e-127	0.827593	0.887	0.511	5.5e-125	MG1	Ccr5	61
Tlr7	7.09e-113	0.664254	0.832	0.416	2.93e-110	MG1	Tlr7	62
Cd37	5.96e-112	0.315477	0.26	0.039	2.46e-109	MG1	Cd37	63
Xbp1	1.5e-101	0.662329	0.799	0.447	6.18e-99	MG1	Xbp1	64
Pdia4	8.2e-98	0.451685	0.468	0.145	3.39e-95	MG1	Pdia4	65
Lyn	9.14e-87	0.557067	0.975	0.879	3.77e-84	MG1	Lyn	66
Itgb2	6.77e-81	0.559623	0.856	0.579	2.8e-78	MG1	Itgb2	67
Tnfrsf1b	2.06e-79	0.433624	0.649	0.287	8.51e-77	MG1	Tnfrsf1b	68
Il1a	1.01e-77	0.32832	0.477	0.164	4.18e-75	MG1	Il1a	69
Psen1	4.83e-69	0.426856	0.607	0.288	2e-66	MG1	Psen1	70
Mapk1	1.51e-65	0.313115	0.309	0.093	6.25e-63	MG1	Mapk1	71
Vps28	2.35e-65	0.38733	0.482	0.2	9.73e-63	MG1	Vps28	72
Ly96	7.48e-65	0.346308	0.389	0.139	3.09e-62	MG1	Ly96	73
Fosb	8.63e-65	0.821542	0.298	0.091	3.56e-62	MG1	Fosb	74
Nfe2l2	1.21e-62	0.431971	0.763	0.428	5.01e-60	MG1	Nfe2l2	75
Nlrp3	1.12e-54	0.308403	0.416	0.166	4.63e-52	MG1	Nlrp3	76
Stat6	1.21e-50	0.325653	0.395	0.164	4.98e-48	MG1	Stat6	77
Hprt	2.67e-49	0.343756	0.617	0.332	1.1e-46	MG1	Hprt	78
Ccl6	9.66e-47	0.263953	0.436	0.19	3.99e-44	MG1	Ccl6	79
Myc	1.02e-46	0.32117	0.26	0.085	4.22e-44	MG1	Myc	80
Egr1	1.13e-44	1.02949	0.397	0.19	4.65e-42	MG1	Egr1	81
C5ar1	2.02e-44	0.31476	0.317	0.123	8.36e-42	MG1	C5ar1	82
Nfkb1	6.71e-41	0.287691	0.487	0.246	2.77e-38	MG1	Nfkb1	83
Irf5	2.36e-27	0.272676	0.834	0.672	9.75e-25	MG1	Irf5	84
Gpr34	1.07e-69	1.22523	0.89	0.227	4.41e-67	MG2	Gpr34	1
Trem2	9.25e-65	1.56489	0.945	0.348	3.82e-62	MG2	Trem2	2
Fcrls	7.37e-61	0.962638	0.869	0.233	3.04e-58	MG2	Fcrls	3
Hexb	6.46e-56	1.85817	0.993	0.836	2.67e-53	MG2	Hexb	4
P2ry12	3.1e-51	0.979481	0.897	0.326	1.28e-48	MG2	P2ry12	5
Cd34	9.82e-49	0.912824	0.545	0.13	4.05e-46	MG2	Cd34	6
Csf1r	1.56e-47	1.27813	0.966	0.542	6.46e-45	MG2	Csf1r	7
Sparc	5.67e-47	1.21637	0.903	0.387	2.34e-44	MG2	Sparc	8
Tmem119	1.13e-46	1.20012	0.959	0.434	4.65e-44	MG2	Tmem119	9
C1qa	1.6e-46	1.34647	0.986	0.734	6.62e-44	MG2	C1qa	10
Cd81	1.85e-44	1.33476	0.979	0.656	7.63e-42	MG2	Cd81	11
Ctsd	4.22e-42	1.46129	0.986	0.875	1.74e-39	MG2	Ctsd	12
Cd9	4.34e-39	1.30944	0.834	0.405	1.79e-36	MG2	Cd9	13
Siglech	5.8e-37	0.981599	0.759	0.309	2.39e-34	MG2	Siglech	14
C1qb	2.97e-33	1.06623	0.993	0.75	1.23e-30	MG2	C1qb	15
Bin1	6.14e-32	0.917602	0.883	0.487	2.54e-29	MG2	Bin1	16
Sirpa	5.05e-31	0.93258	0.917	0.683	2.09e-28	MG2	Sirpa	17
Ly86	2.98e-30	0.918569	0.966	0.922	1.23e-27	MG2	Ly86	18
Cx3cr1	3.77e-28	0.438155	0.372	0.094	1.56e-25	MG2	Cx3cr1	19
Selplg	1.94e-27	0.91355	0.786	0.439	7.99e-25	MG2	Selplg	20
Timp2	6.24e-26	0.699803	0.579	0.224	2.58e-23	MG2	Timp2	21
Fcgr3	1.35e-25	0.840615	0.931	0.799	5.58e-23	MG2	Fcgr3	22
Ifngr1	1.54e-25	0.791628	0.628	0.254	6.37e-23	MG2	Ifngr1	23
Fscn1	2.14e-23	0.505264	0.434	0.14	8.85e-21	MG2	Fscn1	24
Lamp1	1.71e-22	0.79977	0.938	0.83	7.06e-20	MG2	Lamp1	25
Mafb	1.14e-20	0.747086	0.876	0.621	4.71e-18	MG2	Mafb	26
Entpd1	1.26e-17	0.650897	0.69	0.399	5.2e-15	MG2	Entpd1	27
Itgam	1.83e-17	0.683146	0.903	0.734	7.57e-15	MG2	Itgam	28
Il6ra	6.36e-17	0.674764	0.628	0.349	2.63e-14	MG2	Il6ra	29
Blnk	5.01e-16	0.625754	0.524	0.269	2.07e-13	MG2	Blnk	30
Cd14	8.04e-16	0.687942	0.552	0.275	3.32e-13	MG2	Cd14	31
Cd68	2.05e-15	0.757377	0.834	0.689	8.48e-13	MG2	Cd68	32
Adgre1	6.32e-15	0.62385	0.545	0.276	2.61e-12	MG2	Adgre1	33
Sall1	1.06e-14	0.440935	0.476	0.211	4.37e-12	MG2	Sall1	34
Nrp1	1.27e-14	0.613521	0.421	0.185	5.23e-12	MG2	Nrp1	35
Tmem173	2.99e-14	0.617816	0.697	0.459	1.23e-11	MG2	Tmem173	36
Ighm	3.26e-14	0.526444	0.545	0.274	1.35e-11	MG2	Ighm	37
Rpn2	5.07e-14	0.580605	0.559	0.317	2.09e-11	MG2	Rpn2	38
Mef2a	1.26e-12	0.460568	0.421	0.196	5.18e-10	MG2	Mef2a	39
Gnas	3.48e-12	0.598072	0.91	0.845	1.44e-09	MG2	Gnas	40
Smad3	3.54e-12	0.258296	0.317	0.121	1.46e-09	MG2	Smad3	41
Pdia4	4.21e-12	0.406261	0.4	0.181	1.74e-09	MG2	Pdia4	42
Hprt	5.52e-12	0.562096	0.579	0.364	2.28e-09	MG2	Hprt	43
Arl4c	1.8e-11	0.470312	0.434	0.213	7.42e-09	MG2	Arl4c	44
H2.DMa	1.84e-11	0.436771	0.421	0.209	7.61e-09	MG2	H2.DMa	45
Irf8	7.93e-11	0.508606	0.731	0.559	3.28e-08	MG2	Irf8	46
Bin2	3.25e-10	0.521047	0.634	0.432	1.34e-07	MG2	Bin2	47
P2rx7	7.39e-10	0.359688	0.352	0.165	3.05e-07	MG2	P2rx7	48
Tlr7	3.74e-09	0.525289	0.655	0.465	1.54e-06	MG2	Tlr7	49
Havcr2	2.52e-08	0.418744	0.559	0.36	1.04e-05	MG2	Havcr2	50
Cnot2	1.76e-07	0.28718	0.303	0.152	7.25e-05	MG2	Cnot2	51
Idh2	1.96e-07	0.277695	0.269	0.127	8.08e-05	MG2	Idh2	52
Cmklr1	1.18e-06	0.363348	0.428	0.27	0.000488922	MG2	Cmklr1	53
Dock8	3.78e-06	0.272543	0.262	0.137	0.00155955	MG2	Dock8	54
Jun	3.9e-06	0.514299	0.448	0.298	0.00161216	MG2	Jun	55
Lap3	4.1e-06	0.320159	0.462	0.292	0.00169252	MG2	Lap3	56
Tlr3	8.29e-06	0.461326	0.393	0.258	0.00342458	MG2	Tlr3	57
Psen1	1.05e-05	0.358257	0.462	0.326	0.00434561	MG2	Psen1	58
Ccr5	1.28e-05	0.474435	0.655	0.557	0.00528741	MG2	Ccr5	59
Phb	2.04e-05	0.274009	0.29	0.163	0.0084161	MG2	Phb	60
Lag3	2.59e-05	0.321562	0.324	0.192	0.0107025	MG2	Lag3	61
Itgb2	2.65e-05	0.337624	0.683	0.613	0.0109584	MG2	Itgb2	62
Lyn	3.06e-05	0.373248	0.883	0.892	0.0126242	MG2	Lyn	63
Slc11a1	0.000118477	0.283605	0.759	0.678	0.0489311	MG2	Slc11a1	64
Il1a	0.000206575	0.25414	0.317	0.201	0.0853156	MG2	Il1a	65
Nlrp3	0.000271436	0.308147	0.303	0.196	0.112103	MG2	Nlrp3	66
Xbp1	0.000272117	0.35154	0.586	0.49	0.112384	MG2	Xbp1	67
Lat2	0.000766307	0.257119	0.497	0.382	0.316485	MG2	Lat2	68
Prdx2	0.00189341	0.254331	0.359	0.266	0.78198	MG2	Prdx2	69
Vps28	0.00225205	0.266809	0.324	0.234	0.930097	MG2	Vps28	70
mt.Nd1	2.05e-217	2.27387	1	0.92	8.48e-215	MG3	mt.Nd1	1
mt.Cytb	2.16e-213	2.20266	1	0.932	8.94e-211	MG3	mt.Cytb	2
mt.Nd2	3.6e-196	2.16385	1	0.776	1.49e-193	MG3	mt.Nd2	3
mt.Co1	2.29e-171	1.50629	1	0.999	9.48e-169	MG3	mt.Co1	4
mt.Nd5	4.35e-154	1.85605	0.973	0.671	1.79e-151	MG3	mt.Nd5	5
mt.Rnr2	3.28e-129	1.41965	0.998	0.957	1.36e-126	MG3	mt.Rnr2	6
Tlr3	4.5e-161	0.971282	0.65	0.212	1.86e-158	MG4	Tlr3	1
Il1a	7.82e-136	0.958295	0.549	0.16	3.23e-133	MG4	Il1a	2
Icam1	1.85e-131	1.09302	0.739	0.345	7.63e-129	MG4	Icam1	3
Oas2	2.84e-129	1.16477	0.864	0.519	1.17e-126	MG4	Oas2	4
Tmem119	1.04e-115	0.720216	0.849	0.396	4.28e-113	MG4	Tmem119	5
Egr1	3.89e-114	1.44105	0.537	0.176	1.6e-111	MG4	Egr1	6
Myc	1.83e-101	0.602486	0.345	0.077	7.56e-99	MG4	Myc	7
Pdia4	2.16e-100	0.606673	0.478	0.149	8.93e-98	MG4	Pdia4	8
Tlr2	2.69e-97	1.24457	0.745	0.465	1.11e-94	MG4	Tlr2	9
mt.Nd2	1.05e-95	0.847218	0.971	0.768	4.34e-93	MG4	mt.Nd2	10
Irf8	1.15e-94	0.869659	0.819	0.53	4.74e-92	MG4	Irf8	11
Tnf	4.01e-91	1.0932	0.652	0.308	1.66e-88	MG4	Tnf	12
C1qb	7.68e-91	0.903199	0.962	0.73	3.17e-88	MG4	C1qb	13
Siglech	3.02e-87	0.632365	0.667	0.276	1.25e-84	MG4	Siglech	14
Lat2	8.92e-87	0.685269	0.685	0.346	3.69e-84	MG4	Lat2	15
Bin1	1.74e-84	0.753272	0.808	0.457	7.21e-82	MG4	Bin1	16
mt.Nd1	3.27e-83	0.700719	0.998	0.916	1.35e-80	MG4	mt.Nd1	17
Cd9	5.55e-82	0.778661	0.745	0.373	2.29e-79	MG4	Cd9	18
Cd72	3.94e-75	0.853771	0.86	0.594	1.63e-72	MG4	Cd72	19
Cd81	1.43e-73	0.662735	0.925	0.63	5.91e-71	MG4	Cd81	20
Cmklr1	8.33e-73	0.567287	0.554	0.238	3.44e-70	MG4	Cmklr1	21
mt.Cytb	3.19e-69	0.640779	0.994	0.929	1.32e-66	MG4	mt.Cytb	22
Lap3	7.02e-67	0.640936	0.56	0.263	2.9e-64	MG4	Lap3	23
C1qa	1.4e-66	0.698914	0.955	0.713	5.8e-64	MG4	C1qa	24
Ccl2	5.99e-64	0.984033	0.801	0.601	2.47e-61	MG4	Ccl2	25
Sall1	6.59e-60	0.477549	0.462	0.187	2.72e-57	MG4	Sall1	26
Axl	8.41e-60	0.777253	0.65	0.392	3.47e-57	MG4	Axl	27
Tlr7	2.95e-58	0.61907	0.706	0.439	1.22e-55	MG4	Tlr7	28
Cxcl10	1.48e-52	0.837314	0.902	0.775	6.13e-50	MG4	Cxcl10	29
Itgam	1.73e-50	0.676441	0.831	0.726	7.14e-48	MG4	Itgam	30
Tlr1	1.67e-45	0.434756	0.439	0.203	6.89e-43	MG4	Tlr1	31
Stat1	5.96e-43	0.469823	0.623	0.367	2.46e-40	MG4	Stat1	32
mt.Nd5	2.62e-42	0.468107	0.855	0.671	1.08e-39	MG4	mt.Nd5	33
mt.Co1	7.33e-42	0.415299	1	0.999	3.03e-39	MG4	mt.Co1	34
Smad3	9.22e-41	0.337395	0.285	0.105	3.81e-38	MG4	Smad3	35
Bin2	3.85e-37	0.462366	0.63	0.412	1.59e-34	MG4	Bin2	36
Ly86	5.37e-36	0.507884	0.938	0.921	2.22e-33	MG4	Ly86	37
Cd69	1.45e-35	0.528429	0.37	0.17	6e-33	MG4	Cd69	38
Fosb	3.33e-34	0.670256	0.258	0.099	1.37e-31	MG4	Fosb	39
Pcna	3.92e-33	0.545662	0.541	0.351	1.62e-30	MG4	Pcna	40
Slc11a1	3.86e-31	0.474945	0.78	0.667	1.59e-28	MG4	Slc11a1	41
Blnk	2.54e-30	0.304088	0.466	0.251	1.05e-27	MG4	Blnk	42
Nlrp3	1.83e-29	0.312106	0.359	0.178	7.55e-27	MG4	Nlrp3	43
Lgals9	2e-28	0.420643	0.86	0.828	8.25e-26	MG4	Lgals9	44
Bax	8.4e-28	0.357871	0.425	0.24	3.47e-25	MG4	Bax	45
Mafb	3.38e-26	0.46848	0.769	0.609	1.4e-23	MG4	Mafb	46
Lyn	5.68e-26	0.356989	0.896	0.891	2.35e-23	MG4	Lyn	47
Il15ra	1.05e-24	0.310552	0.661	0.447	4.34e-22	MG4	Il15ra	48
Nod1	1.63e-24	0.269206	0.422	0.236	6.74e-22	MG4	Nod1	49
Slc7a7	3.21e-24	0.294028	0.379	0.209	1.33e-21	MG4	Slc7a7	50
Rpn2	8.2e-24	0.298913	0.486	0.303	3.38e-21	MG4	Rpn2	51
Hprt	3.92e-21	0.314511	0.517	0.35	1.62e-18	MG4	Hprt	52
Nfe2l2	2.52e-18	0.417773	0.585	0.456	1.04e-15	MG4	Nfe2l2	53
Nfkb1	1.45e-17	0.265833	0.412	0.26	6.01e-15	MG4	Nfkb1	54
Tmem173	3.9e-15	0.279304	0.596	0.448	1.61e-12	MG4	Tmem173	55
Jun	1.26e-12	0.365795	0.412	0.287	5.21e-10	MG4	Jun	56
Ccl3	0	3.15718	0.97	0.47	0	MG5	Ccl3	1
Il12b	0	2.82854	0.686	0.053	0	MG5	Il12b	2
Ccl5	0	2.71279	0.977	0.656	0	MG5	Ccl5	3
Ccl4	0	2.54936	0.973	0.624	0	MG5	Ccl4	4
Bcl2a1a	0	2.15329	0.993	0.738	0	MG5	Bcl2a1a	5
Cd72	0	2.12014	0.988	0.529	0	MG5	Cd72	6
Cst7	0	1.79653	0.796	0.11	0	MG5	Cst7	7
Cd63	0	1.72225	0.891	0.259	0	MG5	Cd63	8
Itgax	0	1.47852	0.776	0.187	0	MG5	Itgax	9
Fth1	0	1.4038	1	0.991	0	MG5	Fth1	10
Fcer1g	0	1.05031	0.999	0.98	0	MG5	Fcer1g	11
Cd52	5.79e-278	1.08619	0.998	0.911	2.39e-275	MG5	Cd52	12
Cxcl13	3.35e-276	1.89643	0.417	0.046	1.39e-273	MG5	Cxcl13	13
Cxcl9	3.56e-255	1.2326	0.619	0.146	1.47e-252	MG5	Cxcl9	14
Cxcl16	5.06e-248	0.859199	0.851	0.325	2.09e-245	MG5	Cxcl16	15
Spp1	5.33e-216	2.1548	0.464	0.094	2.2e-213	MG5	Spp1	16
Gapdh	7.02e-199	0.846701	0.989	0.936	2.9e-196	MG5	Gapdh	17
Tnfsf13b	7.23e-198	0.513659	0.403	0.068	2.99e-195	MG5	Tnfsf13b	18
Il1rn	1.55e-197	1.05089	0.968	0.673	6.42e-195	MG5	Il1rn	19
C1qb	8.11e-196	0.951601	0.993	0.694	3.35e-193	MG5	C1qb	20
C1qa	1.45e-138	0.709833	0.991	0.675	5.99e-136	MG5	C1qa	21
Igbp1	3.34e-104	0.389288	0.397	0.128	1.38e-101	MG5	Igbp1	22
Ighm	1.25e-101	0.639817	0.524	0.218	5.15e-99	MG5	Ighm	23
Ly86	1.02e-97	0.566913	0.981	0.908	4.21e-95	MG5	Ly86	24
Cd81	8.9e-95	0.351904	0.945	0.591	3.68e-92	MG5	Cd81	25
Cd274	7.6e-94	0.583512	0.592	0.278	3.14e-91	MG5	Cd274	26
Lap3	8.88e-89	0.439136	0.533	0.235	3.67e-86	MG5	Lap3	27
Lag3	2.6e-81	0.321218	0.399	0.143	1.07e-78	MG5	Lag3	28
Slc11a1	2.05e-59	0.458817	0.825	0.642	8.45e-57	MG5	Slc11a1	29
Mcm4	6.59e-55	0.259019	0.26	0.092	2.72e-52	MG5	Mcm4	30
Rgs1	4.46e-54	0.484966	0.532	0.275	1.84e-51	MG5	Rgs1	31
Pcna	5.14e-45	0.359628	0.544	0.328	2.12e-42	MG5	Pcna	32
Hprt	1.06e-43	0.261806	0.551	0.322	4.38e-41	MG5	Hprt	33
Tnf	2.71e-27	0.690583	0.473	0.314	1.12e-24	MG5	Tnf	34
Gzmb	6.65e-186	2.01647	0.571	0.014	2.75e-183	MG6	Gzmb	1
mt.Rnr2	1.55e-23	1.75568	1	0.96	6.41e-21	MG6	mt.Rnr2	2
mt.Co1	2.14e-18	1.21258	1	0.999	8.82e-16	MG6	mt.Co1	3
mt.Cytb	7.57e-17	1.27861	1	0.936	3.13e-14	MG6	mt.Cytb	4
mt.Nd1	7.27e-10	0.848729	1	0.925	3e-07	MG6	mt.Nd1	5
mt.Nd5	6.03e-08	1.14635	1	0.69	2.49e-05	MG6	mt.Nd5	6
mt.Nd2	3.56e-07	0.740599	1	0.79	0.000147217	MG6	mt.Nd2	7
Chil3	4.58e-06	0.346413	0.816	0.424	0.00188999	MG6	Chil3	8
Lgals1	2.66e-05	0.423486	0.837	0.454	0.0109856	MG6	Lgals1	9
Fn1	4.71e-05	0.426195	0.347	0.141	0.0194563	MG6	Fn1	10
mt.Rnr2	0	2.16386	1	0.954	0	stressed_myeloid	mt.Rnr2	1
mt.Co1	1.7e-217	1.20517	1	0.999	7.01e-215	stressed_myeloid	mt.Co1	2
Chil3	2.3e-180	0.58536	0.952	0.34	9.51e-178	stressed_myeloid	Chil3	3
mt.Cytb	1.32e-124	0.873525	0.999	0.926	5.46e-122	stressed_myeloid	mt.Cytb	4
Fn1	9.35e-110	0.486729	0.4	0.1	3.86e-107	stressed_myeloid	Fn1	5
mt.Nd1	1.25e-105	0.822087	0.998	0.913	5.18e-103	stressed_myeloid	mt.Nd1	6
mt.Nd2	1.05e-72	0.686087	0.993	0.758	4.33e-70	stressed_myeloid	mt.Nd2	7
mt.Nd5	1.38e-69	0.74318	0.981	0.644	5.71e-67	stressed_myeloid	mt.Nd5	8
Oas2	4.6e-20	0.446211	0.792	0.52	1.9e-17	stressed_myeloid	Oas2	9
H2.Aa	0	5.24924	0.993	0.073	0	MC1	H2.Aa	1
H2.Eb1	0	4.49085	0.941	0.035	0	MC1	H2.Eb1	2
H2.Ab1	0	3.6457	0.935	0.043	0	MC1	H2.Ab1	3
Cd74	0	3.05796	0.941	0.071	0	MC1	Cd74	4
Kmo	0	0.980921	0.498	0.022	0	MC1	Kmo	5
Dpp4	0	0.946682	0.629	0.044	0	MC1	Dpp4	6
Stat4	9.66e-209	0.608329	0.261	0.007	3.99e-206	MC1	Stat4	7
Klrk1	5.47e-167	1.10338	0.72	0.137	2.26e-164	MC1	Klrk1	8
Anxa5	6.29e-113	1.32727	0.769	0.25	2.6e-110	MC1	Anxa5	9
Itga4	7.78e-112	0.627199	0.511	0.09	3.21e-109	MC1	Itga4	10
Ifitm3	8.92e-107	1.2857	0.993	0.868	3.68e-104	MC1	Ifitm3	11
Ly6a	2.4e-106	1.87578	0.977	0.83	9.91e-104	MC1	Ly6a	12
Ifitm2	3.88e-103	1.58267	0.906	0.481	1.6e-100	MC1	Ifitm2	13
Fyn	1.29e-101	0.692574	0.508	0.102	5.31e-99	MC1	Fyn	14
Il2ra	6.42e-93	0.655391	0.27	0.03	2.65e-90	MC1	Il2ra	15
Cd40	2.22e-86	0.767359	0.58	0.152	9.15e-84	MC1	Cd40	16
H2.DMa	9.55e-86	0.847646	0.635	0.191	3.94e-83	MC1	H2.DMa	17
Jak2	2.13e-85	0.737245	0.645	0.19	8.78e-83	MC1	Jak2	18
Irf7	1.17e-83	1.33205	0.997	0.866	4.82e-81	MC1	Irf7	19
Stat1	1.23e-78	0.994174	0.818	0.373	5.08e-76	MC1	Stat1	20
Ptprc	9.52e-75	0.985639	0.935	0.659	3.93e-72	MC1	Ptprc	21
Il1b	1.17e-74	0.902724	0.342	0.061	4.83e-72	MC1	Il1b	22
Ly6c1	6.43e-69	1.40758	0.938	0.633	2.65e-66	MC1	Ly6c1	23
Plac8	2.58e-67	1.22918	0.961	0.797	1.07e-64	MC1	Plac8	24
H2.K1	1.77e-60	0.812684	1	0.994	7.3e-58	MC1	H2.K1	25
Cpne2	1.28e-57	0.501308	0.404	0.101	5.28e-55	MC1	Cpne2	26
Cxcr4	3.23e-56	0.786055	0.453	0.129	1.33e-53	MC1	Cxcr4	27
Ddx58	1.54e-48	0.710103	0.821	0.448	6.35e-46	MC1	Ddx58	28
Myd88	7e-44	0.744924	0.912	0.683	2.89e-41	MC1	Myd88	29
Cfp	8.74e-43	0.80524	0.394	0.128	3.61e-40	MC1	Cfp	30
Axl	7.01e-40	0.718501	0.749	0.403	2.89e-37	MC1	Axl	31
Ccr2	1.79e-39	0.557996	0.446	0.156	7.38e-37	MC1	Ccr2	32
Lgals3	5.5e-37	0.730233	0.925	0.652	2.27e-34	MC1	Lgals3	33
Birc3	5.62e-37	0.54264	0.583	0.254	2.32e-34	MC1	Birc3	34
Cd52	3.39e-35	0.601318	0.997	0.925	1.4e-32	MC1	Cd52	35
Cd69	5.71e-32	0.492266	0.459	0.178	2.36e-29	MC1	Cd69	36
Il3ra	2.07e-31	0.352229	0.423	0.157	8.53e-29	MC1	Il3ra	37
Stat3	1.66e-29	0.496673	0.691	0.383	6.84e-27	MC1	Stat3	38
Tyk2	2.6e-27	0.340373	0.42	0.169	1.07e-24	MC1	Tyk2	39
Ikbkb	3.13e-27	0.349361	0.433	0.183	1.29e-24	MC1	Ikbkb	40
Lgals1	3.55e-27	0.789053	0.674	0.445	1.47e-24	MC1	Lgals1	41
Btg1	7.99e-27	0.580351	0.909	0.744	3.3e-24	MC1	Btg1	42
Cd300a	2.06e-25	0.451812	0.358	0.146	8.52e-23	MC1	Cd300a	43
Il15	6.61e-23	0.33013	0.329	0.128	2.73e-20	MC1	Il15	44
Irf5	1.18e-21	0.495171	0.834	0.685	4.87e-19	MC1	Irf5	45
Dusp2	1.54e-19	0.425912	0.564	0.302	6.37e-17	MC1	Dusp2	46
Oas2	1.93e-19	0.254917	0.834	0.543	7.96e-17	MC1	Oas2	47
Cd86	2.25e-19	0.442739	0.55	0.315	9.29e-17	MC1	Cd86	48
S100a10	2.5e-18	0.569073	0.557	0.346	1.03e-15	MC1	S100a10	49
Cxcl16	2.52e-17	0.776146	0.612	0.424	1.04e-14	MC1	Cxcl16	50
Il4ra	1.03e-15	0.328536	0.668	0.437	4.23e-13	MC1	Il4ra	51
Vim	3.71e-15	0.569123	0.752	0.573	1.53e-12	MC1	Vim	52
Casp8	3.32e-13	0.260496	0.704	0.488	1.37e-10	MC1	Casp8	53
Cxcl9	1.03e-12	1.08315	0.401	0.235	4.26e-10	MC1	Cxcl9	54
Casp1	9.89e-12	0.254746	0.72	0.506	4.09e-09	MC1	Casp1	55
Cxcl10	2.53e-11	0.59357	0.847	0.786	1.05e-08	MC1	Cxcl10	56
Sell	9.28e-09	0.304636	0.476	0.315	3.83e-06	MC1	Sell	57
Rgs1	0.00101606	0.488035	0.397	0.324	0.419634	MC1	Rgs1	58
Plac8	0	2.38611	0.994	0.774	0	MC2	Plac8	1
Ly6c1	0	2.38546	0.994	0.592	0	MC2	Ly6c1	2
Sell	0	1.71712	0.885	0.23	0	MC2	Sell	3
Ccr1	0	1.37736	0.701	0.133	0	MC2	Ccr1	4
Irf7	3.58e-306	1.60137	1	0.852	1.48e-303	MC2	Irf7	5
Cxcl10	2.65e-268	2.26263	0.972	0.759	1.09e-265	MC2	Cxcl10	6
Vim	5.23e-267	1.6659	0.958	0.52	2.16e-264	MC2	Vim	7
Ccr2	4.72e-254	0.925308	0.584	0.103	1.95e-251	MC2	Ccr2	8
Ifitm2	9.48e-252	1.39228	0.895	0.438	3.91e-249	MC2	Ifitm2	9
Klrk1	1.6e-247	0.773687	0.572	0.1	6.6e-245	MC2	Klrk1	10
Ifitm3	1.28e-236	1.22272	0.998	0.854	5.28e-234	MC2	Ifitm3	11
Cd44	1.13e-223	0.634293	0.42	0.053	4.66e-221	MC2	Cd44	12
Lyz2	1.61e-216	2.73096	0.882	0.528	6.63e-214	MC2	Lyz2	13
S100a10	2.42e-206	1.22866	0.756	0.291	9.98e-204	MC2	S100a10	14
Mgst1	2.09e-204	0.605066	0.327	0.031	8.63e-202	MC2	Mgst1	15
Lgals3	2.07e-200	1.17447	0.978	0.614	8.53e-198	MC2	Lgals3	16
Ly6a	7.48e-200	1.2642	0.993	0.812	3.09e-197	MC2	Ly6a	17
Lilrb4a	3.03e-193	1.1682	0.989	0.687	1.25e-190	MC2	Lilrb4a	18
Itga4	1.76e-186	0.580239	0.408	0.063	7.28e-184	MC2	Itga4	19
Myd88	1.33e-171	0.989236	0.932	0.656	5.5e-169	MC2	Myd88	20
Cfp	2.32e-169	0.617396	0.452	0.09	9.58e-167	MC2	Cfp	21
Cd69	2.65e-168	0.83701	0.535	0.136	1.09e-165	MC2	Cd69	22
Il15	2.12e-157	0.648716	0.427	0.091	8.77e-155	MC2	Il15	23
Ddx58	7.14e-154	0.833989	0.828	0.407	2.95e-151	MC2	Ddx58	24
C3	8.54e-152	0.870473	0.687	0.26	3.53e-149	MC2	C3	25
Lgals1	3.51e-146	0.975817	0.794	0.401	1.45e-143	MC2	Lgals1	26
Il1rn	2.64e-139	1.19078	0.962	0.696	1.09e-136	MC2	Il1rn	27
Clec4d	1.14e-130	0.521453	0.275	0.039	4.69e-128	MC2	Clec4d	28
Casp1	3.38e-122	0.764558	0.805	0.47	1.4e-119	MC2	Casp1	29
Nod1	3.54e-114	0.574801	0.574	0.204	1.46e-111	MC2	Nod1	30
Ccl6	7.93e-107	0.911145	0.492	0.177	3.27e-104	MC2	Ccl6	31
Il18	1.64e-105	0.531197	0.519	0.185	6.78e-103	MC2	Il18	32
Thbs1	4.85e-102	1.18125	0.449	0.149	2e-99	MC2	Thbs1	33
Ccl9	2.56e-101	1.11381	0.792	0.556	1.06e-98	MC2	Ccl9	34
Jak2	1.25e-83	0.442171	0.468	0.171	5.16e-81	MC2	Jak2	35
Fas	2.51e-83	0.344334	0.278	0.065	1.04e-80	MC2	Fas	36
Oas2	3.23e-83	0.49442	0.858	0.508	1.34e-80	MC2	Oas2	37
Ptprc	7.66e-82	0.676679	0.837	0.646	3.16e-79	MC2	Ptprc	38
Il15ra	4.21e-77	0.65603	0.736	0.428	1.74e-74	MC2	Il15ra	39
Clec4e	3.38e-68	0.344373	0.269	0.07	1.4e-65	MC2	Clec4e	40
Il6	1.02e-67	0.47544	0.282	0.081	4.22e-65	MC2	Il6	41
Il1r2	3.47e-67	0.604317	0.304	0.094	1.43e-64	MC2	Il1r2	42
Hk1	5.73e-66	0.282372	0.275	0.077	2.37e-63	MC2	Hk1	43
Hif1a	4.12e-63	0.562263	0.752	0.509	1.7e-60	MC2	Hif1a	44
Stat1	1.28e-62	0.496254	0.647	0.354	5.3e-60	MC2	Stat1	45
Birc3	6.35e-62	0.42092	0.51	0.231	2.62e-59	MC2	Birc3	46
H2.K1	1.65e-60	0.449457	1	0.993	6.81e-58	MC2	H2.K1	47
Cybb	2.74e-59	0.271734	0.25	0.071	1.13e-56	MC2	Cybb	48
Ier3	3.95e-52	0.511728	0.575	0.309	1.63e-49	MC2	Ier3	49
Cd52	1.19e-51	0.388169	0.996	0.918	4.91e-49	MC2	Cd52	50
Cd40	4.39e-49	0.341756	0.354	0.145	1.81e-46	MC2	Cd40	51
Chil3	2.8e-48	1.45431	0.578	0.402	1.15e-45	MC2	Chil3	52
Slc2a1	5.04e-47	0.38643	0.352	0.15	2.08e-44	MC2	Slc2a1	53
Btg1	3.46e-43	0.462256	0.842	0.737	1.43e-40	MC2	Btg1	54
Il3ra	1.28e-42	0.281521	0.339	0.143	5.31e-40	MC2	Il3ra	55
Axl	1.35e-42	0.373093	0.648	0.384	5.57e-40	MC2	Axl	56
Cxcr4	3.59e-41	0.260361	0.305	0.119	1.48e-38	MC2	Cxcr4	57
Dusp2	1.38e-39	0.484947	0.513	0.283	5.72e-37	MC2	Dusp2	58
Ccl2	1.5e-39	0.701095	0.755	0.602	6.18e-37	MC2	Ccl2	59
Anxa5	4.72e-35	0.266382	0.462	0.246	1.95e-32	MC2	Anxa5	60
Fn1	5.79e-35	0.412457	0.276	0.121	2.39e-32	MC2	Fn1	61
Casp8	8.41e-35	0.351146	0.669	0.471	3.47e-32	MC2	Casp8	62
Lgals9	2.84e-32	0.370952	0.877	0.825	1.17e-29	MC2	Lgals9	63
Il4ra	7.11e-25	0.441898	0.585	0.426	2.94e-22	MC2	Il4ra	64
Tnfrsf1b	6.9e-16	0.259064	0.452	0.314	2.85e-13	MC2	Tnfrsf1b	65
Cxcl9	1.85e-08	0.581428	0.315	0.232	7.65e-06	MC2	Cxcl9	66
Nos2	0	1.95647	0.625	0.054	0	MC3	Nos2	1
Cxcl2	5.61e-284	2.3713	0.466	0.044	2.32e-281	MC3	Cxcl2	2
H2.K1	1.49e-275	1.43079	1	0.993	6.13e-273	MC3	H2.K1	3
Cxcr4	4.5e-261	1.11282	0.592	0.09	1.86e-258	MC3	Cxcr4	4
Cd38	9.31e-254	0.77206	0.415	0.036	3.85e-251	MC3	Cd38	5
Clec4e	1.21e-229	0.977129	0.452	0.054	4.98e-227	MC3	Clec4e	6
Il7r	2.53e-226	0.809399	0.395	0.04	1.04e-223	MC3	Il7r	7
Lilrb4a	3.64e-210	1.6015	0.985	0.698	1.5e-207	MC3	Lilrb4a	8
Lgals3	4.15e-197	1.64707	0.974	0.627	1.71e-194	MC3	Lgals3	9
Ier3	3.66e-186	1.61656	0.788	0.292	1.51e-183	MC3	Ier3	10
C3	7.97e-186	1.2657	0.766	0.266	3.29e-183	MC3	C3	11
Vim	3.54e-184	1.51403	0.938	0.538	1.46e-181	MC3	Vim	12
Fth1	6.15e-167	1.47726	0.998	0.992	2.54e-164	MC3	Fth1	13
Ly6c1	2.82e-155	1.17491	0.989	0.607	1.17e-152	MC3	Ly6c1	14
Hmox1	5.09e-154	1.17768	0.788	0.362	2.1e-151	MC3	Hmox1	15
Ly6a	1.25e-153	1.25567	0.998	0.818	5.16e-151	MC3	Ly6a	16
Dusp2	5.2e-153	1.40456	0.726	0.264	2.15e-150	MC3	Dusp2	17
Ccr1	2.05e-136	0.945898	0.595	0.167	8.45e-134	MC3	Ccr1	18
Dusp1	1.5e-132	1.23045	0.849	0.502	6.19e-130	MC3	Dusp1	19
Cpne2	1.52e-128	0.609422	0.402	0.081	6.27e-126	MC3	Cpne2	20
Dab2	2.04e-127	0.710148	0.42	0.094	8.41e-125	MC3	Dab2	21
Il3ra	3.94e-115	0.551023	0.488	0.132	1.63e-112	MC3	Il3ra	22
Il1rn	6.24e-114	1.12076	0.977	0.703	2.58e-111	MC3	Il1rn	23
Tnfsf13	1.46e-112	0.542214	0.368	0.077	6.02e-110	MC3	Tnfsf13	24
Il15ra	1.05e-108	0.923466	0.802	0.43	4.35e-106	MC3	Il15ra	25
Il1r2	6.39e-105	0.612708	0.389	0.091	2.64e-102	MC3	Il1r2	26
Lgals1	6.12e-102	1.07105	0.758	0.42	2.53e-99	MC3	Lgals1	27
Irf7	1.56e-92	0.641192	1	0.857	6.44e-90	MC3	Irf7	28
Clec4d	9.06e-89	0.392812	0.266	0.049	3.74e-86	MC3	Clec4d	29
Btg1	2.98e-88	0.876833	0.895	0.734	1.23e-85	MC3	Btg1	30
Hif1a	2.34e-87	0.81942	0.8	0.512	9.66e-85	MC3	Hif1a	31
Rgs1	3.35e-86	1.07642	0.632	0.29	1.38e-83	MC3	Rgs1	32
Ifitm3	2.2e-78	0.680137	0.989	0.861	9.08e-76	MC3	Ifitm3	33
Sell	1.59e-72	0.576068	0.637	0.284	6.57e-70	MC3	Sell	34
Cd274	2.49e-70	0.634941	0.649	0.304	1.03e-67	MC3	Cd274	35
Anxa5	6.51e-70	0.54339	0.558	0.242	2.69e-67	MC3	Anxa5	36
Ifnar1	2.26e-62	0.541608	0.452	0.182	9.31e-60	MC3	Ifnar1	37
S100a10	3.63e-57	0.620057	0.611	0.326	1.5e-54	MC3	S100a10	38
Plac8	4.39e-55	0.41435	0.965	0.786	1.81e-52	MC3	Plac8	39
Thbs1	2.74e-54	0.834114	0.406	0.165	1.13e-51	MC3	Thbs1	40
Tnfrsf1b	2.94e-53	0.637864	0.565	0.305	1.21e-50	MC3	Tnfrsf1b	41
Klrk1	1.81e-50	0.301466	0.388	0.14	7.49e-48	MC3	Klrk1	42
Ccl5	3.96e-49	0.541554	0.902	0.7	1.63e-46	MC3	Ccl5	43
Zeb2	1.87e-47	0.515445	0.514	0.264	7.73e-45	MC3	Zeb2	44
Fas	2.12e-47	0.300712	0.252	0.076	8.74e-45	MC3	Fas	45
Casp1	1.57e-46	0.57524	0.711	0.494	6.49e-44	MC3	Casp1	46
Cxcl16	1.6e-40	0.565867	0.651	0.406	6.6e-38	MC3	Cxcl16	47
Myd88	3.36e-40	0.435721	0.832	0.678	1.39e-37	MC3	Myd88	48
Ccr2	2.39e-37	0.416139	0.351	0.149	9.85e-35	MC3	Ccr2	49
Ifitm2	1.29e-35	0.439185	0.691	0.48	5.35e-33	MC3	Ifitm2	50
Sra1	5.78e-35	0.309059	0.38	0.179	2.39e-32	MC3	Sra1	51
Cd68	2.48e-33	0.495432	0.8	0.679	1.02e-30	MC3	Cd68	52
Birc3	6.34e-32	0.345297	0.463	0.247	2.62e-29	MC3	Birc3	53
Gapdh	1.83e-30	0.393508	0.966	0.945	7.54e-28	MC3	Gapdh	54
Il4ra	7.65e-30	0.52805	0.605	0.43	3.16e-27	MC3	Il4ra	55
Jak2	8.27e-30	0.335169	0.382	0.193	3.42e-27	MC3	Jak2	56
Ddx58	2.74e-27	0.289784	0.675	0.441	1.13e-24	MC3	Ddx58	57
Stat3	3.59e-24	0.354907	0.562	0.379	1.48e-21	MC3	Stat3	58
Ly96	4.47e-24	0.259679	0.309	0.154	1.85e-21	MC3	Ly96	59
Tlr2	4.57e-18	0.413313	0.612	0.482	1.89e-15	MC3	Tlr2	60
Icam1	1.27e-15	0.289866	0.525	0.373	5.22e-13	MC3	Icam1	61
Ccl2	2.31e-15	0.55069	0.694	0.615	9.52e-13	MC3	Ccl2	62
Spp1	5.75e-14	0.31347	0.275	0.157	2.37e-11	MC3	Spp1	63
Cd14	6.68e-13	0.468499	0.389	0.268	2.76e-10	MC3	Cd14	64
Ccr5	1.08e-12	0.290822	0.658	0.547	4.44e-10	MC3	Ccr5	65
