# Supplementary material for: Temporal tracking of microglial and monocyte single-cell transcriptomics in lethal flavivirus infection
Source: Acta Neuropathol Commun. 2023 Apr 4;11:60. doi: 10.1186/s40478-023-01547-4 (PMC10074823; doi:10.1186/s40478-023-01547-4)
Supplement: Supplementary file 5 — Additional file 5. Top gene ontology processes associated with differentially- expressed genes. [file 40478_2023_1547_MOESM5_ESM.xlsx]

## Sheet: MG1
	GO.ID	term	definition	genes frequency	pvalue	neglog10 pvalue	Significant genes	Significant genes symbol				Ordered by -log10 value (largest to smallest)
32	GO:0070925	organelle assembly	The aggregation, arrangement and bonding together of a set of components to form an organelle. An organelle is an organized structure of distinctive morphology and function. Includes the nucleus, mitochondria, plastids, vacuoles, vesicles, ribosomes and the cytoskeleton. Excludes the plasma membrane.	61.538% (8/13)	0.000501451	3.3	12490;13033;14086;17258;18439;19164;668218;72068	Cd34;Ctsd;Fscn1;Mef2a;P2rx7;Psen1;Bin2;Cnot2
17	GO:0050808	synapse organization	A process that is carried out at the cellular level which results in the assembly, arrangement of constituent parts, or disassembly of a synapse, the junction between a neuron and a target (neuron, muscle, or secretory cell).	56.25% (9/16)	0.0005371	3.27	12259;12260;12273;13051;16409;18186;19164;20692;83433	C1qa;C1qb;C5ar1;Cx3cr1;Itgam;Nrp1;Psen1;Sparc;Trem2
38	GO:1905523	positive regulation of macrophage migration	NA	50% (7/14)	0.00582265	2.23	12273;12978;13051;14747;26413;70839;83433	C5ar1;Csf1r;Cx3cr1;Cmklr1;Mapk1;P2ry12;Trem2
19	GO:0032956	regulation of actin cytoskeleton organization	Any process that modulates the frequency, rate or extent of the formation, arrangement of constituent parts, or disassembly of cytoskeletal structures comprising actin filaments and their associated proteins.	54.545% (6/11)	0.0063857	2.19	12978;14086;16175;17127;18186;30948	Csf1r;Fscn1;Il1a;Smad3;Nrp1;Bin1
14	GO:0007267	cell-cell signaling	Any process that mediates the transfer of information from one cell to another. This process includes signal transduction in the receiving cell and, where applicable, release of a ligand and any processes that actively facilitate its transport and presentation to the receiving cell. Examples include signaling via soluble ligands, via cell adhesion molecules and via gap junctions.	29.412% (20/68)	0.00920773	2.04	12490;12495;12514;12774;13051;13653;14131;16175;16409;17096;17127;17869;18439;19164;217303;21938;22433;26413;58198;70839	Cd34;Entpd1;Cd68;Ccr5;Cx3cr1;Egr1;Fcgr3;Il1a;Itgam;Lyn;Smad3;Myc;P2rx7;Psen1;Cd300a;Tnfrsf1b;Xbp1;Mapk1;Sall1;P2ry12
23	GO:0003002	regionalization	The pattern specification process that results in the subdivision of an axis or axes in space to define an area or volume in which specific patterns of cell differentiation will take place or in which cells interpret a specific environment.	50% (6/12)	0.0109275	1.96	12259;16409;16658;17127;18186;19164	C1qa;Itgam;Mafb;Smad3;Nrp1;Psen1
1	GO:0022411	cellular component disassembly	A cellular process that results in the breakdown of a cellular component.	43.75% (7/16)	0.0141581	1.85	12259;12260;13051;14086;16409;17869;83433	C1qa;C1qb;Cx3cr1;Fscn1;Itgam;Myc;Trem2
36	GO:0010243	response to organonitrogen compound	Any process that results in a change in state or activity of a cell or an organism (in terms of movement, secretion, enzyme production, gene expression, etc.) as a result of an organonitrogen stimulus. An organonitrogen compound is formally a compound containing at least one carbon-nitrogen bond.	32.759% (19/58)	0.0162357	1.79	12273;12514;12520;12527;13653;15452;16414;16476;17869;18024;18439;19164;20852;216799;22433;26413;27056;70839;83433	C5ar1;Cd68;Cd81;Cd9;Egr1;Hprt;Itgb2;Jun;Myc;Nfe2l2;P2rx7;Psen1;Stat6;Nlrp3;Xbp1;Mapk1;Irf5;P2ry12;Trem2
30	GO:0010638	positive regulation of organelle organization	Any process that increases the frequency, rate or extent of a process involved in the formation, arrangement of constituent parts, or disassembly of an organelle.	37.5% (9/24)	0.0170649	1.77	14086;16175;17127;18186;18439;26413;30948;72068;83433	Fscn1;Il1a;Smad3;Nrp1;P2rx7;Mapk1;Bin1;Cnot2;Trem2
7	GO:0008347	glial cell migration	The orderly movement of a glial cell, non-neuronal cells that provide support and nutrition, maintain homeostasis, form myelin, and participate in signal transmission in the nervous system.	46.154% (6/13)	0.0173711	1.76	12527;13051;15212;269951;70839;83433	Cd9;Cx3cr1;Hexb;Idh2;P2ry12;Trem2
29	GO:0021537	telencephalon development	The process whose specific outcome is the progression of the telencephalon over time, from its formation to the mature structure. The telencephalon is the paired anteriolateral division of the prosencephalon plus the lamina terminalis from which the olfactory lobes, cerebral cortex, and subcortical nuclei are derived.	46.154% (6/13)	0.0173711	1.76	12978;13051;15452;19164;58198;70839	Csf1r;Cx3cr1;Hprt;Psen1;Sall1;P2ry12
2	GO:0009152	purine ribonucleotide biosynthetic process	The chemical reactions and pathways resulting in the formation of a purine ribonucleotide, a compound consisting of ribonucleoside (a purine base linked to a ribose sugar) esterified with a phosphate group at either the 3' or 5'-hydroxyl group of the sugar.	50% (5/10)	0.020598	1.69	11946;12495;15452;17869;83433	Atp5a1;Entpd1;Hprt;Myc;Trem2
8	GO:0007015	actin filament organization	A process that is carried out at the cellular level which results in the assembly, arrangement of constituent parts, or disassembly of cytoskeletal structures comprising actin filaments. Includes processes that control the spatial distribution of actin filaments, such as organizing filaments into meshworks, bundles, or other structures, as by cross-linking.	50% (5/10)	0.020598	1.69	14086;17127;18186;19261;30948	Fscn1;Smad3;Nrp1;Sirpa;Bin1
13	GO:0015850	organic hydroxy compound transport	The directed movement of an organic hydroxy compound (organic alcohol) into, out of or within a cell, or between cells, by means of some agent such as a transporter or pore. An organic hydroxy compound is an organic compound having at least one hydroxy group attached to a carbon atom.	41.176% (7/17)	0.0205657	1.69	12495;14131;17869;217303;22433;70839;83433	Entpd1;Fcgr3;Myc;Cd300a;Xbp1;P2ry12;Trem2
33	GO:0010256	endomembrane system organization	A process that is carried out at the cellular level which results in the assembly, arrangement of constituent parts, or disassembly of the endomembrane system.	50% (5/10)	0.020598	1.69	12527;18439;26413;30948;668218	Cd9;P2rx7;Mapk1;Bin1;Bin2
11	GO:0001774	microglial cell activation	The change in morphology and behavior of a microglial cell resulting from exposure to a cytokine, chemokine, cellular ligand, or soluble factor.	38.889% (7/18)	0.0287641	1.54	12259;12273;13051;15979;16409;16476;83433	C1qa;C5ar1;Cx3cr1;Ifngr1;Itgam;Jun;Trem2
3	GO:1903578	regulation of ATP metabolic process	NA	45.455% (5/11)	0.0324415	1.49	12495;17869;18439;19164;83433	Entpd1;Myc;P2rx7;Psen1;Trem2
6	GO:0050768	negative regulation of neurogenesis	Any process that stops, prevents, or reduces the frequency, rate or extent of neurogenesis, the generation of cells within the nervous system.	45.455% (5/11)	0.0324415	1.49	12774;18186;19164;269951;83433	Ccr5;Nrp1;Psen1;Idh2;Trem2
10	GO:0014002	astrocyte development	The process aimed at the progression of an astrocyte over time, from initial commitment of the cell to a specific fate, to the fully functional differentiated cell. An astrocyte is the most abundant type of glial cell. Astrocytes provide support for neurons and regulate the environment in which they function.	45.455% (5/11)	0.0324415	1.49	12259;12273;15979;19164;83433	C1qa;C5ar1;Ifngr1;Psen1;Trem2
12	GO:0048705	skeletal system morphogenesis	The process in which the anatomical structures of the skeleton are generated and organized.	45.455% (5/11)	0.0324415	1.49	17127;17869;18439;19164;231633	Smad3;Myc;P2rx7;Psen1;Tmem119
20	GO:0031669	cellular response to nutrient levels	Any process that results in a change in state or activity of a cell (in terms of movement, secretion, enzyme production, gene expression, etc.) as a result of a stimulus reflecting the presence, absence, or concentration of nutrients.	45.455% (5/11)	0.0324415	1.49	12514;16476;18024;22433;26413	Cd68;Jun;Nfe2l2;Xbp1;Mapk1
22	GO:1902903	regulation of supramolecular fiber organization	NA	45.455% (5/11)	0.0324415	1.49	17127;18186;19164;30948;83433	Smad3;Nrp1;Psen1;Bin1;Trem2
24	GO:0090316	positive regulation of intracellular protein transport	Any process that activates or increases the frequency, rate or extent of the directed movement of proteins within cells.	45.455% (5/11)	0.0324415	1.49	12520;16409;19164;22433;26413	Cd81;Itgam;Psen1;Xbp1;Mapk1
39	GO:0030163	protein catabolic process	The chemical reactions and pathways resulting in the breakdown of a protein by the destruction of the native, active configuration, with or without the hydrolysis of peptide bonds.	31.429% (11/35)	0.0342446	1.47	12520;13033;17127;18024;18439;19164;21858;21938;22433;66914;83433	Cd81;Ctsd;Smad3;Nfe2l2;P2rx7;Psen1;Timp2;Tnfrsf1b;Xbp1;Vps28;Trem2
5	GO:0007507	heart development	The process whose specific outcome is the progression of the heart over time, from its formation to the mature structure. The heart is a hollow, muscular organ, which, by contracting rhythmically, keeps up the circulation of the blood.	34.783% (8/23)	0.0389537	1.41	16476;17127;17258;18186;19164;21938;26413;58198	Jun;Smad3;Mef2a;Nrp1;Psen1;Tnfrsf1b;Mapk1;Sall1
15	GO:0050877	nervous system process	A organ system process carried out by any of the organs or tissues of neurological system.	30% (12/40)	0.0389692	1.41	12273;13051;13653;15212;16175;16476;17869;18439;19164;21938;26413;83433	C5ar1;Cx3cr1;Egr1;Hexb;Il1a;Jun;Myc;P2rx7;Psen1;Tnfrsf1b;Mapk1;Trem2
31	GO:0055085	transmembrane transport	The process in which a solute is transported across a lipid bilayer, from one side of a membrane to the other.	28.571% (14/49)	0.0393498	1.41	11946;12774;15979;17096;17258;17869;18024;18439;19164;20540;30948;67712;70839;83433	Atp5a1;Ccr5;Ifngr1;Lyn;Mef2a;Myc;Nfe2l2;P2rx7;Psen1;Slc7a7;Bin1;Slc25a37;P2ry12;Trem2
34	GO:1903829	positive regulation of cellular protein localization	NA	36.842% (7/19)	0.0389406	1.41	12520;16409;19164;22433;26413;66914;83433	Cd81;Itgam;Psen1;Xbp1;Mapk1;Vps28;Trem2
26	GO:0010001	glial cell differentiation	The process in which a relatively unspecialized cell acquires the specialized features of a glial cell.	43.478% (10/23)	0.0409634	1.39	12259;12273;12978;15979;16409;19164;21938;26413;30948;83433	C1qa;C5ar1;Csf1r;Ifngr1;Itgam;Psen1;Tnfrsf1b;Mapk1;Bin1;Trem2
37	GO:0048646	anatomical structure formation involved in morphogenesis	The developmental process pertaining to the initial formation of an anatomical structure from unspecified parts. This process begins with the specific processes that contribute to the appearance of the discrete structure and ends when the structural rudiment is recognizable. An anatomical structure is any biological entity that occupies space and is distinguished from its surroundings. Anatomical…	25.301% (21/83)	0.0455121	1.34	12273;12490;12520;12527;13051;14998;16175;16414;16476;16658;17127;17258;18024;18186;19164;20692;22433;26413;58198;72068;83433	C5ar1;Cd34;Cd81;Cd9;Cx3cr1;H2-DMa;Il1a;Itgb2;Jun;Mafb;Smad3;Mef2a;Nfe2l2;Nrp1;Psen1;Sparc;Xbp1;Mapk1;Sall1;Cnot2;Trem2
21	GO:0032940	secretion by cell	The controlled release of a substance by a cell.	26.562% (17/64)	0.0467486	1.33	12489;12495;14131;16175;16409;16414;16783;17096;17289;18439;19164;217303;21938;22433;269951;70839;83433	Cd33;Entpd1;Fcgr3;Il1a;Itgam;Itgb2;Lamp1;Lyn;Mertk;P2rx7;Psen1;Cd300a;Tnfrsf1b;Xbp1;Idh2;P2ry12;Trem2
4	GO:0097242	amyloid-beta clearance	The process in which amyloid-beta is removed from extracellular brain regions by mechanisms involving cell surface receptors.	41.667% (5/12)	0.0478086	1.32	12273;15979;16409;16414;83433	C5ar1;Ifngr1;Itgam;Itgb2;Trem2
9	GO:0051171	regulation of nitrogen compound metabolic process	Any process that modulates the frequency, rate or extent of the chemical reactions and pathways involving nitrogen or nitrogenous compounds.	21.834% (50/229)	0.0478927	1.32	12273;12489;12490;12495;12520;12524;12978;13033;13051;13653;14282;14747;15212;15452;15900;15979;16019;16175;16194;16409;16414;16476;16658;170743;17096;17127;171285;17258;17869;18024;18186;18439;19164;19261;20540;20852;216799;217303;21858;21938;22433;231633;26413;27056;30948;58198;66914;67712;72068;83433	C5ar1;Cd33;Cd34;Entpd1;Cd81;Cd86;Csf1r;Ctsd;Cx3cr1;Egr1;Fosb;Cmklr1;Hexb;Hprt;Irf8;Ifngr1;Ighm;Il1a;Il6ra;Itgam;Itgb2;Jun;Mafb;Tlr7;Lyn;Smad3;Havcr2;Mef2a;Myc;Nfe2l2;Nrp1;P2rx7;Psen1;Sirpa;Slc7a7;Stat6;Nlrp3;Cd300a;Timp2;Tnfrsf1b;Xbp1;Tmem119;Mapk1;Irf5;Bin1;Sall1;Vps28;Slc25a37;Cnot2;Trem2
18	GO:0071402	cellular response to lipoprotein particle stimulus	Any process that results in a change in state or activity of a cell (in terms of movement, secretion, enzyme production, gene expression, etc.) as a result of a lipoprotein particle stimulus.	41.667% (5/12)	0.0478086	1.32	12514;12520;12527;16414;83433	Cd68;Cd81;Cd9;Itgb2;Trem2
25	GO:0034614	cellular response to reactive oxygen species	Any process that results in a change in state or activity of a cell (in terms of movement, secretion, enzyme production, gene expression, etc.) as a result of a reactive oxygen species stimulus. Reactive oxygen species include singlet oxygen, superoxide, and oxygen free radicals.	41.667% (5/12)	0.0478086	1.32	16476;18024;19261;20852;26413	Jun;Nfe2l2;Sirpa;Stat6;Mapk1
27	GO:0055094	response to lipoprotein particle	Any process that results in a change in state or activity of a cell or an organism (in terms of movement, secretion, enzyme production, gene expression, etc.) as a result of a lipoprotein particle stimulus.	41.667% (5/12)	0.0478086	1.32	12514;12520;12527;16414;83433	Cd68;Cd81;Cd9;Itgb2;Trem2
28	GO:0043583	ear development	The process whose specific outcome is the progression of the ear over time, from its formation to the mature structure. The ear is the sense organ in vertebrates that is specialized for the detection of sound, and the maintenance of balance. Includes the outer ear and middle ear, which collect and transmit sound waves; and the inner ear, which contains the organs of balance and (except in fish) h…	41.667% (5/12)	0.0478086	1.32	12260;14998;16658;17869;26413	C1qb;H2-DMa;Mafb;Myc;Mapk1
35	GO:1900542	regulation of purine nucleotide metabolic process	NA	41.667% (5/12)	0.0478086	1.32	12495;17869;18439;19164;83433	Entpd1;Myc;P2rx7;Psen1;Trem2
16	GO:0006897	endocytosis	A vesicle-mediated transport process in which cells take up external materials or membrane constituents by the invagination of a small region of the plasma membrane to form a new membrane-bounded vesicle.	27.273% (15/55)	0.0494174	1.31	12475;12520;12527;14131;16019;16409;16414;19261;217303;233274;26413;30948;668218;66914;83433	Cd14;Cd81;Cd9;Fcgr3;Ighm;Itgam;Itgb2;Sirpa;Cd300a;Siglech;Mapk1;Bin1;Bin2;Vps28;Trem2
81	GO:0051222	positive regulation of protein transport	Any process that activates or increases the frequency, rate or extent of the directed movement of a protein into, out of or within a cell, or between cells, by means of some agent such as a transporter or pore.	41.667% (10/24)	0.0576318	1.24	NA	NA
46	GO:0008037	cell recognition	The process in which a cell in an organism interprets its surroundings.	31.034% (9/29)	0.0589585	1.23	NA	NA
77	GO:0071417	cellular response to organonitrogen compound	Any process that results in a change in state or activity of a cell (in terms of movement, secretion, enzyme production, gene expression, etc.) as a result of an organonitrogen stimulus. An organonitrogen compound is formally a compound containing at least one carbon-nitrogen bond.	29.412% (10/34)	0.0663718	1.18	NA	NA
80	GO:0060627	regulation of vesicle-mediated transport	Any process that modulates the rate, frequency, or extent of vesicle-mediated transport, the directed movement of substances, either within a vesicle or in the vesicle membrane, into, out of or within a cell.	26.316% (15/57)	0.0662787	1.18	NA	NA
48	GO:0045123	cellular extravasation	The migration of a leukocyte from the blood vessels into the surrounding tissue.	35.294% (6/17)	0.0675702	1.17	NA	NA
108	GO:0071222	cellular response to lipopolysaccharide	Any process that results in a change in state or activity of a cell (in terms of movement, secretion, enzyme production, gene expression, etc.) as a result of a lipopolysaccharide stimulus; lipopolysaccharide is a major component of the cell wall of gram-negative bacteria.	25.806% (16/62)	0.0685243	1.16	NA	NA
49	GO:1905521	regulation of macrophage migration	NA	52.941% (9/17)	0.0769885	1.11	NA	NA
85	GO:0045596	negative regulation of cell differentiation	Any process that stops, prevents, or reduces the frequency, rate or extent of cell differentiation.	29.825% (17/57)	0.0804047	1.09	NA	NA
41	GO:0120031	plasma membrane bounded cell projection assembly	Formation of a prolongation or process extending and that is bounded by plasma membrane, e.g. a cilium, lamellipodium, or axon.	40% (4/10)	0.0878139	1.06	NA	NA
47	GO:0048589	developmental growth	The increase in size or mass of an entire organism, a part of an organism or a cell, where the increase in size or mass has the specific outcome of the progression of the organism over time from one condition to another.	29.032% (9/31)	0.0864411	1.06	NA	NA
102	GO:0071219	cellular response to molecule of bacterial origin	Any process that results in a change in state or activity of a cell (in terms of movement, secretion, enzyme production, gene expression, etc.) as a result of a stimulus by molecules of bacterial origin such as peptides derived from bacterial flagellin.	25% (16/64)	0.0885677	1.05	NA	NA
45	GO:0006911	phagocytosis, engulfment	The internalization of bacteria, immune complexes and other particulate matter or of an apoptotic cell by phagocytosis, including the membrane and cytoskeletal processes required, which involves one of three mechanisms: zippering of pseudopods around a target via repeated receptor-ligand interactions, sinking of the target directly into plasma membrane of the phagocytosing cell, or induced uptake…	29.63% (8/27)	0.0939775	1.03	NA	NA
60	GO:0031331	positive regulation of cellular catabolic process	Any process that activates or increases the frequency, rate or extent of the chemical reactions and pathways resulting in the breakdown of substances, carried out by individual cells.	29.63% (8/27)	0.0939775	1.03	NA	NA
40	GO:0007417	central nervous system development	The process whose specific outcome is the progression of the central nervous system over time, from its formation to the mature structure. The central nervous system is the core nervous system that serves an integrating and coordinating function. In vertebrates it consists of the brain and spinal cord. In those invertebrates with a central nervous system it typically consists of a brain, cerebral…	36.364% (16/44)	0.120044	0.92	NA	NA
50	GO:0070527	platelet aggregation	The adhesion of one platelet to one or more other platelets via adhesion molecules.	36.364% (4/11)	0.119455	0.92	NA	NA
52	GO:0014902	myotube differentiation	The process in which a relatively unspecialized cell acquires specialized features of a myotube cell. Myotube differentiation starts with myoblast fusion and the appearance of specific cell markers (this is the cell development step). Then individual myotubes can fuse to form bigger myotubes and start to contract. Myotubes are multinucleated cells that are formed when proliferating myoblasts exit…	36.364% (4/11)	0.119455	0.92	NA	NA
67	GO:0034976	response to endoplasmic reticulum stress	Any process that results in a change in state or activity of a cell (in terms of movement, secretion, enzyme production, gene expression, etc.) as a result of a stress acting at the endoplasmic reticulum. ER stress usually results from the accumulation of unfolded or misfolded proteins in the ER lumen.	36.364% (4/11)	0.119455	0.92	NA	NA
156	GO:0016052	carbohydrate catabolic process	The chemical reactions and pathways resulting in the breakdown of carbohydrates, any of a group of organic compounds based of the general formula Cx(H2O)y.	36.364% (4/11)	0.119455	0.92	NA	NA
197	GO:0046031	ADP metabolic process	The chemical reactions and pathways involving ADP, adenosine 5'-diphosphate.	36.364% (4/11)	0.119455	0.92	NA	NA
198	GO:0045766	positive regulation of angiogenesis	Any process that activates or increases angiogenesis.	27.586% (8/29)	0.132902	0.88	NA	NA
83	GO:0001822	kidney development	The process whose specific outcome is the progression of the kidney over time, from its formation to the mature structure. The kidney is an organ that filters the blood and/or excretes the end products of body metabolism in the form of urine.	30% (6/20)	0.133957	0.87	NA	NA
104	GO:0061041	regulation of wound healing	Any process that modulates the rate, frequency, or extent of the series of events that restore integrity to a damaged tissue, following an injury.	31.25% (5/16)	0.145062	0.84	NA	NA
42	GO:0051050	positive regulation of transport	Any process that activates or increases the frequency, rate or extent of the directed movement of substances (such as macromolecules, small molecules, ions) into, out of or within a cell, or between cells, by means of some agent such as a transporter or pore.	25% (22/88)	0.1541	0.81	NA	NA
88	GO:0032496	response to lipopolysaccharide	Any process that results in a change in state or activity of an organism (in terms of movement, secretion, enzyme production, gene expression, etc.) as a result of a lipopolysaccharide stimulus; lipopolysaccharide is a major component of the cell wall of gram-negative bacteria.	22.973% (17/74)	0.153615	0.81	NA	NA
189	GO:0043408	regulation of MAPK cascade	Any process that modulates the frequency, rate or extent of signal transduction mediated by the MAP kinase (MAPK) cascade.	22.667% (17/75)	0.168859	0.77	NA	NA
172	GO:0050878	regulation of body fluid levels	Any process that modulates the levels of body fluids.	25% (9/36)	0.183691	0.74	NA	NA
147	GO:0099536	synaptic signaling	Cell-cell signaling to, from or within a synapse.	27.273% (6/22)	0.190726	0.72	NA	NA
54	GO:0030111	regulation of Wnt signaling pathway	Any process that modulates the frequency, rate or extent of the activity of the Wnt signal transduction pathway.	30.769% (4/13)	0.194588	0.71	NA	NA
65	GO:0014015	positive regulation of gliogenesis	Any process that activates or increases the frequency, rate or extent of gliogenesis, the formation of mature glia.	30.769% (4/13)	0.194588	0.71	NA	NA
53	GO:1901701	cellular response to oxygen-containing compound	NA	23.913% (22/92)	0.203368	0.69	NA	NA
43	GO:0021782	glial cell development	The process aimed at the progression of a glial cell over time, from initial commitment of the cell to a specific fate, to the fully functional differentiated cell.	43.75% (7/16)	0.210433	0.68	NA	NA
100	GO:0080135	regulation of cellular response to stress	Any process that modulates the frequency, rate or extent of a cellular response to stress. Cellular response to stress is a change in state or activity of a cell (in terms of movement, secretion, enzyme production, gene expression, etc.) as a result of a stimulus indicating the organism is under stress. The stress is usually, but not necessarily, exogenous (e.g. temperature, humidity, ionizing ra…	23.81% (10/42)	0.209305	0.68	NA	NA
176	GO:0042060	wound healing	The series of events that restore integrity to a damaged tissue, following an injury.	23.404% (11/47)	0.209942	0.68	NA	NA
196	GO:0031329	regulation of cellular catabolic process	Any process that modulates the frequency, rate or extent of the chemical reactions and pathways resulting in the breakdown of substances, carried out by individual cells.	24.324% (9/37)	0.207592	0.68	NA	NA
44	GO:0022604	regulation of cell morphogenesis	Any process that modulates the frequency, rate or extent of cell morphogenesis. Cell morphogenesis is the developmental process in which the shape of a cell is generated and organized.	27.778% (5/18)	0.212111	0.67	NA	NA
62	GO:0034329	cell junction assembly	A cellular process that results in the aggregation, arrangement and bonding together of a set of components to form a cell junction.	28.571% (4/14)	0.236624	0.63	NA	NA
90	GO:0034655	nucleobase-containing compound catabolic process	The chemical reactions and pathways resulting in the breakdown of nucleobases, nucleosides, nucleotides and nucleic acids.	28.571% (4/14)	0.236624	0.63	NA	NA
122	GO:0034109	homotypic cell-cell adhesion	The attachment of a cell to a second cell of the identical type via adhesion molecules.	28.571% (4/14)	0.236624	0.63	NA	NA
93	GO:1901224	positive regulation of NIK/NF-kappaB signaling	NA	26.316% (5/19)	0.248886	0.6	NA	NA
139	GO:0050804	modulation of chemical synaptic transmission	Any process that modulates the frequency or amplitude of synaptic transmission, the process of communication from a neuron to a target (neuron, muscle, or secretory cell) across a synapse. Amplitude, in this case, refers to the change in postsynaptic membrane potential due to a single instance of synaptic transmission.	26.316% (5/19)	0.248886	0.6	NA	NA
151	GO:0035303	regulation of dephosphorylation	Any process that modulates the frequency, rate or extent of removal of phosphate groups from a molecule.	30% (3/10)	0.265087	0.58	NA	NA
173	GO:0051604	protein maturation	Any process leading to the attainment of the full functional capacity of a protein.	30% (3/10)	0.265087	0.58	NA	NA
97	GO:0030900	forebrain development	The process whose specific outcome is the progression of the forebrain over time, from its formation to the mature structure. The forebrain is the anterior of the three primary divisions of the developing chordate brain or the corresponding part of the adult brain (in vertebrates, includes especially the cerebral hemispheres, the thalamus, and the hypothalamus and especially in higher vertebrates…	42.105% (8/19)	0.277703	0.56	NA	NA
101	GO:0043085	positive regulation of catalytic activity	Any process that activates or increases the activity of an enzyme.	20.588% (21/102)	0.273971	0.56	NA	NA
129	GO:0045765	regulation of angiogenesis	Any process that modulates the frequency, rate or extent of angiogenesis.	22.5% (9/40)	0.286151	0.54	NA	NA
170	GO:0031589	cell-substrate adhesion	The attachment of a cell to the underlying substrate via adhesion molecules.	24% (6/25)	0.289579	0.54	NA	NA
82	GO:0045944	positive regulation of transcription by RNA polymerase II	Any process that activates or increases the frequency, rate or extent of transcription from an RNA polymerase II promoter.	20.455% (18/88)	0.310371	0.51	NA	NA
91	GO:0030335	positive regulation of cell migration	Any process that activates or increases the frequency, rate or extent of cell migration.	25.676% (19/74)	0.314508	0.5	NA	NA
94	GO:0000768	syncytium formation by plasma membrane fusion	The formation of a syncytium, a mass of cytoplasm containing several nuclei enclosed within a single plasma membrane, by the fusion of the plasma membranes of two or more individual cells.	27.273% (3/11)	0.319699	0.5	NA	NA
95	GO:0043525	positive regulation of neuron apoptotic process	Any process that activates or increases the frequency, rate or extent of cell death of neurons by apoptotic process.	27.273% (3/11)	0.319699	0.5	NA	NA
178	GO:0010573	vascular endothelial growth factor production	The appearance of vascular endothelial growth factor production due to biosynthesis or secretion following a cellular stimulus, resulting in an increase in its intracellular or extracellular levels.	27.273% (3/11)	0.319699	0.5	NA	NA
206	GO:2000145	regulation of cell motility	NA	23.529% (24/102)	0.31585	0.5	NA	NA
64	GO:0060562	epithelial tube morphogenesis	The process in which the anatomical structures of a tube are generated and organized from an epithelium. Epithelial tubes transport gases, liquids and cells from one site to another and form the basic structure of many organs and tissues, with tube shape and organization varying from the single-celled excretory organ in Caenorhabditis elegans to the branching trees of the mammalian kidney and ins…	23.81% (5/21)	0.32656	0.49	NA	NA
133	GO:0051668	localization within membrane	Any process in which a substance or cellular entity, such as a protein complex or organelle, is transported to, and/or maintained in, a specific location within a membrane.	23.81% (5/21)	0.32656	0.49	NA	NA
181	GO:0031175	neuron projection development	The process whose specific outcome is the progression of a neuron projection over time, from its formation to the mature structure. A neuron projection is any process extending from a neural cell, such as axons or dendrites (collectively called neurites).	21.429% (9/42)	0.342705	0.47	NA	NA
89	GO:0034121	regulation of toll-like receptor signaling pathway	Any process that modulates the frequency, rate, or extent of toll-like receptor signaling pathway.	25% (3/12)	0.374505	0.43	NA	NA
149	GO:0036230	granulocyte activation	The change in morphology and behavior of a granulocyte resulting from exposure to a cytokine, chemokine, cellular ligand, or soluble factor.	25% (3/12)	0.374505	0.43	NA	NA
193	GO:0010720	positive regulation of cell development	Any process that increases the rate, frequency or extent of the progression of the cell over time, from its formation to the mature structure. Cell development does not include the steps involved in committing a cell to a specific fate.	21.429% (6/28)	0.39705	0.4	NA	NA
86	GO:0065003	protein-containing complex assembly	The aggregation, arrangement and bonding together of a set of macromolecules to form a protein-containing complex.	20% (10/50)	0.419768	0.38	NA	NA
150	GO:0043434	response to peptide hormone	Any process that results in a change in state or activity of a cell or an organism (in terms of movement, secretion, enzyme production, gene expression, etc.) as a result of a peptide hormone stimulus. A peptide hormone is any of a class of peptides that are secreted into the blood stream and have endocrine functions in living animals.	22.222% (4/18)	0.416998	0.38	NA	NA
78	GO:0045834	positive regulation of lipid metabolic process	Any process that activates or increases the frequency, rate or extent of the chemical reactions and pathways involving lipids.	23.077% (3/13)	0.42848	0.37	NA	NA
141	GO:1901653	cellular response to peptide	NA	20.833% (5/24)	0.446446	0.35	NA	NA
51	GO:0072657	protein localization to membrane	A process in which a protein is transported to, or maintained in, a specific location in a membrane.	21.053% (4/19)	0.461828	0.34	NA	NA
99	GO:0007346	regulation of mitotic cell cycle	Any process that modulates the rate or extent of progress through the mitotic cell cycle.	21.053% (4/19)	0.461828	0.34	NA	NA
158	GO:0043280	positive regulation of cysteine-type endopeptidase activity involved in apoptotic process	Any process that activates or increases the activity of a cysteine-type endopeptidase involved in the apoptotic process.	21.053% (4/19)	0.461828	0.34	NA	NA
66	GO:0032760	positive regulation of tumor necrosis factor production	Any process that activates or increases the frequency, rate or extent of tumor necrosis factor production.	19.512% (8/41)	0.473103	0.33	NA	NA
71	GO:0032722	positive regulation of chemokine production	Any process that activates or increases the frequency, rate, or extent of chemokine production.	20% (6/30)	0.469155	0.33	NA	NA
74	GO:0051606	detection of stimulus	The series of events in which a stimulus is received by a cell or organism and converted into a molecular signal.	21.429% (3/14)	0.480805	0.32	NA	NA
75	GO:1902895	positive regulation of pri-miRNA transcription by RNA polymerase II	NA	21.429% (3/14)	0.480805	0.32	NA	NA
200	GO:0007179	transforming growth factor beta receptor signaling pathway	A series of molecular signals initiated by the binding of an extracellular ligand to a transforming growth factor beta receptor on the surface of a target cell, and ending with regulation of a downstream cellular process, e.g. transcription.	21.429% (3/14)	0.480805	0.32	NA	NA
204	GO:0010977	negative regulation of neuron projection development	Any process that decreases the rate, frequency or extent of neuron projection development. Neuron projection development is the process whose specific outcome is the progression of a neuron projection over time, from its formation to the mature structure. A neuron projection is any process extending from a neural cell, such as axons or dendrites (collectively called neurites).	21.429% (3/14)	0.480805	0.32	NA	NA
124	GO:0010975	regulation of neuron projection development	Any process that modulates the rate, frequency or extent of neuron projection development. Neuron projection development is the process whose specific outcome is the progression of a neuron projection over time, from its formation to the mature structure. A neuron projection is any process extending from a neural cell, such as axons or dendrites (collectively called neurites).	20% (5/25)	0.485663	0.31	NA	NA
63	GO:0007178	transmembrane receptor protein serine/threonine kinase signaling pathway	A series of molecular signals initiated by the binding of an extracellular ligand to a receptor on the surface of the target cell where the receptor possesses serine/threonine kinase activity, and ending with regulation of a downstream cellular process, e.g. transcription.	20% (4/20)	0.505487	0.3	NA	NA
79	GO:0006954	inflammatory response	The immediate defensive reaction (by vertebrate tissue) to infection or injury caused by chemical or physical agents. The process is characterized by local vasodilation, extravasation of plasma into intercellular spaces and accumulation of white blood cells and macrophages.	18.44% (26/141)	0.501136	0.3	NA	NA
73	GO:0032731	positive regulation of interleukin-1 beta production	Any process that activates or increases the frequency, rate, or extent of interleukin-1 beta production.	19.231% (5/26)	0.523942	0.28	NA	NA
84	GO:0006919	activation of cysteine-type endopeptidase activity involved in apoptotic process	Any process that initiates the activity of the inactive enzyme cysteine-type endopeptidase in the context of an apoptotic process.	20% (3/15)	0.530853	0.28	NA	NA
164	GO:0060429	epithelium development	The process whose specific outcome is the progression of an epithelium over time, from its formation to the mature structure. An epithelium is a tissue that covers the internal or external surfaces of an anatomical structure.	18.519% (10/54)	0.530562	0.28	NA	NA
207	GO:0030336	negative regulation of cell migration	Any process that stops, prevents, or reduces the frequency, rate or extent of cell migration.	19.231% (5/26)	0.523942	0.28	NA	NA
210	GO:0019752	carboxylic acid metabolic process	The chemical reactions and pathways involving carboxylic acids, any organic acid containing one or more carboxyl (COOH) groups or anions (COO-).	19.231% (5/26)	0.523942	0.28	NA	NA
109	GO:0006953	acute-phase response	An acute inflammatory response that involves non-antibody proteins whose concentrations in the plasma increase in response to infection or injury of homeothermic animals.	20% (2/10)	0.56718	0.25	NA	NA
155	GO:0002495	antigen processing and presentation of peptide antigen via MHC class II	The process in which an antigen-presenting cell expresses a peptide antigen on its cell surface in association with an MHC class II protein complex. The peptide antigen is typically, but not always, processed from a whole protein.	20% (2/10)	0.56718	0.25	NA	NA
159	GO:0043277	apoptotic cell clearance	The recognition and removal of an apoptotic cell by a neighboring cell or by a phagocyte.	20% (2/10)	0.56718	0.25	NA	NA
167	GO:0001780	neutrophil homeostasis	The process of regulating the proliferation and elimination of neutrophils such that the total number of neutrophils within a whole or part of an organism is stable over time in the absence of an outside stimulus.	20% (2/10)	0.56718	0.25	NA	NA
174	GO:0010469	regulation of signaling receptor activity	Any process that modulates the frequency, rate or extent of a signaling receptor activity. Receptor activity is when a molecule combines with an extracellular or intracellular messenger to initiate a change in cell activity.	20% (2/10)	0.56718	0.25	NA	NA
191	GO:0070498	interleukin-1-mediated signaling pathway	A series of molecular signals initiated by the binding of interleukin-1 to a receptor on the surface of a cell, and ending with regulation of a downstream cellular process, e.g. transcription.	20% (2/10)	0.56718	0.25	NA	NA
201	GO:0009266	response to temperature stimulus	Any process that results in a change in state or activity of a cell or an organism (in terms of movement, secretion, enzyme production, gene expression, etc.) as a result of a temperature stimulus.	20% (2/10)	0.56718	0.25	NA	NA
134	GO:0051129	negative regulation of cellular component organization	Any process that stops, prevents, or reduces the frequency, rate or extent of a process involved in the formation, arrangement of constituent parts, or disassembly of cell structures, including the plasma membrane and any external encapsulating structures such as the cell wall and cell envelope.	18.182% (6/33)	0.572545	0.24	NA	NA
211	GO:0043065	positive regulation of apoptotic process	Any process that activates or increases the frequency, rate or extent of cell death by apoptotic process.	17.91% (12/67)	0.577435	0.24	NA	NA
68	GO:0032755	positive regulation of interleukin-6 production	Any process that activates or increases the frequency, rate, or extent of interleukin-6 production.	17.647% (6/34)	0.604902	0.22	NA	NA
209	GO:0040008	regulation of growth	Any process that modulates the frequency, rate or extent of the growth of all or part of an organism so that it occurs at its proper speed, either globally or in a specific part of the organism's development.	17.647% (6/34)	0.604902	0.22	NA	NA
126	GO:0002478	antigen processing and presentation of exogenous peptide antigen	The process in which an antigen-presenting cell expresses a peptide antigen of exogenous origin on its cell surface in association with an MHC protein complex. The peptide is typically a fragment of a larger exogenous protein which has been degraded within the cell.	18.182% (2/11)	0.622176	0.21	NA	NA
132	GO:0001764	neuron migration	The characteristic movement of an immature neuron from germinal zones to specific positions where they will reside as they mature.	18.182% (2/11)	0.622176	0.21	NA	NA
146	GO:0006470	protein dephosphorylation	The process of removing one or more phosphoric residues from a protein.	18.182% (2/11)	0.622176	0.21	NA	NA
154	GO:1902622	regulation of neutrophil migration	NA	18.182% (2/11)	0.622176	0.21	NA	NA
180	GO:0006925	inflammatory cell apoptotic process	Any apoptotic process in an inflammatory cell, any cell participating in the inflammatory response to a foreign substance e.g. neutrophil, macrophage.	18.182% (2/11)	0.622176	0.21	NA	NA
208	GO:0006417	regulation of translation	Any process that modulates the frequency, rate or extent of the chemical reactions and pathways resulting in the formation of proteins by the translation of mRNA or circRNA.	18.182% (2/11)	0.622176	0.21	NA	NA
212	GO:0090092	regulation of transmembrane receptor protein serine/threonine kinase signaling pathway	Any process that modulates the rate, frequency, or extent of the series of molecular signals generated as a consequence of a transmembrane receptor serine/threonine kinase binding to its physiological ligand.	18.182% (2/11)	0.622176	0.21	NA	NA
98	GO:0050678	regulation of epithelial cell proliferation	Any process that modulates the frequency, rate or extent of epithelial cell proliferation.	17.143% (6/35)	0.635949	0.2	NA	NA
162	GO:0002532	production of molecular mediator involved in inflammatory response	The synthesis or release of any molecular mediator of the inflammatory response following an inflammatory stimulus, resulting in an increase in its intracellular or extracellular levels.	17.391% (4/23)	0.625978	0.2	NA	NA
92	GO:0009314	response to radiation	Any process that results in a change in state or activity of a cell or an organism (in terms of movement, secretion, enzyme production, gene expression, etc.) as a result of an electromagnetic radiation stimulus. Electromagnetic radiation is a propagating wave in space with electric and magnetic components. These components oscillate at right angles to each other and to the direction of propagati…	16.667% (3/18)	0.663563	0.18	NA	NA
123	GO:0044403	biological process involved in symbiotic interaction	A process carried out by gene products in an organism that enable the organism to engage in a symbiotic relationship, a more or less intimate association, with another organism. The various forms of symbiosis include parasitism, in which the association is disadvantageous or destructive to one of the organisms; mutualism, in which the association is advantageous, or often necessary to one or both…	16.667% (4/24)	0.661884	0.18	NA	NA
186	GO:0043491	protein kinase B signaling	A series of reactions, mediated by the intracellular serine/threonine kinase protein kinase B (also called AKT), which occurs as a result of a single trigger reaction or compound.	16.667% (3/18)	0.663563	0.18	NA	NA
114	GO:0002675	positive regulation of acute inflammatory response	Any process that activates or increases the frequency, rate, or extent of an acute inflammatory response.	16.667% (2/12)	0.67171	0.17	NA	NA
119	GO:0045672	positive regulation of osteoclast differentiation	Any process that activates or increases the frequency, rate or extent of osteoclast differentiation.	16.667% (2/12)	0.67171	0.17	NA	NA
143	GO:0042127	regulation of cell population proliferation	Any process that modulates the frequency, rate or extent of cell proliferation.	17.365% (29/167)	0.670534	0.17	NA	NA
187	GO:0070374	positive regulation of ERK1 and ERK2 cascade	Any process that activates or increases the frequency, rate or extent of signal transduction mediated by the ERK1 and ERK2 cascade.	16.216% (6/37)	0.693705	0.16	NA	NA
130	GO:0002064	epithelial cell development	The process whose specific outcome is the progression of an epithelial cell over time, from its formation to the mature structure. An epithelial cell is a cell usually found in a two-dimensional sheet with a free surface.	15.385% (2/13)	0.715934	0.15	NA	NA
179	GO:0032963	collagen metabolic process	The chemical reactions and pathways involving collagen, any of a group of fibrous proteins of very high tensile strength that form the main component of connective tissue in animals. Collagen is highly enriched in glycine (some regions are 33% glycine) and proline, occurring predominantly as 3-hydroxyproline (about 20%).	15.385% (2/13)	0.715934	0.15	NA	NA
161	GO:0009617	response to bacterium	Any process that results in a change in state or activity of a cell or an organism (in terms of movement, secretion, enzyme production, gene expression, etc.) as a result of a stimulus from a bacterium.	16.667% (20/120)	0.730126	0.14	NA	NA
70	GO:0002685	regulation of leukocyte migration	Any process that modulates the frequency, rate, or extent of leukocyte migration.	23.636% (13/55)	0.736681	0.13	NA	NA
148	GO:0032481	positive regulation of type I interferon production	Any process that activates or increases the frequency, rate, or extent of type I interferon production. Type I interferons include the interferon-alpha, beta, delta, episilon, zeta, kappa, tau, and omega gene families.	15% (3/20)	0.73596	0.13	NA	NA
57	GO:0007548	sex differentiation	The establishment of the sex of an organism by physical differentiation.	14.286% (2/14)	0.755122	0.12	NA	NA
61	GO:1903169	regulation of calcium ion transmembrane transport	NA	14.286% (2/14)	0.755122	0.12	NA	NA
87	GO:0045429	positive regulation of nitric oxide biosynthetic process	Any process that activates or increases the frequency, rate or extent of the chemical reactions and pathways resulting in the formation of nitric oxide.	14.286% (2/14)	0.755122	0.12	NA	NA
203	GO:0060548	negative regulation of cell death	Any process that decreases the rate or frequency of cell death. Cell death is the specific activation or halting of processes within a cell so that its vital functions markedly cease, rather than simply deteriorating gradually over time, which culminates in cell death.	16% (16/100)	0.777816	0.11	NA	NA
55	GO:2000351	regulation of endothelial cell apoptotic process	NA	13.333% (2/15)	0.789624	0.1	NA	NA
105	GO:0016525	negative regulation of angiogenesis	Any process that stops, prevents, or reduces the frequency, rate or extent of angiogenesis.	13.333% (2/15)	0.789624	0.1	NA	NA
128	GO:0120162	positive regulation of cold-induced thermogenesis	NA	13.333% (2/15)	0.789624	0.1	NA	NA
136	GO:0007259	receptor signaling pathway via JAK-STAT	Any process in which STAT proteins (Signal Transducers and Activators of Transcription) and JAK (Janus Activated Kinase) proteins convey a signal to trigger a change in the activity or state of a cell. The receptor signaling pathway via JAK-STAT begins with activation of a receptor and proceeeds through STAT protein activation by members of the JAK family of tyrosine kinases. STAT proteins dimeri…	13.889% (5/36)	0.817691	0.09	NA	NA
138	GO:0051607	defense response to virus	Reactions triggered in response to the presence of a virus that act to protect the cell or organism.	14.286% (6/42)	0.810723	0.09	NA	NA
152	GO:0002381	immunoglobulin production involved in immunoglobulin-mediated immune response	The appearance of immunoglobulin due to biosynthesis or secretion following a cellular stimulus during an immune response, resulting in an increase in its intracellular or extracellular levels.	13.043% (3/23)	0.821161	0.09	NA	NA
56	GO:0098586	cellular response to virus	Any process that results in a change in state or activity of a cell (in terms of movement, secretion, enzyme production, gene expression, etc.) as a result of a stimulus from a virus.	11.765% (2/17)	0.846147	0.07	NA	NA
202	GO:1990869	cellular response to chemokine	NA	12.5% (3/24)	0.843914	0.07	NA	NA
214	GO:1900015	regulation of cytokine production involved in inflammatory response	NA	11.765% (2/17)	0.846147	0.07	NA	NA
76	GO:0002262	myeloid cell homeostasis	The process of regulating the proliferation and elimination of myeloid cells such that the total number of myeloid cells within a whole or part of an organism is stable over time in the absence of an outside stimulus.	12.5% (4/32)	0.866039	0.06	NA	NA
121	GO:0010810	regulation of cell-substrate adhesion	Any process that modulates the frequency, rate or extent of cell-substrate adhesion. Cell-substrate adhesion is the attachment of a cell to the underlying substrate via adhesion molecules.	11.111% (2/18)	0.868969	0.06	NA	NA
135	GO:0050868	negative regulation of T cell activation	Any process that stops, prevents, or reduces the frequency, rate or extent of T cell activation.	12.5% (4/32)	0.866039	0.06	NA	NA
160	GO:0002548	monocyte chemotaxis	The movement of a monocyte in response to an external stimulus.	11.111% (2/18)	0.868969	0.06	NA	NA
168	GO:0001779	natural killer cell differentiation	The process in which a relatively unspecialized cell acquires the specialized features of a natural killer cell.	10% (1/10)	0.867595	0.06	NA	NA
199	GO:0014070	response to organic cyclic compound	Any process that results in a change in state or activity of a cell or an organism (in terms of movement, secretion, enzyme production, gene expression, etc.) as a result of an organic cyclic compound stimulus.	13.043% (6/46)	0.877065	0.06	NA	NA
59	GO:0051092	positive regulation of NF-kappaB transcription factor activity	Any process that activates or increases the frequency, rate or extent of activity of the transcription factor NF-kappaB.	11.538% (3/26)	0.882098	0.05	NA	NA
171	GO:2000406	positive regulation of T cell migration	NA	9.091% (1/11)	0.892137	0.05	NA	NA
175	GO:0044262	cellular carbohydrate metabolic process	The chemical reactions and pathways involving carbohydrates, any of a group of organic compounds based of the general formula Cx(H2O)y, as carried out by individual cells.	9.091% (1/11)	0.892137	0.05	NA	NA
177	GO:0043372	positive regulation of CD4-positive, alpha-beta T cell differentiation	Any process that activates or increases the frequency, rate or extent of CD4-positive, alpha-beta T cell differentiation.	9.091% (1/11)	0.892137	0.05	NA	NA
69	GO:0032757	positive regulation of interleukin-8 production	Any process that activates or increases the frequency, rate, or extent of interleukin-8 production.	9.524% (2/21)	0.920212	0.04	NA	NA
72	GO:0032728	positive regulation of interferon-beta production	Any process that activates or increases the frequency, rate, or extent of interferon-beta production.	8.333% (1/12)	0.912176	0.04	NA	NA
96	GO:0046330	positive regulation of JNK cascade	Any process that activates or increases the frequency, rate or extent of signal transduction mediated by the JNK cascade.	8.333% (1/12)	0.912176	0.04	NA	NA
113	GO:0030593	neutrophil chemotaxis	The directed movement of a neutrophil cell, the most numerous polymorphonuclear leukocyte found in the blood, in response to an external stimulus, usually an infection or wounding.	11.111% (4/36)	0.921096	0.04	NA	NA
118	GO:0043547	positive regulation of GTPase activity	Any process that activates or increases the activity of a GTPase.	9.524% (2/21)	0.920212	0.04	NA	NA
140	GO:0001961	positive regulation of cytokine-mediated signaling pathway	Any process that activates or increases the frequency, rate or extent of a cytokine mediated signaling pathway.	8.333% (1/12)	0.912176	0.04	NA	NA
184	GO:1904019	epithelial cell apoptotic process	NA	10% (2/20)	0.905654	0.04	NA	NA
103	GO:0051341	regulation of oxidoreductase activity	Any process that modulates the frequency, rate or extent of oxidoreductase activity, the catalysis of an oxidation-reduction (redox) reaction, a reversible chemical reaction in which the oxidation state of an atom or atoms within a molecule is altered. One substrate acts as a hydrogen or electron donor and becomes oxidized, while the other acts as hydrogen or electron acceptor and becomes reduced.	7.143% (1/14)	0.941868	0.03	NA	NA
107	GO:0070555	response to interleukin-1	Any process that results in a change in state or activity of a cell or an organism (in terms of movement, secretion, enzyme production, gene expression, etc.) as a result of an interleukin-1 stimulus.	10.345% (3/29)	0.924057	0.03	NA	NA
116	GO:0070098	chemokine-mediated signaling pathway	A series of molecular signals initiated by the binding of a chemokine to a receptor on the surface of a cell, and ending with regulation of a downstream cellular process, e.g. transcription.	9.091% (2/22)	0.932663	0.03	NA	NA
137	GO:0050870	positive regulation of T cell activation	Any process that activates or increases the frequency, rate or extent of T cell activation.	12.857% (9/70)	0.925732	0.03	NA	NA
166	GO:2001235	positive regulation of apoptotic signaling pathway	NA	7.143% (1/14)	0.941868	0.03	NA	NA
195	GO:0009620	response to fungus	Any process that results in a change in state or activity of a cell or an organism (in terms of movement, secretion, enzyme production, gene expression, etc.) as a result of a stimulus from a fungus.	7.143% (1/14)	0.941868	0.03	NA	NA
205	GO:0070232	regulation of T cell apoptotic process	Any process that modulates the occurrence or rate of T cell death by apoptotic process.	7.692% (1/13)	0.928529	0.03	NA	NA
117	GO:0034612	response to tumor necrosis factor	Any process that results in a change in state or activity of a cell or an organism (in terms of movement, secretion, enzyme production, gene expression, etc.) as a result of a tumor necrosis factor stimulus.	9.091% (3/33)	0.959057	0.02	NA	NA
163	GO:0046640	regulation of alpha-beta T cell proliferation	Any process that modulates the frequency, rate or extent of alpha-beta T cell proliferation.	6.667% (1/15)	0.952743	0.02	NA	NA
190	GO:0060760	positive regulation of response to cytokine stimulus	Any process that increases the rate, frequency, or extent of a response to cytokine stimulus.	6.667% (1/15)	0.952743	0.02	NA	NA
111	GO:0071356	cellular response to tumor necrosis factor	Any process that results in a change in state or activity of a cell (in terms of movement, secretion, enzyme production, gene expression, etc.) as a result of a tumor necrosis factor stimulus.	7.143% (2/28)	0.976578	0.01	NA	NA
112	GO:0071346	cellular response to interferon-gamma	Any process that results in a change in state or activity of a cell (in terms of movement, secretion, enzyme production, gene expression, etc.) as a result of an interferon-gamma stimulus. Interferon gamma is the only member of the type II interferon found so far.	6.897% (2/29)	0.980469	0.01	NA	NA
120	GO:0019730	antimicrobial humoral response	An immune response against microbes mediated through a body fluid. Examples of this process are seen in the antimicrobial humoral response of Drosophila melanogaster and Mus musculus.	5% (1/20)	0.983356	0.01	NA	NA
157	GO:0098542	defense response to other organism	Reactions triggered in response to the presence of another organism that act to protect the cell or organism from damage caused by that organism.	13.939% (23/165)	0.971652	0.01	NA	NA
165	GO:0046633	alpha-beta T cell proliferation	The expansion of an alpha-beta T cell population by cell division.	5.882% (1/17)	0.968819	0.01	NA	NA
183	GO:0001959	regulation of cytokine-mediated signaling pathway	Any process that modulates the frequency, rate or extent of the cytokine mediated signaling pathway.	5.263% (1/19)	0.979471	0.01	NA	NA
192	GO:0043122	regulation of I-kappaB kinase/NF-kappaB signaling	Any process that modulates I-kappaB kinase/NF-kappaB signaling.	6.452% (2/31)	0.986477	0.01	NA	NA
58	GO:0050792	regulation of viral process	Any process that modulates the rate or extent of the viral life cycle, the set of processes by which a virus reproduces and spreads among hosts.	0% (0/14)	1	0	NA	NA
106	GO:0048247	lymphocyte chemotaxis	The directed movement of a lymphocyte in response to an external stimulus.	0% (0/18)	1	0	NA	NA
110	GO:0030073	insulin secretion	The regulated release of proinsulin from secretory granules accompanied by cleavage of proinsulin to form mature insulin. In vertebrates, insulin is secreted from B granules in the B cells of the vertebrate pancreas and from insulin-producing cells in insects.	0% (0/11)	1	0	NA	NA
115	GO:2000117	negative regulation of cysteine-type endopeptidase activity	NA	0% (0/11)	1	0	NA	NA
125	GO:1903900	regulation of viral life cycle	NA	0% (0/12)	1	0	NA	NA
127	GO:0060337	type I interferon signaling pathway	A series of molecular signals initiated by the binding of a type I interferon to a receptor on the surface of a cell, and ending with regulation of a downstream cellular process, e.g. transcription. Type I interferons include the interferon-alpha, beta, delta, episilon, zeta, kappa, tau, and omega gene families.	0% (0/11)	1	0	NA	NA
131	GO:0034341	response to interferon-gamma	Any process that results in a change in state or activity of a cell or an organism (in terms of movement, secretion, enzyme production, gene expression, etc.) as a result of an interferon-gamma stimulus. Interferon-gamma is also known as type II interferon.	5.263% (2/38)	0.996415	0	NA	NA
142	GO:0019221	cytokine-mediated signaling pathway	A series of molecular signals initiated by the binding of a cytokine to a receptor on the surface of a cell, and ending with regulation of a downstream cellular process, e.g. transcription.	10.465% (9/86)	0.989624	0	NA	NA
144	GO:0003158	endothelium development	The process whose specific outcome is the progression of an endothelium over time, from its formation to the mature structure. Endothelium refers to the layer of cells lining blood vessels, lymphatics, the heart, and serous cavities, and is derived from bone marrow or mesoderm. Corneal endothelium is a special case, derived from neural crest cells.	0% (0/10)	1	0	NA	NA
145	GO:0045445	myoblast differentiation	The process in which a relatively unspecialized cell acquires specialized features of a myoblast. A myoblast is a mononucleate cell type that, by fusion with other myoblasts, gives rise to the myotubes that eventually develop into striated muscle fibers.	0% (0/11)	1	0	NA	NA
153	GO:0045621	positive regulation of lymphocyte differentiation	Any process that activates or increases the frequency, rate or extent of lymphocyte differentiation.	7.317% (3/41)	0.989122	0	NA	NA
169	GO:0032740	positive regulation of interleukin-17 production	Any process that activates or increases the frequency, rate, or extent of production of any member of the interleukin-17 family of cytokines.	0% (0/10)	1	0	NA	NA
182	GO:0097300	programmed necrotic cell death	A necrotic cell death process that results from the activation of endogenous cellular processes, such as signaling involving death domain receptors or Toll-like receptors.	0% (0/11)	1	0	NA	NA
185	GO:0008625	extrinsic apoptotic signaling pathway via death domain receptors	A series of molecular signals in which a signal is conveyed from the cell surface to trigger the apoptotic death of a cell. The pathway starts with a ligand binding to a death domain receptor on the cell surface, and ends when the execution phase of apoptosis is triggered.	0% (0/12)	1	0	NA	NA
188	GO:0045661	regulation of myoblast differentiation	Any process that modulates the frequency, rate or extent of myoblast differentiation. A myoblast is a mononucleate cell type that, by fusion with other myoblasts, gives rise to the myotubes that eventually develop into skeletal muscle fibers.	0% (0/10)	1	0	NA	NA
194	GO:0050796	regulation of insulin secretion	Any process that modulates the frequency, rate or extent of the regulated release of insulin.	0% (0/10)	1	0	NA	NA
213	GO:0030072	peptide hormone secretion	The regulated release of a peptide hormone from a cell.	0% (0/13)	1	0	NA	NA

## Sheet: MG2
	GO.ID	term	definition	genes frequency	pvalue	neglog10 pvalue	Significant genes	Significant genes symbol				Ordered by -log10 value (largest to smallest)
32	GO:0070925	organelle assembly	The aggregation, arrangement and bonding together of a set of components to form an organelle. An organelle is an organized structure of distinctive morphology and function. Includes the nucleus, mitochondria, plastids, vacuoles, vesicles, ribosomes and the cytoskeleton. Excludes the plasma membrane.	53.846% (7/13)	0.00014845	3.83	12490;13033;14086;17258;18439;668218;72068	Cd34;Ctsd;Fscn1;Mef2a;P2rx7;Bin2;Cnot2
17	GO:0050808	synapse organization	A process that is carried out at the cellular level which results in the assembly, arrangement of constituent parts, or disassembly of a synapse, the junction between a neuron and a target (neuron, muscle, or secretory cell).	43.75% (7/16)	0.000756266	3.12	12259;12260;13051;16409;18186;20692;83433	C1qa;C1qb;Cx3cr1;Itgam;Nrp1;Sparc;Trem2
1	GO:0022411	cellular component disassembly	A cellular process that results in the breakdown of a cellular component.	37.5% (6/16)	0.00486133	2.31	12259;12260;13051;14086;16409;83433	C1qa;C1qb;Cx3cr1;Fscn1;Itgam;Trem2
18	GO:0071402	cellular response to lipoprotein particle stimulus	Any process that results in a change in state or activity of a cell (in terms of movement, secretion, enzyme production, gene expression, etc.) as a result of a lipoprotein particle stimulus.	41.667% (5/12)	0.0062144	2.21	12514;12520;12527;16414;83433	Cd68;Cd81;Cd9;Itgb2;Trem2
27	GO:0055094	response to lipoprotein particle	Any process that results in a change in state or activity of a cell or an organism (in terms of movement, secretion, enzyme production, gene expression, etc.) as a result of a lipoprotein particle stimulus.	41.667% (5/12)	0.0062144	2.21	12514;12520;12527;16414;83433	Cd68;Cd81;Cd9;Itgb2;Trem2
49	GO:1905521	regulation of macrophage migration	NA	35.294% (6/17)	0.00687187	2.16	12520;12527;12978;13051;70839;83433	Cd81;Cd9;Csf1r;Cx3cr1;P2ry12;Trem2
7	GO:0008347	glial cell migration	The orderly movement of a glial cell, non-neuronal cells that provide support and nutrition, maintain homeostasis, form myelin, and participate in signal transmission in the nervous system.	38.462% (5/13)	0.00924737	2.03	12527;13051;15212;70839;83433	Cd9;Cx3cr1;Hexb;P2ry12;Trem2
29	GO:0021537	telencephalon development	The process whose specific outcome is the progression of the telencephalon over time, from its formation to the mature structure. The telencephalon is the paired anteriolateral division of the prosencephalon plus the lamina terminalis from which the olfactory lobes, cerebral cortex, and subcortical nuclei are derived.	38.462% (5/13)	0.00924737	2.03	12978;13051;15452;58198;70839	Csf1r;Cx3cr1;Hprt;Sall1;P2ry12
46	GO:0008037	cell recognition	The process in which a cell in an organism interprets its surroundings.	27.586% (8/29)	0.00947167	2.02	12520;12527;14131;16019;171285;18186;19261;83433	Cd81;Cd9;Fcgr3;Ighm;Havcr2;Nrp1;Sirpa;Trem2
8	GO:0007015	actin filament organization	A process that is carried out at the cellular level which results in the assembly, arrangement of constituent parts, or disassembly of cytoskeletal structures comprising actin filaments. Includes processes that control the spatial distribution of actin filaments, such as organizing filaments into meshworks, bundles, or other structures, as by cross-linking.	40% (4/10)	0.0175622	1.76	14086;18186;19261;30948	Fscn1;Nrp1;Sirpa;Bin1
33	GO:0010256	endomembrane system organization	A process that is carried out at the cellular level which results in the assembly, arrangement of constituent parts, or disassembly of the endomembrane system.	40% (4/10)	0.0175622	1.76	12527;18439;30948;668218	Cd9;P2rx7;Bin1;Bin2
41	GO:0120031	plasma membrane bounded cell projection assembly	Formation of a prolongation or process extending and that is bounded by plasma membrane, e.g. a cilium, lamellipodium, or axon.	40% (4/10)	0.0175622	1.76	14086;18186;18439;70839	Fscn1;Nrp1;P2rx7;P2ry12
45	GO:0006911	phagocytosis, engulfment	The internalization of bacteria, immune complexes and other particulate matter or of an apoptotic cell by phagocytosis, including the membrane and cytoskeletal processes required, which involves one of three mechanisms: zippering of pseudopods around a target via repeated receptor-ligand interactions, sinking of the target directly into plasma membrane of the phagocytosing cell, or induced uptake…	25.926% (7/27)	0.0218791	1.66	14131;16019;16409;16414;19261;668218;83433	Fcgr3;Ighm;Itgam;Itgb2;Sirpa;Bin2;Trem2
43	GO:0021782	glial cell development	The process aimed at the progression of a glial cell over time, from initial commitment of the cell to a specific fate, to the fully functional differentiated cell.	31.25% (5/16)	0.0241178	1.62	12259;12978;15979;16409;83433	C1qa;Csf1r;Ifngr1;Itgam;Trem2
19	GO:0032956	regulation of actin cytoskeleton organization	Any process that modulates the frequency, rate or extent of the formation, arrangement of constituent parts, or disassembly of cytoskeletal structures comprising actin filaments and their associated proteins.	36.364% (4/11)	0.0253353	1.6	12978;14086;18186;30948	Csf1r;Fscn1;Nrp1;Bin1
50	GO:0070527	platelet aggregation	The adhesion of one platelet to one or more other platelets via adhesion molecules.	36.364% (4/11)	0.0253353	1.6	12527;14683;16194;70839	Cd9;Gnas;Il6ra;P2ry12
40	GO:0007417	central nervous system development	The process whose specific outcome is the progression of the central nervous system over time, from its formation to the mature structure. The central nervous system is the core nervous system that serves an integrating and coordinating function. In vertebrates it consists of the brain and spinal cord. In those invertebrates with a central nervous system it typically consists of a brain, cerebral…	27.273% (12/44)	0.0307543	1.51	12259;12978;13051;15452;15979;16409;16658;18186;30948;58198;70839;83433	C1qa;Csf1r;Cx3cr1;Hprt;Ifngr1;Itgam;Mafb;Nrp1;Bin1;Sall1;P2ry12;Trem2
48	GO:0045123	cellular extravasation	The migration of a leukocyte from the blood vessels into the surrounding tissue.	29.412% (5/17)	0.0313036	1.5	13051;16409;16414;19261;20345	Cx3cr1;Itgam;Itgb2;Sirpa;Selplg
4	GO:0097242	amyloid-beta clearance	The process in which amyloid-beta is removed from extracellular brain regions by mechanisms involving cell surface receptors.	33.333% (4/12)	0.0348958	1.46	15979;16409;16414;83433	Ifngr1;Itgam;Itgb2;Trem2
23	GO:0003002	regionalization	The pattern specification process that results in the subdivision of an axis or axes in space to define an area or volume in which specific patterns of cell differentiation will take place or in which cells interpret a specific environment.	33.333% (4/12)	0.0348958	1.46	12259;16409;16658;18186	C1qa;Itgam;Mafb;Nrp1
11	GO:0001774	microglial cell activation	The change in morphology and behavior of a microglial cell resulting from exposure to a cytokine, chemokine, cellular ligand, or soluble factor.	27.778% (5/18)	0.0397171	1.4	12259;13051;15979;16409;83433	C1qa;Cx3cr1;Ifngr1;Itgam;Trem2
30	GO:0010638	positive regulation of organelle organization	Any process that increases the frequency, rate or extent of a process involved in the formation, arrangement of constituent parts, or disassembly of an organelle.	25% (6/24)	0.0400972	1.4	14086;18186;18439;30948;72068;83433	Fscn1;Nrp1;P2rx7;Bin1;Cnot2;Trem2
44	GO:0022604	regulation of cell morphogenesis	Any process that modulates the frequency, rate or extent of cell morphogenesis. Cell morphogenesis is the developmental process in which the shape of a cell is generated and organized.	27.778% (5/18)	0.0397171	1.4	12978;15212;16019;18186;20692	Csf1r;Hexb;Ighm;Nrp1;Sparc
42	GO:0051050	positive regulation of transport	Any process that activates or increases the frequency, rate or extent of the directed movement of substances (such as macromolecules, small molecules, ions) into, out of or within a cell, or between cells, by means of some agent such as a transporter or pore.	17.045% (15/88)	0.0437274	1.36	12475;12520;14131;14683;15979;16019;16409;16414;16783;17258;18439;19261;30948;70839;83433	Cd14;Cd81;Fcgr3;Gnas;Ifngr1;Ighm;Itgam;Itgb2;Lamp1;Mef2a;P2rx7;Sirpa;Bin1;P2ry12;Trem2
47	GO:0048589	developmental growth	The increase in size or mass of an entire organism, a part of an organism or a cell, where the increase in size or mass has the specific outcome of the progression of the organism over time from one condition to another.	22.581% (7/31)	0.0452728	1.34	12520;12527;12978;14683;16194;18186;58198	Cd81;Cd9;Csf1r;Gnas;Il6ra;Nrp1;Sall1
37	GO:0048646	anatomical structure formation involved in morphogenesis	The developmental process pertaining to the initial formation of an anatomical structure from unspecified parts. This process begins with the specific processes that contribute to the appearance of the discrete structure and ends when the structural rudiment is recognizable. An anatomical structure is any biological entity that occupies space and is distinguished from its surroundings. Anatomical…	16.867% (14/83)	0.0563154	1.25	NA	NA
38	GO:1905523	positive regulation of macrophage migration	NA	28.571% (4/14)	0.0595435	1.23	NA	NA
133	GO:0051668	localization within membrane	Any process in which a substance or cellular entity, such as a protein complex or organelle, is transported to, and/or maintained in, a specific location within a membrane.	23.81% (5/21)	0.0726479	1.14	NA	NA
80	GO:0060627	regulation of vesicle-mediated transport	Any process that modulates the rate, frequency, or extent of vesicle-mediated transport, the directed movement of substances, either within a vesicle or in the vesicle membrane, into, out of or within a cell.	17.544% (10/57)	0.0846975	1.07	NA	NA
2	GO:0009152	purine ribonucleotide biosynthetic process	The chemical reactions and pathways resulting in the formation of a purine ribonucleotide, a compound consisting of ribonucleoside (a purine base linked to a ribose sugar) esterified with a phosphate group at either the 3' or 5'-hydroxyl group of the sugar.	30% (3/10)	0.0898361	1.05	NA	NA
13	GO:0015850	organic hydroxy compound transport	The directed movement of an organic hydroxy compound (organic alcohol) into, out of or within a cell, or between cells, by means of some agent such as a transporter or pore. An organic hydroxy compound is an organic compound having at least one hydroxy group attached to a carbon atom.	23.529% (4/17)	0.109951	0.96	NA	NA
3	GO:1903578	regulation of ATP metabolic process	NA	27.273% (3/11)	0.114024	0.94	NA	NA
10	GO:0014002	astrocyte development	The process aimed at the progression of an astrocyte over time, from initial commitment of the cell to a specific fate, to the fully functional differentiated cell. An astrocyte is the most abundant type of glial cell. Astrocytes provide support for neurons and regulate the environment in which they function.	27.273% (3/11)	0.114024	0.94	NA	NA
12	GO:0048705	skeletal system morphogenesis	The process in which the anatomical structures of the skeleton are generated and organized.	27.273% (3/11)	0.114024	0.94	NA	NA
22	GO:1902903	regulation of supramolecular fiber organization	NA	27.273% (3/11)	0.114024	0.94	NA	NA
52	GO:0014902	myotube differentiation	The process in which a relatively unspecialized cell acquires specialized features of a myotube cell. Myotube differentiation starts with myoblast fusion and the appearance of specific cell markers (this is the cell development step). Then individual myotubes can fuse to form bigger myotubes and start to contract. Myotubes are multinucleated cells that are formed when proliferating myoblasts exit…	27.273% (3/11)	0.114024	0.94	NA	NA
94	GO:0000768	syncytium formation by plasma membrane fusion	The formation of a syncytium, a mass of cytoplasm containing several nuclei enclosed within a single plasma membrane, by the fusion of the plasma membranes of two or more individual cells.	27.273% (3/11)	0.114024	0.94	NA	NA
97	GO:0030900	forebrain development	The process whose specific outcome is the progression of the forebrain over time, from its formation to the mature structure. The forebrain is the anterior of the three primary divisions of the developing chordate brain or the corresponding part of the adult brain (in vertebrates, includes especially the cerebral hemispheres, the thalamus, and the hypothalamus and especially in higher vertebrates…	36.842% (7/19)	0.120464	0.92	NA	NA
28	GO:0043583	ear development	The process whose specific outcome is the progression of the ear over time, from its formation to the mature structure. The ear is the sense organ in vertebrates that is specialized for the detection of sound, and the maintenance of balance. Includes the outer ear and middle ear, which collect and transmit sound waves; and the inner ear, which contains the organs of balance and (except in fish) h…	25% (3/12)	0.1404	0.85	NA	NA
35	GO:1900542	regulation of purine nucleotide metabolic process	NA	25% (3/12)	0.1404	0.85	NA	NA
119	GO:0045672	positive regulation of osteoclast differentiation	Any process that activates or increases the frequency, rate or extent of osteoclast differentiation.	25% (3/12)	0.1404	0.85	NA	NA
16	GO:0006897	endocytosis	A vesicle-mediated transport process in which cells take up external materials or membrane constituents by the invagination of a small region of the plasma membrane to form a new membrane-bounded vesicle.	21.818% (12/55)	0.145677	0.84	NA	NA
51	GO:0072657	protein localization to membrane	A process in which a protein is transported to, or maintained in, a specific location in a membrane.	21.053% (4/19)	0.151516	0.82	NA	NA
93	GO:1901224	positive regulation of NIK/NF-kappaB signaling	NA	21.053% (4/19)	0.151516	0.82	NA	NA
86	GO:0065003	protein-containing complex assembly	The aggregation, arrangement and bonding together of a set of macromolecules to form a protein-containing complex.	16% (8/50)	0.179174	0.75	NA	NA
62	GO:0034329	cell junction assembly	A cellular process that results in the aggregation, arrangement and bonding together of a set of components to form a cell junction.	21.429% (3/14)	0.198383	0.7	NA	NA
90	GO:0034655	nucleobase-containing compound catabolic process	The chemical reactions and pathways resulting in the breakdown of nucleobases, nucleosides, nucleotides and nucleic acids.	21.429% (3/14)	0.198383	0.7	NA	NA
14	GO:0007267	cell-cell signaling	Any process that mediates the transfer of information from one cell to another. This process includes signal transduction in the receiving cell and, where applicable, release of a ligand and any processes that actively facilitate its transport and presentation to the receiving cell. Examples include signaling via soluble ligands, via cell adhesion molecules and via gap junctions.	14.706% (10/68)	0.210183	0.68	NA	NA
21	GO:0032940	secretion by cell	The controlled release of a substance by a cell.	14.062% (9/64)	0.273989	0.56	NA	NA
81	GO:0051222	positive regulation of protein transport	Any process that activates or increases the frequency, rate or extent of the directed movement of a protein into, out of or within a cell, or between cells, by means of some agent such as a transporter or pore.	16.667% (4/24)	0.275165	0.56	NA	NA
9	GO:0051171	regulation of nitrogen compound metabolic process	Any process that modulates the frequency, rate or extent of the chemical reactions and pathways involving nitrogen or nitrogenous compounds.	12.227% (28/229)	0.286155	0.54	NA	NA
170	GO:0031589	cell-substrate adhesion	The attachment of a cell to the underlying substrate via adhesion molecules.	16% (4/25)	0.302005	0.52	NA	NA
155	GO:0002495	antigen processing and presentation of peptide antigen via MHC class II	The process in which an antigen-presenting cell expresses a peptide antigen on its cell surface in association with an MHC class II protein complex. The peptide antigen is typically, but not always, processed from a whole protein.	20% (2/10)	0.310046	0.51	NA	NA
189	GO:0043408	regulation of MAPK cascade	Any process that modulates the frequency, rate or extent of signal transduction mediated by the MAP kinase (MAPK) cascade.	13.333% (10/75)	0.318	0.5	NA	NA
6	GO:0050768	negative regulation of neurogenesis	Any process that stops, prevents, or reduces the frequency, rate or extent of neurogenesis, the generation of cells within the nervous system.	18.182% (2/11)	0.353606	0.45	NA	NA
24	GO:0090316	positive regulation of intracellular protein transport	Any process that activates or increases the frequency, rate or extent of the directed movement of proteins within cells.	18.182% (2/11)	0.353606	0.45	NA	NA
39	GO:0030163	protein catabolic process	The chemical reactions and pathways resulting in the breakdown of a protein by the destruction of the native, active configuration, with or without the hydrolysis of peptide bonds.	14.286% (5/35)	0.351529	0.45	NA	NA
60	GO:0031331	positive regulation of cellular catabolic process	Any process that activates or increases the frequency, rate or extent of the chemical reactions and pathways resulting in the breakdown of substances, carried out by individual cells.	14.815% (4/27)	0.356545	0.45	NA	NA
126	GO:0002478	antigen processing and presentation of exogenous peptide antigen	The process in which an antigen-presenting cell expresses a peptide antigen of exogenous origin on its cell surface in association with an MHC protein complex. The peptide is typically a fragment of a larger exogenous protein which has been degraded within the cell.	18.182% (2/11)	0.353606	0.45	NA	NA
156	GO:0016052	carbohydrate catabolic process	The chemical reactions and pathways resulting in the breakdown of carbohydrates, any of a group of organic compounds based of the general formula Cx(H2O)y.	18.182% (2/11)	0.353606	0.45	NA	NA
197	GO:0046031	ADP metabolic process	The chemical reactions and pathways involving ADP, adenosine 5'-diphosphate.	18.182% (2/11)	0.353606	0.45	NA	NA
34	GO:1903829	positive regulation of cellular protein localization	NA	15.789% (3/19)	0.359008	0.44	NA	NA
83	GO:0001822	kidney development	The process whose specific outcome is the progression of the kidney over time, from its formation to the mature structure. The kidney is an organ that filters the blood and/or excretes the end products of body metabolism in the form of urine.	15% (3/20)	0.391603	0.41	NA	NA
108	GO:0071222	cellular response to lipopolysaccharide	Any process that results in a change in state or activity of a cell (in terms of movement, secretion, enzyme production, gene expression, etc.) as a result of a lipopolysaccharide stimulus; lipopolysaccharide is a major component of the cell wall of gram-negative bacteria.	12.903% (8/62)	0.388462	0.41	NA	NA
149	GO:0036230	granulocyte activation	The change in morphology and behavior of a granulocyte resulting from exposure to a cytokine, chemokine, cellular ligand, or soluble factor.	16.667% (2/12)	0.396247	0.4	NA	NA
196	GO:0031329	regulation of cellular catabolic process	Any process that modulates the frequency, rate or extent of the chemical reactions and pathways resulting in the breakdown of substances, carried out by individual cells.	13.514% (5/37)	0.399819	0.4	NA	NA
198	GO:0045766	positive regulation of angiogenesis	Any process that activates or increases angiogenesis.	13.793% (4/29)	0.411289	0.39	NA	NA
102	GO:0071219	cellular response to molecule of bacterial origin	Any process that results in a change in state or activity of a cell (in terms of movement, secretion, enzyme production, gene expression, etc.) as a result of a stimulus by molecules of bacterial origin such as peptides derived from bacterial flagellin.	12.5% (8/64)	0.42657	0.37	NA	NA
71	GO:0032722	positive regulation of chemokine production	Any process that activates or increases the frequency, rate, or extent of chemokine production.	13.333% (4/30)	0.43842	0.36	NA	NA
179	GO:0032963	collagen metabolic process	The chemical reactions and pathways involving collagen, any of a group of fibrous proteins of very high tensile strength that form the main component of connective tissue in animals. Collagen is highly enriched in glycine (some regions are 33% glycine) and proline, occurring predominantly as 3-hydroxyproline (about 20%).	15.385% (2/13)	0.437632	0.36	NA	NA
88	GO:0032496	response to lipopolysaccharide	Any process that results in a change in state or activity of an organism (in terms of movement, secretion, enzyme production, gene expression, etc.) as a result of a lipopolysaccharide stimulus; lipopolysaccharide is a major component of the cell wall of gram-negative bacteria.	12.162% (9/74)	0.45032	0.35	NA	NA
15	GO:0050877	nervous system process	A organ system process carried out by any of the organs or tissues of neurological system.	12.5% (5/40)	0.471724	0.33	NA	NA
129	GO:0045765	regulation of angiogenesis	Any process that modulates the frequency, rate or extent of angiogenesis.	12.5% (5/40)	0.471724	0.33	NA	NA
31	GO:0055085	transmembrane transport	The process in which a solute is transported across a lipid bilayer, from one side of a membrane to the other.	12.245% (6/49)	0.476548	0.32	NA	NA
5	GO:0007507	heart development	The process whose specific outcome is the progression of the heart over time, from its formation to the mature structure. The heart is a hollow, muscular organ, which, by contracting rhythmically, keeps up the circulation of the blood.	13.043% (3/23)	0.486534	0.31	NA	NA
105	GO:0016525	negative regulation of angiogenesis	Any process that stops, prevents, or reduces the frequency, rate or extent of angiogenesis.	13.333% (2/15)	0.515689	0.29	NA	NA
123	GO:0044403	biological process involved in symbiotic interaction	A process carried out by gene products in an organism that enable the organism to engage in a symbiotic relationship, a more or less intimate association, with another organism. The various forms of symbiosis include parasitism, in which the association is disadvantageous or destructive to one of the organisms; mutualism, in which the association is advantageous, or often necessary to one or both…	12.5% (3/24)	0.516729	0.29	NA	NA
26	GO:0010001	glial cell differentiation	The process in which a relatively unspecialized cell acquires the specialized features of a glial cell.	26.087% (6/23)	0.540509	0.27	NA	NA
104	GO:0061041	regulation of wound healing	Any process that modulates the rate, frequency, or extent of the series of events that restore integrity to a damaged tissue, following an injury.	12.5% (2/16)	0.552053	0.26	NA	NA
214	GO:1900015	regulation of cytokine production involved in inflammatory response	NA	11.765% (2/17)	0.586521	0.23	NA	NA
53	GO:1901701	cellular response to oxygen-containing compound	NA	10.87% (10/92)	0.605099	0.22	NA	NA
186	GO:0043491	protein kinase B signaling	A series of reactions, mediated by the intracellular serine/threonine kinase protein kinase B (also called AKT), which occurs as a result of a single trigger reaction or compound.	11.111% (2/18)	0.619055	0.21	NA	NA
187	GO:0070374	positive regulation of ERK1 and ERK2 cascade	Any process that activates or increases the frequency, rate or extent of signal transduction mediated by the ERK1 and ERK2 cascade.	10.811% (4/37)	0.614825	0.21	NA	NA
193	GO:0010720	positive regulation of cell development	Any process that increases the rate, frequency or extent of the progression of the cell over time, from its formation to the mature structure. Cell development does not include the steps involved in committing a cell to a specific fate.	10.714% (3/28)	0.627616	0.2	NA	NA
85	GO:0045596	negative regulation of cell differentiation	Any process that stops, prevents, or reduces the frequency, rate or extent of cell differentiation.	10.526% (6/57)	0.63869	0.19	NA	NA
139	GO:0050804	modulation of chemical synaptic transmission	Any process that modulates the frequency or amplitude of synaptic transmission, the process of communication from a neuron to a target (neuron, muscle, or secretory cell) across a synapse. Amplitude, in this case, refers to the change in postsynaptic membrane potential due to a single instance of synaptic transmission.	10.526% (2/19)	0.649649	0.19	NA	NA
148	GO:0032481	positive regulation of type I interferon production	Any process that activates or increases the frequency, rate, or extent of type I interferon production. Type I interferons include the interferon-alpha, beta, delta, episilon, zeta, kappa, tau, and omega gene families.	10% (2/20)	0.678321	0.17	NA	NA
66	GO:0032760	positive regulation of tumor necrosis factor production	Any process that activates or increases the frequency, rate or extent of tumor necrosis factor production.	9.756% (4/41)	0.699666	0.16	NA	NA
159	GO:0043277	apoptotic cell clearance	The recognition and removal of an apoptotic cell by a neighboring cell or by a phagocyte.	10% (1/10)	0.698534	0.16	NA	NA
167	GO:0001780	neutrophil homeostasis	The process of regulating the proliferation and elimination of neutrophils such that the total number of neutrophils within a whole or part of an organism is stable over time in the absence of an outside stimulus.	10% (1/10)	0.698534	0.16	NA	NA
173	GO:0051604	protein maturation	Any process leading to the attainment of the full functional capacity of a protein.	10% (1/10)	0.698534	0.16	NA	NA
174	GO:0010469	regulation of signaling receptor activity	Any process that modulates the frequency, rate or extent of a signaling receptor activity. Receptor activity is when a molecule combines with an extracellular or intracellular messenger to initiate a change in cell activity.	10% (1/10)	0.698534	0.16	NA	NA
201	GO:0009266	response to temperature stimulus	Any process that results in a change in state or activity of a cell or an organism (in terms of movement, secretion, enzyme production, gene expression, etc.) as a result of a temperature stimulus.	10% (1/10)	0.698534	0.16	NA	NA
64	GO:0060562	epithelial tube morphogenesis	The process in which the anatomical structures of a tube are generated and organized from an epithelium. Epithelial tubes transport gases, liquids and cells from one site to another and form the basic structure of many organs and tissues, with tube shape and organization varying from the single-celled excretory organ in Caenorhabditis elegans to the branching trees of the mammalian kidney and ins…	9.524% (2/21)	0.705109	0.15	NA	NA
69	GO:0032757	positive regulation of interleukin-8 production	Any process that activates or increases the frequency, rate, or extent of interleukin-8 production.	9.524% (2/21)	0.705109	0.15	NA	NA
118	GO:0043547	positive regulation of GTPase activity	Any process that activates or increases the activity of a GTPase.	9.524% (2/21)	0.705109	0.15	NA	NA
36	GO:0010243	response to organonitrogen compound	Any process that results in a change in state or activity of a cell or an organism (in terms of movement, secretion, enzyme production, gene expression, etc.) as a result of an organonitrogen stimulus. An organonitrogen compound is formally a compound containing at least one carbon-nitrogen bond.	15.517% (9/58)	0.729036	0.14	NA	NA
100	GO:0080135	regulation of cellular response to stress	Any process that modulates the frequency, rate or extent of a cellular response to stress. Cellular response to stress is a change in state or activity of a cell (in terms of movement, secretion, enzyme production, gene expression, etc.) as a result of a stimulus indicating the organism is under stress. The stress is usually, but not necessarily, exogenous (e.g. temperature, humidity, ionizing ra…	9.524% (4/42)	0.718747	0.14	NA	NA
116	GO:0070098	chemokine-mediated signaling pathway	A series of molecular signals initiated by the binding of a chemokine to a receptor on the surface of a cell, and ending with regulation of a downstream cellular process, e.g. transcription.	9.091% (2/22)	0.730067	0.14	NA	NA
147	GO:0099536	synaptic signaling	Cell-cell signaling to, from or within a synapse.	9.091% (2/22)	0.730067	0.14	NA	NA
181	GO:0031175	neuron projection development	The process whose specific outcome is the progression of a neuron projection over time, from its formation to the mature structure. A neuron projection is any process extending from a neural cell, such as axons or dendrites (collectively called neurites).	9.524% (4/42)	0.718747	0.14	NA	NA
20	GO:0031669	cellular response to nutrient levels	Any process that results in a change in state or activity of a cell (in terms of movement, secretion, enzyme production, gene expression, etc.) as a result of a stimulus reflecting the presence, absence, or concentration of nutrients.	9.091% (1/11)	0.733026	0.13	NA	NA
67	GO:0034976	response to endoplasmic reticulum stress	Any process that results in a change in state or activity of a cell (in terms of movement, secretion, enzyme production, gene expression, etc.) as a result of a stress acting at the endoplasmic reticulum. ER stress usually results from the accumulation of unfolded or misfolded proteins in the ER lumen.	9.091% (1/11)	0.733026	0.13	NA	NA
95	GO:0043525	positive regulation of neuron apoptotic process	Any process that activates or increases the frequency, rate or extent of cell death of neurons by apoptotic process.	9.091% (1/11)	0.733026	0.13	NA	NA
101	GO:0043085	positive regulation of catalytic activity	Any process that activates or increases the activity of an enzyme.	9.804% (10/102)	0.74804	0.13	NA	NA
132	GO:0001764	neuron migration	The characteristic movement of an immature neuron from germinal zones to specific positions where they will reside as they mature.	9.091% (1/11)	0.733026	0.13	NA	NA
178	GO:0010573	vascular endothelial growth factor production	The appearance of vascular endothelial growth factor production due to biosynthesis or secretion following a cellular stimulus, resulting in an increase in its intracellular or extracellular levels.	9.091% (1/11)	0.733026	0.13	NA	NA
180	GO:0006925	inflammatory cell apoptotic process	Any apoptotic process in an inflammatory cell, any cell participating in the inflammatory response to a foreign substance e.g. neutrophil, macrophage.	9.091% (1/11)	0.733026	0.13	NA	NA
208	GO:0006417	regulation of translation	Any process that modulates the frequency, rate or extent of the chemical reactions and pathways resulting in the formation of proteins by the translation of mRNA or circRNA.	9.091% (1/11)	0.733026	0.13	NA	NA
25	GO:0034614	cellular response to reactive oxygen species	Any process that results in a change in state or activity of a cell (in terms of movement, secretion, enzyme production, gene expression, etc.) as a result of a reactive oxygen species stimulus. Reactive oxygen species include singlet oxygen, superoxide, and oxygen free radicals.	8.333% (1/12)	0.763643	0.12	NA	NA
68	GO:0032755	positive regulation of interleukin-6 production	Any process that activates or increases the frequency, rate, or extent of interleukin-6 production.	8.824% (3/34)	0.759876	0.12	NA	NA
72	GO:0032728	positive regulation of interferon-beta production	Any process that activates or increases the frequency, rate, or extent of interferon-beta production.	8.333% (1/12)	0.763643	0.12	NA	NA
77	GO:0071417	cellular response to organonitrogen compound	Any process that results in a change in state or activity of a cell (in terms of movement, secretion, enzyme production, gene expression, etc.) as a result of an organonitrogen stimulus. An organonitrogen compound is formally a compound containing at least one carbon-nitrogen bond.	8.824% (3/34)	0.759876	0.12	NA	NA
79	GO:0006954	inflammatory response	The immediate defensive reaction (by vertebrate tissue) to infection or injury caused by chemical or physical agents. The process is characterized by local vasodilation, extravasation of plasma into intercellular spaces and accumulation of white blood cells and macrophages.	9.929% (14/141)	0.766036	0.12	NA	NA
89	GO:0034121	regulation of toll-like receptor signaling pathway	Any process that modulates the frequency, rate, or extent of toll-like receptor signaling pathway.	8.333% (1/12)	0.763643	0.12	NA	NA
114	GO:0002675	positive regulation of acute inflammatory response	Any process that activates or increases the frequency, rate, or extent of an acute inflammatory response.	8.333% (1/12)	0.763643	0.12	NA	NA
140	GO:0001961	positive regulation of cytokine-mediated signaling pathway	Any process that activates or increases the frequency, rate or extent of a cytokine mediated signaling pathway.	8.333% (1/12)	0.763643	0.12	NA	NA
152	GO:0002381	immunoglobulin production involved in immunoglobulin-mediated immune response	The appearance of immunoglobulin due to biosynthesis or secretion following a cellular stimulus during an immune response, resulting in an increase in its intracellular or extracellular levels.	8.696% (2/23)	0.753261	0.12	NA	NA
162	GO:0002532	production of molecular mediator involved in inflammatory response	The synthesis or release of any molecular mediator of the inflammatory response following an inflammatory stimulus, resulting in an increase in its intracellular or extracellular levels.	8.696% (2/23)	0.753261	0.12	NA	NA
172	GO:0050878	regulation of body fluid levels	Any process that modulates the levels of body fluids.	16.667% (6/36)	0.765598	0.12	NA	NA
209	GO:0040008	regulation of growth	Any process that modulates the frequency, rate or extent of the growth of all or part of an organism so that it occurs at its proper speed, either globally or in a specific part of the organism's development.	8.824% (3/34)	0.759876	0.12	NA	NA
202	GO:1990869	cellular response to chemokine	NA	8.333% (2/24)	0.774764	0.11	NA	NA
54	GO:0030111	regulation of Wnt signaling pathway	Any process that modulates the frequency, rate or extent of the activity of the Wnt signal transduction pathway.	7.692% (1/13)	0.79081	0.1	NA	NA
65	GO:0014015	positive regulation of gliogenesis	Any process that activates or increases the frequency, rate or extent of gliogenesis, the formation of mature glia.	7.692% (1/13)	0.79081	0.1	NA	NA
78	GO:0045834	positive regulation of lipid metabolic process	Any process that activates or increases the frequency, rate or extent of the chemical reactions and pathways involving lipids.	7.692% (1/13)	0.79081	0.1	NA	NA
113	GO:0030593	neutrophil chemotaxis	The directed movement of a neutrophil cell, the most numerous polymorphonuclear leukocyte found in the blood, in response to an external stimulus, usually an infection or wounding.	8.333% (3/36)	0.794842	0.1	NA	NA
199	GO:0014070	response to organic cyclic compound	Any process that results in a change in state or activity of a cell or an organism (in terms of movement, secretion, enzyme production, gene expression, etc.) as a result of an organic cyclic compound stimulus.	8.696% (4/46)	0.786462	0.1	NA	NA
59	GO:0051092	positive regulation of NF-kappaB transcription factor activity	Any process that activates or increases the frequency, rate or extent of activity of the transcription factor NF-kappaB.	7.692% (2/26)	0.813019	0.09	NA	NA
61	GO:1903169	regulation of calcium ion transmembrane transport	NA	7.143% (1/14)	0.81491	0.09	NA	NA
74	GO:0051606	detection of stimulus	The series of events in which a stimulus is received by a cell or organism and converted into a molecular signal.	7.143% (1/14)	0.81491	0.09	NA	NA
87	GO:0045429	positive regulation of nitric oxide biosynthetic process	Any process that activates or increases the frequency, rate or extent of the chemical reactions and pathways resulting in the formation of nitric oxide.	7.143% (1/14)	0.81491	0.09	NA	NA
195	GO:0009620	response to fungus	Any process that results in a change in state or activity of a cell or an organism (in terms of movement, secretion, enzyme production, gene expression, etc.) as a result of a stimulus from a fungus.	7.143% (1/14)	0.81491	0.09	NA	NA
204	GO:0010977	negative regulation of neuron projection development	Any process that decreases the rate, frequency or extent of neuron projection development. Neuron projection development is the process whose specific outcome is the progression of a neuron projection over time, from its formation to the mature structure. A neuron projection is any process extending from a neural cell, such as axons or dendrites (collectively called neurites).	7.143% (1/14)	0.81491	0.09	NA	NA
128	GO:0120162	positive regulation of cold-induced thermogenesis	NA	6.667% (1/15)	0.836283	0.08	NA	NA
163	GO:0046640	regulation of alpha-beta T cell proliferation	Any process that modulates the frequency, rate or extent of alpha-beta T cell proliferation.	6.667% (1/15)	0.836283	0.08	NA	NA
190	GO:0060760	positive regulation of response to cytokine stimulus	Any process that increases the rate, frequency, or extent of a response to cytokine stimulus.	6.667% (1/15)	0.836283	0.08	NA	NA
112	GO:0071346	cellular response to interferon-gamma	Any process that results in a change in state or activity of a cell (in terms of movement, secretion, enzyme production, gene expression, etc.) as a result of an interferon-gamma stimulus. Interferon gamma is the only member of the type II interferon found so far.	6.897% (2/29)	0.859794	0.07	NA	NA
56	GO:0098586	cellular response to virus	Any process that results in a change in state or activity of a cell (in terms of movement, secretion, enzyme production, gene expression, etc.) as a result of a stimulus from a virus.	5.882% (1/17)	0.872026	0.06	NA	NA
91	GO:0030335	positive regulation of cell migration	Any process that activates or increases the frequency, rate or extent of cell migration.	8.108% (6/74)	0.871564	0.06	NA	NA
165	GO:0046633	alpha-beta T cell proliferation	The expansion of an alpha-beta T cell population by cell division.	5.882% (1/17)	0.872026	0.06	NA	NA
76	GO:0002262	myeloid cell homeostasis	The process of regulating the proliferation and elimination of myeloid cells such that the total number of myeloid cells within a whole or part of an organism is stable over time in the absence of an outside stimulus.	6.25% (2/32)	0.895852	0.05	NA	NA
82	GO:0045944	positive regulation of transcription by RNA polymerase II	Any process that activates or increases the frequency, rate or extent of transcription from an RNA polymerase II promoter.	7.955% (7/88)	0.900497	0.05	NA	NA
99	GO:0007346	regulation of mitotic cell cycle	Any process that modulates the rate or extent of progress through the mitotic cell cycle.	5.263% (1/19)	0.900088	0.05	NA	NA
121	GO:0010810	regulation of cell-substrate adhesion	Any process that modulates the frequency, rate or extent of cell-substrate adhesion. Cell-substrate adhesion is the attachment of a cell to the underlying substrate via adhesion molecules.	5.556% (1/18)	0.886907	0.05	NA	NA
157	GO:0098542	defense response to other organism	Reactions triggered in response to the presence of another organism that act to protect the cell or organism from damage caused by that organism.	9.091% (15/165)	0.891949	0.05	NA	NA
158	GO:0043280	positive regulation of cysteine-type endopeptidase activity involved in apoptotic process	Any process that activates or increases the activity of a cysteine-type endopeptidase involved in the apoptotic process.	5.263% (1/19)	0.900088	0.05	NA	NA
160	GO:0002548	monocyte chemotaxis	The movement of a monocyte in response to an external stimulus.	5.556% (1/18)	0.886907	0.05	NA	NA
183	GO:0001959	regulation of cytokine-mediated signaling pathway	Any process that modulates the frequency, rate or extent of the cytokine mediated signaling pathway.	5.263% (1/19)	0.900088	0.05	NA	NA
120	GO:0019730	antimicrobial humoral response	An immune response against microbes mediated through a body fluid. Examples of this process are seen in the antimicrobial humoral response of Drosophila melanogaster and Mus musculus.	5% (1/20)	0.91176	0.04	NA	NA
134	GO:0051129	negative regulation of cellular component organization	Any process that stops, prevents, or reduces the frequency, rate or extent of a process involved in the formation, arrangement of constituent parts, or disassembly of cell structures, including the plasma membrane and any external encapsulating structures such as the cell wall and cell envelope.	6.061% (2/33)	0.905859	0.04	NA	NA
161	GO:0009617	response to bacterium	Any process that results in a change in state or activity of a cell or an organism (in terms of movement, secretion, enzyme production, gene expression, etc.) as a result of a stimulus from a bacterium.	8.333% (10/120)	0.91111	0.04	NA	NA
176	GO:0042060	wound healing	The series of events that restore integrity to a damaged tissue, following an injury.	12.766% (6/47)	0.914606	0.04	NA	NA
131	GO:0034341	response to interferon-gamma	Any process that results in a change in state or activity of a cell or an organism (in terms of movement, secretion, enzyme production, gene expression, etc.) as a result of an interferon-gamma stimulus. Interferon-gamma is also known as type II interferon.	5.263% (2/38)	0.94394	0.03	NA	NA
136	GO:0007259	receptor signaling pathway via JAK-STAT	Any process in which STAT proteins (Signal Transducers and Activators of Transcription) and JAK (Janus Activated Kinase) proteins convey a signal to trigger a change in the activity or state of a cell. The receptor signaling pathway via JAK-STAT begins with activation of a receptor and proceeeds through STAT protein activation by members of the JAK family of tyrosine kinases. STAT proteins dimeri…	5.556% (2/36)	0.930847	0.03	NA	NA
73	GO:0032731	positive regulation of interleukin-1 beta production	Any process that activates or increases the frequency, rate, or extent of interleukin-1 beta production.	3.846% (1/26)	0.958399	0.02	NA	NA
124	GO:0010975	regulation of neuron projection development	Any process that modulates the rate, frequency or extent of neuron projection development. Neuron projection development is the process whose specific outcome is the progression of a neuron projection over time, from its formation to the mature structure. A neuron projection is any process extending from a neural cell, such as axons or dendrites (collectively called neurites).	4% (1/25)	0.952807	0.02	NA	NA
138	GO:0051607	defense response to virus	Reactions triggered in response to the presence of a virus that act to protect the cell or organism.	4.762% (2/42)	0.963506	0.02	NA	NA
141	GO:1901653	cellular response to peptide	NA	4.167% (1/24)	0.946481	0.02	NA	NA
164	GO:0060429	epithelium development	The process whose specific outcome is the progression of an epithelium over time, from its formation to the mature structure. An epithelium is a tissue that covers the internal or external surfaces of an anatomical structure.	5.556% (3/54)	0.95919	0.02	NA	NA
207	GO:0030336	negative regulation of cell migration	Any process that stops, prevents, or reduces the frequency, rate or extent of cell migration.	3.846% (1/26)	0.958399	0.02	NA	NA
210	GO:0019752	carboxylic acid metabolic process	The chemical reactions and pathways involving carboxylic acids, any organic acid containing one or more carboxyl (COOH) groups or anions (COO-).	3.846% (1/26)	0.958399	0.02	NA	NA
211	GO:0043065	positive regulation of apoptotic process	Any process that activates or increases the frequency, rate or extent of cell death by apoptotic process.	5.97% (4/67)	0.962281	0.02	NA	NA
98	GO:0050678	regulation of epithelial cell proliferation	Any process that modulates the frequency, rate or extent of epithelial cell proliferation.	2.857% (1/35)	0.986822	0.01	NA	NA
107	GO:0070555	response to interleukin-1	Any process that results in a change in state or activity of a cell or an organism (in terms of movement, secretion, enzyme production, gene expression, etc.) as a result of an interleukin-1 stimulus.	3.448% (1/29)	0.971558	0.01	NA	NA
117	GO:0034612	response to tumor necrosis factor	Any process that results in a change in state or activity of a cell or an organism (in terms of movement, secretion, enzyme production, gene expression, etc.) as a result of a tumor necrosis factor stimulus.	3.03% (1/33)	0.982947	0.01	NA	NA
135	GO:0050868	negative regulation of T cell activation	Any process that stops, prevents, or reduces the frequency, rate or extent of T cell activation.	3.125% (1/32)	0.980611	0.01	NA	NA
137	GO:0050870	positive regulation of T cell activation	Any process that activates or increases the frequency, rate or extent of T cell activation.	5.714% (4/70)	0.971539	0.01	NA	NA
142	GO:0019221	cytokine-mediated signaling pathway	A series of molecular signals initiated by the binding of a cytokine to a receptor on the surface of a cell, and ending with regulation of a downstream cellular process, e.g. transcription.	5.814% (5/86)	0.980741	0.01	NA	NA
143	GO:0042127	regulation of cell population proliferation	Any process that modulates the frequency, rate or extent of cell proliferation.	7.784% (13/167)	0.974664	0.01	NA	NA
192	GO:0043122	regulation of I-kappaB kinase/NF-kappaB signaling	Any process that modulates I-kappaB kinase/NF-kappaB signaling.	3.226% (1/31)	0.977962	0.01	NA	NA
55	GO:2000351	regulation of endothelial cell apoptotic process	NA	0% (0/15)	1	0	NA	NA
57	GO:0007548	sex differentiation	The establishment of the sex of an organism by physical differentiation.	0% (0/14)	1	0	NA	NA
58	GO:0050792	regulation of viral process	Any process that modulates the rate or extent of the viral life cycle, the set of processes by which a virus reproduces and spreads among hosts.	0% (0/14)	1	0	NA	NA
63	GO:0007178	transmembrane receptor protein serine/threonine kinase signaling pathway	A series of molecular signals initiated by the binding of an extracellular ligand to a receptor on the surface of the target cell where the receptor possesses serine/threonine kinase activity, and ending with regulation of a downstream cellular process, e.g. transcription.	0% (0/20)	1	0	NA	NA
70	GO:0002685	regulation of leukocyte migration	Any process that modulates the frequency, rate, or extent of leukocyte migration.	10.909% (6/55)	1	0	NA	NA
75	GO:1902895	positive regulation of pri-miRNA transcription by RNA polymerase II	NA	0% (0/14)	1	0	NA	NA
84	GO:0006919	activation of cysteine-type endopeptidase activity involved in apoptotic process	Any process that initiates the activity of the inactive enzyme cysteine-type endopeptidase in the context of an apoptotic process.	0% (0/15)	1	0	NA	NA
92	GO:0009314	response to radiation	Any process that results in a change in state or activity of a cell or an organism (in terms of movement, secretion, enzyme production, gene expression, etc.) as a result of an electromagnetic radiation stimulus. Electromagnetic radiation is a propagating wave in space with electric and magnetic components. These components oscillate at right angles to each other and to the direction of propagati…	0% (0/18)	1	0	NA	NA
96	GO:0046330	positive regulation of JNK cascade	Any process that activates or increases the frequency, rate or extent of signal transduction mediated by the JNK cascade.	0% (0/12)	1	0	NA	NA
103	GO:0051341	regulation of oxidoreductase activity	Any process that modulates the frequency, rate or extent of oxidoreductase activity, the catalysis of an oxidation-reduction (redox) reaction, a reversible chemical reaction in which the oxidation state of an atom or atoms within a molecule is altered. One substrate acts as a hydrogen or electron donor and becomes oxidized, while the other acts as hydrogen or electron acceptor and becomes reduced.	0% (0/14)	1	0	NA	NA
106	GO:0048247	lymphocyte chemotaxis	The directed movement of a lymphocyte in response to an external stimulus.	0% (0/18)	1	0	NA	NA
109	GO:0006953	acute-phase response	An acute inflammatory response that involves non-antibody proteins whose concentrations in the plasma increase in response to infection or injury of homeothermic animals.	0% (0/10)	1	0	NA	NA
110	GO:0030073	insulin secretion	The regulated release of proinsulin from secretory granules accompanied by cleavage of proinsulin to form mature insulin. In vertebrates, insulin is secreted from B granules in the B cells of the vertebrate pancreas and from insulin-producing cells in insects.	0% (0/11)	1	0	NA	NA
111	GO:0071356	cellular response to tumor necrosis factor	Any process that results in a change in state or activity of a cell (in terms of movement, secretion, enzyme production, gene expression, etc.) as a result of a tumor necrosis factor stimulus.	0% (0/28)	1	0	NA	NA
115	GO:2000117	negative regulation of cysteine-type endopeptidase activity	NA	0% (0/11)	1	0	NA	NA
122	GO:0034109	homotypic cell-cell adhesion	The attachment of a cell to a second cell of the identical type via adhesion molecules.	28.571% (4/14)	1	0	NA	NA
125	GO:1903900	regulation of viral life cycle	NA	0% (0/12)	1	0	NA	NA
127	GO:0060337	type I interferon signaling pathway	A series of molecular signals initiated by the binding of a type I interferon to a receptor on the surface of a cell, and ending with regulation of a downstream cellular process, e.g. transcription. Type I interferons include the interferon-alpha, beta, delta, episilon, zeta, kappa, tau, and omega gene families.	0% (0/11)	1	0	NA	NA
130	GO:0002064	epithelial cell development	The process whose specific outcome is the progression of an epithelial cell over time, from its formation to the mature structure. An epithelial cell is a cell usually found in a two-dimensional sheet with a free surface.	0% (0/13)	1	0	NA	NA
144	GO:0003158	endothelium development	The process whose specific outcome is the progression of an endothelium over time, from its formation to the mature structure. Endothelium refers to the layer of cells lining blood vessels, lymphatics, the heart, and serous cavities, and is derived from bone marrow or mesoderm. Corneal endothelium is a special case, derived from neural crest cells.	0% (0/10)	1	0	NA	NA
145	GO:0045445	myoblast differentiation	The process in which a relatively unspecialized cell acquires specialized features of a myoblast. A myoblast is a mononucleate cell type that, by fusion with other myoblasts, gives rise to the myotubes that eventually develop into striated muscle fibers.	0% (0/11)	1	0	NA	NA
146	GO:0006470	protein dephosphorylation	The process of removing one or more phosphoric residues from a protein.	0% (0/11)	1	0	NA	NA
150	GO:0043434	response to peptide hormone	Any process that results in a change in state or activity of a cell or an organism (in terms of movement, secretion, enzyme production, gene expression, etc.) as a result of a peptide hormone stimulus. A peptide hormone is any of a class of peptides that are secreted into the blood stream and have endocrine functions in living animals.	0% (0/18)	1	0	NA	NA
151	GO:0035303	regulation of dephosphorylation	Any process that modulates the frequency, rate or extent of removal of phosphate groups from a molecule.	0% (0/10)	1	0	NA	NA
153	GO:0045621	positive regulation of lymphocyte differentiation	Any process that activates or increases the frequency, rate or extent of lymphocyte differentiation.	2.439% (1/41)	0.993967	0	NA	NA
154	GO:1902622	regulation of neutrophil migration	NA	0% (0/11)	1	0	NA	NA
166	GO:2001235	positive regulation of apoptotic signaling pathway	NA	0% (0/14)	1	0	NA	NA
168	GO:0001779	natural killer cell differentiation	The process in which a relatively unspecialized cell acquires the specialized features of a natural killer cell.	0% (0/10)	1	0	NA	NA
169	GO:0032740	positive regulation of interleukin-17 production	Any process that activates or increases the frequency, rate, or extent of production of any member of the interleukin-17 family of cytokines.	0% (0/10)	1	0	NA	NA
171	GO:2000406	positive regulation of T cell migration	NA	0% (0/11)	1	0	NA	NA
175	GO:0044262	cellular carbohydrate metabolic process	The chemical reactions and pathways involving carbohydrates, any of a group of organic compounds based of the general formula Cx(H2O)y, as carried out by individual cells.	0% (0/11)	1	0	NA	NA
177	GO:0043372	positive regulation of CD4-positive, alpha-beta T cell differentiation	Any process that activates or increases the frequency, rate or extent of CD4-positive, alpha-beta T cell differentiation.	0% (0/11)	1	0	NA	NA
182	GO:0097300	programmed necrotic cell death	A necrotic cell death process that results from the activation of endogenous cellular processes, such as signaling involving death domain receptors or Toll-like receptors.	0% (0/11)	1	0	NA	NA
184	GO:1904019	epithelial cell apoptotic process	NA	0% (0/20)	1	0	NA	NA
185	GO:0008625	extrinsic apoptotic signaling pathway via death domain receptors	A series of molecular signals in which a signal is conveyed from the cell surface to trigger the apoptotic death of a cell. The pathway starts with a ligand binding to a death domain receptor on the cell surface, and ends when the execution phase of apoptosis is triggered.	0% (0/12)	1	0	NA	NA
188	GO:0045661	regulation of myoblast differentiation	Any process that modulates the frequency, rate or extent of myoblast differentiation. A myoblast is a mononucleate cell type that, by fusion with other myoblasts, gives rise to the myotubes that eventually develop into skeletal muscle fibers.	0% (0/10)	1	0	NA	NA
191	GO:0070498	interleukin-1-mediated signaling pathway	A series of molecular signals initiated by the binding of interleukin-1 to a receptor on the surface of a cell, and ending with regulation of a downstream cellular process, e.g. transcription.	0% (0/10)	1	0	NA	NA
194	GO:0050796	regulation of insulin secretion	Any process that modulates the frequency, rate or extent of the regulated release of insulin.	0% (0/10)	1	0	NA	NA
200	GO:0007179	transforming growth factor beta receptor signaling pathway	A series of molecular signals initiated by the binding of an extracellular ligand to a transforming growth factor beta receptor on the surface of a target cell, and ending with regulation of a downstream cellular process, e.g. transcription.	0% (0/14)	1	0	NA	NA
203	GO:0060548	negative regulation of cell death	Any process that decreases the rate or frequency of cell death. Cell death is the specific activation or halting of processes within a cell so that its vital functions markedly cease, rather than simply deteriorating gradually over time, which culminates in cell death.	5% (5/100)	0.995243	0	NA	NA
205	GO:0070232	regulation of T cell apoptotic process	Any process that modulates the occurrence or rate of T cell death by apoptotic process.	0% (0/13)	1	0	NA	NA
206	GO:2000145	regulation of cell motility	NA	7.843% (8/102)	0.99954	0	NA	NA
212	GO:0090092	regulation of transmembrane receptor protein serine/threonine kinase signaling pathway	Any process that modulates the rate, frequency, or extent of the series of molecular signals generated as a consequence of a transmembrane receptor serine/threonine kinase binding to its physiological ligand.	0% (0/11)	1	0	NA	NA
213	GO:0030072	peptide hormone secretion	The regulated release of a peptide hormone from a cell.	0% (0/13)	1	0	NA	NA

## Sheet: MG4
	GO.ID	term	definition	genes frequency	pvalue	neglog10 pvalue	Significant genes	Significant genes symbol				Ordered by -log10 value (largest to smallest)
84	GO:0006919	activation of cysteine-type endopeptidase activity involved in apoptotic process	Any process that initiates the activity of the inactive enzyme cysteine-type endopeptidase in the context of an apoptotic process.	46.667% (7/15)	0.000197951	3.7	107607;12028;17127;17869;20846;216799;21926	Nod1;Bax;Smad3;Myc;Stat1;Nlrp3;Tnf
19	GO:0032956	regulation of actin cytoskeleton organization	Any process that modulates the frequency, rate or extent of the formation, arrangement of constituent parts, or disassembly of cytoskeletal structures comprising actin filaments and their associated proteins.	45.455% (5/11)	0.00218312	2.66	15894;16175;17127;24088;30948	Icam1;Il1a;Smad3;Tlr2;Bin1
95	GO:0043525	positive regulation of neuron apoptotic process	Any process that activates or increases the frequency, rate or extent of cell death of neurons by apoptotic process.	45.455% (5/11)	0.00218312	2.66	12028;13653;16409;16476;21926	Bax;Egr1;Itgam;Jun;Tnf
1	GO:0022411	cellular component disassembly	A cellular process that results in the breakdown of a cellular component.	37.5% (6/16)	0.00244822	2.61	12028;12259;12260;16409;17869;21926	Bax;C1qa;C1qb;Itgam;Myc;Tnf
82	GO:0045944	positive regulation of transcription by RNA polymerase II	Any process that activates or increases the frequency, rate or extent of transcription from an RNA polymerase II promoter.	20.455% (18/88)	0.00313142	2.5	12520;13653;14282;142980;15900;16175;16476;16658;170743;17127;17869;18024;18173;20846;216799;21926;24088;58198	Cd81;Egr1;Fosb;Tlr3;Irf8;Il1a;Jun;Mafb;Tlr7;Smad3;Myc;Nfe2l2;Slc11a1;Stat1;Nlrp3;Tnf;Tlr2;Sall1
11	GO:0001774	microglial cell activation	The change in morphology and behavior of a microglial cell resulting from exposure to a cytokine, chemokine, cellular ligand, or soluble factor.	33.333% (6/18)	0.00486703	2.31	12259;142980;16409;16476;21926;24088	C1qa;Tlr3;Itgam;Jun;Tnf;Tlr2
65	GO:0014015	positive regulation of gliogenesis	Any process that activates or increases the frequency, rate or extent of gliogenesis, the formation of mature glia.	38.462% (5/13)	0.00522279	2.28	17096;17869;21926;24088;30948	Lyn;Myc;Tnf;Tlr2;Bin1
53	GO:1901701	cellular response to oxygen-containing compound	NA	17.391% (16/92)	0.00799171	2.1	107607;13653;15894;15900;15945;16175;16476;17084;17096;18024;20296;20846;216799;21926;24088;26362	Nod1;Egr1;Icam1;Irf8;Cxcl10;Il1a;Jun;Ly86;Lyn;Nfe2l2;Ccl2;Stat1;Nlrp3;Tnf;Tlr2;Axl
8	GO:0007015	actin filament organization	A process that is carried out at the cellular level which results in the assembly, arrangement of constituent parts, or disassembly of cytoskeletal structures comprising actin filaments. Includes processes that control the spatial distribution of actin filaments, such as organizing filaments into meshworks, bundles, or other structures, as by cross-linking.	40% (4/10)	0.0110963	1.95	15894;17127;24088;30948	Icam1;Smad3;Tlr2;Bin1
69	GO:0032757	positive regulation of interleukin-8 production	Any process that activates or increases the frequency, rate, or extent of interleukin-8 production.	28.571% (6/21)	0.0112991	1.95	107607;142980;170743;21897;21926;24088	Nod1;Tlr3;Tlr7;Tlr1;Tnf;Tlr2
68	GO:0032755	positive regulation of interleukin-6 production	Any process that activates or increases the frequency, rate, or extent of interleukin-6 production.	23.529% (8/34)	0.0118397	1.93	107607;142980;16175;16859;170743;21897;21926;24088	Nod1;Tlr3;Il1a;Lgals9;Tlr7;Tlr1;Tnf;Tlr2
77	GO:0071417	cellular response to organonitrogen compound	Any process that results in a change in state or activity of a cell (in terms of movement, secretion, enzyme production, gene expression, etc.) as a result of an organonitrogen stimulus. An organonitrogen compound is formally a compound containing at least one carbon-nitrogen bond.	23.529% (8/34)	0.0118397	1.93	107607;13653;15894;16476;18024;216799;21926;24088	Nod1;Egr1;Icam1;Jun;Nfe2l2;Nlrp3;Tnf;Tlr2
102	GO:0071219	cellular response to molecule of bacterial origin	Any process that results in a change in state or activity of a cell (in terms of movement, secretion, enzyme production, gene expression, etc.) as a result of a stimulus by molecules of bacterial origin such as peptides derived from bacterial flagellin.	18.75% (12/64)	0.0133177	1.88	15900;15945;16175;17084;17096;20296;20846;216799;21897;21926;24088;26362	Irf8;Cxcl10;Il1a;Ly86;Lyn;Ccl2;Stat1;Nlrp3;Tlr1;Tnf;Tlr2;Axl
17	GO:0050808	synapse organization	A process that is carried out at the cellular level which results in the assembly, arrangement of constituent parts, or disassembly of a synapse, the junction between a neuron and a target (neuron, muscle, or secretory cell).	31.25% (5/16)	0.0141136	1.85	12259;12260;16409;21926;24088	C1qa;C1qb;Itgam;Tnf;Tlr2
104	GO:0061041	regulation of wound healing	Any process that modulates the rate, frequency, or extent of the series of events that restore integrity to a damaged tissue, following an injury.	31.25% (5/16)	0.0141136	1.85	12527;17127;18024;20296;21926	Cd9;Smad3;Nfe2l2;Ccl2;Tnf
22	GO:1902903	regulation of supramolecular fiber organization	NA	36.364% (4/11)	0.0161896	1.79	15894;17127;24088;30948	Icam1;Smad3;Tlr2;Bin1
52	GO:0014902	myotube differentiation	The process in which a relatively unspecialized cell acquires specialized features of a myotube cell. Myotube differentiation starts with myoblast fusion and the appearance of specific cell markers (this is the cell development step). Then individual myotubes can fuse to form bigger myotubes and start to contract. Myotubes are multinucleated cells that are formed when proliferating myoblasts exit…	36.364% (4/11)	0.0161896	1.79	12520;12527;15945;231633	Cd81;Cd9;Cxcl10;Tmem119
67	GO:0034976	response to endoplasmic reticulum stress	Any process that results in a change in state or activity of a cell (in terms of movement, secretion, enzyme production, gene expression, etc.) as a result of a stress acting at the endoplasmic reticulum. ER stress usually results from the accumulation of unfolded or misfolded proteins in the ER lumen.	36.364% (4/11)	0.0161896	1.79	12028;12304;16476;18024	Bax;Pdia4;Jun;Nfe2l2
94	GO:0000768	syncytium formation by plasma membrane fusion	The formation of a syncytium, a mass of cytoplasm containing several nuclei enclosed within a single plasma membrane, by the fusion of the plasma membranes of two or more individual cells.	36.364% (4/11)	0.0161896	1.79	12520;12527;15945;20846	Cd81;Cd9;Cxcl10;Stat1
91	GO:0030335	positive regulation of cell migration	Any process that activates or increases the frequency, rate or extent of cell migration.	17.568% (13/74)	0.0171247	1.77	13653;14747;15894;15945;16175;16476;16859;17096;17127;17869;18024;20296;24088	Egr1;Cmklr1;Icam1;Cxcl10;Il1a;Jun;Lgals9;Lyn;Smad3;Myc;Nfe2l2;Ccl2;Tlr2
48	GO:0045123	cellular extravasation	The migration of a leukocyte from the blood vessels into the surrounding tissue.	29.412% (5/17)	0.0185344	1.73	15894;16175;16409;20296;21926	Icam1;Il1a;Itgam;Ccl2;Tnf
56	GO:0098586	cellular response to virus	Any process that results in a change in state or activity of a cell (in terms of movement, secretion, enzyme production, gene expression, etc.) as a result of a stimulus from a virus.	29.412% (5/17)	0.0185344	1.73	12028;142980;16859;170743;17127	Bax;Tlr3;Lgals9;Tlr7;Smad3
71	GO:0032722	positive regulation of chemokine production	Any process that activates or increases the frequency, rate, or extent of chemokine production.	23.333% (7/30)	0.0197116	1.71	13653;142980;16175;16859;170743;21926;24088	Egr1;Tlr3;Il1a;Lgals9;Tlr7;Tnf;Tlr2
23	GO:0003002	regionalization	The pattern specification process that results in the subdivision of an axis or axes in space to define an area or volume in which specific patterns of cell differentiation will take place or in which cells interpret a specific environment.	33.333% (4/12)	0.0225503	1.65	12259;16409;16658;17127	C1qa;Itgam;Mafb;Smad3
30	GO:0010638	positive regulation of organelle organization	Any process that increases the frequency, rate or extent of a process involved in the formation, arrangement of constituent parts, or disassembly of an organelle.	25% (6/24)	0.0222634	1.65	12028;15894;16175;17127;21926;30948	Bax;Icam1;Il1a;Smad3;Tnf;Bin1
72	GO:0032728	positive regulation of interferon-beta production	Any process that activates or increases the frequency, rate, or extent of interferon-beta production.	33.333% (4/12)	0.0225503	1.65	142980;170743;24088;246728	Tlr3;Tlr7;Tlr2;Oas2
81	GO:0051222	positive regulation of protein transport	Any process that activates or increases the frequency, rate or extent of the directed movement of a protein into, out of or within a cell, or between cells, by means of some agent such as a transporter or pore.	25% (6/24)	0.0222634	1.65	12520;16175;16409;20296;21926;24088	Cd81;Il1a;Itgam;Ccl2;Tnf;Tlr2
89	GO:0034121	regulation of toll-like receptor signaling pathway	Any process that modulates the frequency, rate, or extent of toll-like receptor signaling pathway.	33.333% (4/12)	0.0225503	1.65	142980;17096;21897;24088	Tlr3;Lyn;Tlr1;Tlr2
96	GO:0046330	positive regulation of JNK cascade	Any process that activates or increases the frequency, rate or extent of signal transduction mediated by the JNK cascade.	33.333% (4/12)	0.0225503	1.65	107607;142980;16175;21926	Nod1;Tlr3;Il1a;Tnf
92	GO:0009314	response to radiation	Any process that results in a change in state or activity of a cell or an organism (in terms of movement, secretion, enzyme production, gene expression, etc.) as a result of an electromagnetic radiation stimulus. Electromagnetic radiation is a propagating wave in space with electric and magnetic components. These components oscillate at right angles to each other and to the direction of propagati…	27.778% (5/18)	0.0237911	1.62	12028;13653;16476;17869;18538	Bax;Egr1;Jun;Myc;Pcna
76	GO:0002262	myeloid cell homeostasis	The process of regulating the proliferation and elimination of myeloid cells such that the total number of myeloid cells within a whole or part of an organism is stable over time in the absence of an outside stimulus.	21.875% (7/32)	0.027927	1.55	12028;16409;16658;17096;20296;20846;26362	Bax;Itgam;Mafb;Lyn;Ccl2;Stat1;Axl
79	GO:0006954	inflammatory response	The immediate defensive reaction (by vertebrate tissue) to infection or injury caused by chemical or physical agents. The process is characterized by local vasodilation, extravasation of plasma into intercellular spaces and accumulation of white blood cells and macrophages.	14.184% (20/141)	0.029641	1.53	12520;142980;14747;15894;15945;16175;16409;16859;170743;17084;17096;17127;18024;18173;20296;216799;21897;21926;24088;26362	Cd81;Tlr3;Cmklr1;Icam1;Cxcl10;Il1a;Itgam;Lgals9;Tlr7;Ly86;Lyn;Smad3;Nfe2l2;Slc11a1;Ccl2;Nlrp3;Tlr1;Tnf;Tlr2;Axl
51	GO:0072657	protein localization to membrane	A process in which a protein is transported to, or maintained in, a specific location in a membrane.	26.316% (5/19)	0.0299353	1.52	12028;12520;16409;20296;21926	Bax;Cd81;Itgam;Ccl2;Tnf
54	GO:0030111	regulation of Wnt signaling pathway	Any process that modulates the frequency, rate or extent of the activity of the Wnt signal transduction pathway.	30.769% (4/13)	0.0302514	1.52	13653;17127;24088;58198	Egr1;Smad3;Tlr2;Sall1
70	GO:0002685	regulation of leukocyte migration	Any process that modulates the frequency, rate, or extent of leukocyte migration.	18.182% (10/55)	0.0305231	1.52	12520;12527;14747;15894;15945;16175;16859;17096;20296;24088	Cd81;Cd9;Cmklr1;Icam1;Cxcl10;Il1a;Lgals9;Lyn;Ccl2;Tlr2
78	GO:0045834	positive regulation of lipid metabolic process	Any process that activates or increases the frequency, rate or extent of the chemical reactions and pathways involving lipids.	30.769% (4/13)	0.0302514	1.52	12520;16175;17096;21926	Cd81;Il1a;Lyn;Tnf
93	GO:1901224	positive regulation of NIK/NF-kappaB signaling	NA	26.316% (5/19)	0.0299353	1.52	107607;142980;170743;21926;24088	Nod1;Tlr3;Tlr7;Tnf;Tlr2
97	GO:0030900	forebrain development	The process whose specific outcome is the progression of the forebrain over time, from its formation to the mature structure. The forebrain is the anterior of the three primary divisions of the developing chordate brain or the corresponding part of the adult brain (in vertebrates, includes especially the cerebral hemispheres, the thalamus, and the hypothalamus and especially in higher vertebrates…	26.316% (5/19)	0.0299353	1.52	12028;15452;16409;26362;58198	Bax;Hprt;Itgam;Axl;Sall1
99	GO:0007346	regulation of mitotic cell cycle	Any process that modulates the rate or extent of progress through the mitotic cell cycle.	26.316% (5/19)	0.0299353	1.52	16175;17127;17869;20296;21926	Il1a;Smad3;Myc;Ccl2;Tnf
59	GO:0051092	positive regulation of NF-kappaB transcription factor activity	Any process that activates or increases the frequency, rate or extent of activity of the transcription factor NF-kappaB.	23.077% (6/26)	0.0326696	1.49	107607;142980;15894;216799;21926;24088	Nod1;Tlr3;Icam1;Nlrp3;Tnf;Tlr2
73	GO:0032731	positive regulation of interleukin-1 beta production	Any process that activates or increases the frequency, rate, or extent of interleukin-1 beta production.	23.077% (6/26)	0.0326696	1.49	107607;13653;17127;216799;21926;24088	Nod1;Egr1;Smad3;Nlrp3;Tnf;Tlr2
66	GO:0032760	positive regulation of tumor necrosis factor production	Any process that activates or increases the frequency, rate or extent of tumor necrosis factor production.	19.512% (8/41)	0.0362396	1.44	107607;142980;16175;16859;20296;21897;24088;246728	Nod1;Tlr3;Il1a;Lgals9;Ccl2;Tlr1;Tlr2;Oas2
63	GO:0007178	transmembrane receptor protein serine/threonine kinase signaling pathway	A series of molecular signals initiated by the binding of an extracellular ligand to a receptor on the surface of the target cell where the receptor possesses serine/threonine kinase activity, and ending with regulation of a downstream cellular process, e.g. transcription.	25% (5/20)	0.0370087	1.43	13653;16476;16859;17127;20296	Egr1;Jun;Lgals9;Smad3;Ccl2
83	GO:0001822	kidney development	The process whose specific outcome is the progression of the kidney over time, from its formation to the mature structure. The kidney is an organ that filters the blood and/or excretes the end products of body metabolism in the form of urine.	25% (5/20)	0.0370087	1.43	12028;13653;17127;17869;58198	Bax;Egr1;Smad3;Myc;Sall1
57	GO:0007548	sex differentiation	The establishment of the sex of an organism by physical differentiation.	28.571% (4/14)	0.0393401	1.41	12028;15894;16175;26362	Bax;Icam1;Il1a;Axl
58	GO:0050792	regulation of viral process	Any process that modulates the rate or extent of the viral life cycle, the set of processes by which a virus reproduces and spreads among hosts.	28.571% (4/14)	0.0393401	1.41	20846;21926;246728;26362	Stat1;Tnf;Oas2;Axl
60	GO:0031331	positive regulation of cellular catabolic process	Any process that activates or increases the frequency, rate or extent of the chemical reactions and pathways resulting in the breakdown of substances, carried out by individual cells.	22.222% (6/27)	0.038907	1.41	107607;12028;12520;17869;21926;24088	Nod1;Bax;Cd81;Myc;Tnf;Tlr2
61	GO:1903169	regulation of calcium ion transmembrane transport	NA	28.571% (4/14)	0.0393401	1.41	12028;15945;17096;30948	Bax;Cxcl10;Lyn;Bin1
62	GO:0034329	cell junction assembly	A cellular process that results in the aggregation, arrangement and bonding together of a set of components to form a cell junction.	28.571% (4/14)	0.0393401	1.41	12527;17127;21926;24088	Cd9;Smad3;Tnf;Tlr2
74	GO:0051606	detection of stimulus	The series of events in which a stimulus is received by a cell or organism and converted into a molecular signal.	28.571% (4/14)	0.0393401	1.41	107607;17869;21897;24088	Nod1;Myc;Tlr1;Tlr2
75	GO:1902895	positive regulation of pri-miRNA transcription by RNA polymerase II	NA	28.571% (4/14)	0.0393401	1.41	13653;16476;17127;21926	Egr1;Jun;Smad3;Tnf
80	GO:0060627	regulation of vesicle-mediated transport	Any process that modulates the rate, frequency, or extent of vesicle-mediated transport, the directed movement of substances, either within a vesicle or in the vesicle membrane, into, out of or within a cell.	17.544% (10/57)	0.0385902	1.41	16169;16409;16859;17096;18173;20296;21926;24088;26362;30948	Il15ra;Itgam;Lgals9;Lyn;Slc11a1;Ccl2;Tnf;Tlr2;Axl;Bin1
85	GO:0045596	negative regulation of cell differentiation	Any process that stops, prevents, or reduces the frequency, rate or extent of cell differentiation.	17.544% (10/57)	0.0385902	1.41	15945;16175;16658;17096;17127;17869;18024;21926;231633;58198	Cxcl10;Il1a;Mafb;Lyn;Smad3;Myc;Nfe2l2;Tnf;Tmem119;Sall1
87	GO:0045429	positive regulation of nitric oxide biosynthetic process	Any process that activates or increases the frequency, rate or extent of the chemical reactions and pathways resulting in the formation of nitric oxide.	28.571% (4/14)	0.0393401	1.41	15894;17127;21926;24088	Icam1;Smad3;Tnf;Tlr2
90	GO:0034655	nucleobase-containing compound catabolic process	The chemical reactions and pathways resulting in the breakdown of nucleobases, nucleosides, nucleotides and nucleic acids.	28.571% (4/14)	0.0393401	1.41	12028;15452;18173;246728	Bax;Hprt;Slc11a1;Oas2
103	GO:0051341	regulation of oxidoreductase activity	Any process that modulates the frequency, rate or extent of oxidoreductase activity, the catalysis of an oxidation-reduction (redox) reaction, a reversible chemical reaction in which the oxidation state of an atom or atoms within a molecule is altered. One substrate acts as a hydrogen or electron donor and becomes oxidized, while the other acts as hydrogen or electron acceptor and becomes reduced.	28.571% (4/14)	0.0393401	1.41	107607;16175;16859;21926	Nod1;Il1a;Lgals9;Tnf
88	GO:0032496	response to lipopolysaccharide	Any process that results in a change in state or activity of an organism (in terms of movement, secretion, enzyme production, gene expression, etc.) as a result of a lipopolysaccharide stimulus; lipopolysaccharide is a major component of the cell wall of gram-negative bacteria.	16.216% (12/74)	0.0412724	1.38	15900;15945;16175;16859;17084;17096;18173;20296;20846;216799;21926;26362	Irf8;Cxcl10;Il1a;Lgals9;Ly86;Lyn;Slc11a1;Ccl2;Stat1;Nlrp3;Tnf;Axl
86	GO:0065003	protein-containing complex assembly	The aggregation, arrangement and bonding together of a set of macromolecules to form a protein-containing complex.	18% (9/50)	0.0428963	1.37	12028;15452;15894;17127;216799;21926;24088;30948;668218	Bax;Hprt;Icam1;Smad3;Nlrp3;Tnf;Tlr2;Bin1;Bin2
64	GO:0060562	epithelial tube morphogenesis	The process in which the anatomical structures of a tube are generated and organized from an epithelium. Epithelial tubes transport gases, liquids and cells from one site to another and form the basic structure of many organs and tissues, with tube shape and organization varying from the single-celled excretory organ in Caenorhabditis elegans to the branching trees of the mammalian kidney and ins…	23.81% (5/21)	0.0450429	1.35	15945;17127;17869;21926;58198	Cxcl10;Smad3;Myc;Tnf;Sall1
98	GO:0050678	regulation of epithelial cell proliferation	Any process that modulates the frequency, rate or extent of epithelial cell proliferation.	20% (7/35)	0.0442606	1.35	12028;16476;17127;17869;20296;20846;21926	Bax;Jun;Smad3;Myc;Ccl2;Stat1;Tnf
100	GO:0080135	regulation of cellular response to stress	Any process that modulates the frequency, rate or extent of a cellular response to stress. Cellular response to stress is a change in state or activity of a cell (in terms of movement, secretion, enzyme production, gene expression, etc.) as a result of a stimulus indicating the organism is under stress. The stress is usually, but not necessarily, exogenous (e.g. temperature, humidity, ionizing ra…	23.81% (10/42)	0.0461031	1.34	107607;12028;142980;16175;16409;17096;17869;18024;18538;21926	Nod1;Bax;Tlr3;Il1a;Itgam;Lyn;Myc;Nfe2l2;Pcna;Tnf
101	GO:0043085	positive regulation of catalytic activity	Any process that activates or increases the activity of an enzyme.	18.627% (19/102)	0.0463034	1.33	107607;12028;12520;13653;15894;16409;16859;17096;17127;17869;18173;18538;20296;20846;216799;21897;21926;26362;30948	Nod1;Bax;Cd81;Egr1;Icam1;Itgam;Lgals9;Lyn;Smad3;Myc;Slc11a1;Pcna;Ccl2;Stat1;Nlrp3;Tlr1;Tnf;Axl;Bin1
36	GO:0010243	response to organonitrogen compound	Any process that results in a change in state or activity of a cell or an organism (in terms of movement, secretion, enzyme production, gene expression, etc.) as a result of an organonitrogen stimulus. An organonitrogen compound is formally a compound containing at least one carbon-nitrogen bond.	22.414% (13/58)	0.0473696	1.32	107607;12520;12527;13653;15452;15894;16476;17869;18024;20846;216799;21926;24088	Nod1;Cd81;Cd9;Egr1;Hprt;Icam1;Jun;Myc;Nfe2l2;Stat1;Nlrp3;Tnf;Tlr2
55	GO:2000351	regulation of endothelial cell apoptotic process	NA	26.667% (4/15)	0.0498389	1.3	15894;18024;20296;21926	Icam1;Nfe2l2;Ccl2;Tnf
105	GO:0016525	negative regulation of angiogenesis	Any process that stops, prevents, or reduces the frequency, rate or extent of angiogenesis.	26.667% (4/15)	0.0498389	1.3	15945;20296;20846;21926	Cxcl10;Ccl2;Stat1;Tnf
108	GO:0071222	cellular response to lipopolysaccharide	Any process that results in a change in state or activity of a cell (in terms of movement, secretion, enzyme production, gene expression, etc.) as a result of a lipopolysaccharide stimulus; lipopolysaccharide is a major component of the cell wall of gram-negative bacteria.	16.129% (10/62)	0.065136	1.19	NA	NA
33	GO:0010256	endomembrane system organization	A process that is carried out at the cellular level which results in the assembly, arrangement of constituent parts, or disassembly of the endomembrane system.	30% (3/10)	0.0653829	1.18	NA	NA
144	GO:0003158	endothelium development	The process whose specific outcome is the progression of an endothelium over time, from its formation to the mature structure. Endothelium refers to the layer of cells lining blood vessels, lymphatics, the heart, and serous cavities, and is derived from bone marrow or mesoderm. Corneal endothelium is a special case, derived from neural crest cells.	30% (3/10)	0.0653829	1.18	NA	NA
168	GO:0001779	natural killer cell differentiation	The process in which a relatively unspecialized cell acquires the specialized features of a natural killer cell.	30% (3/10)	0.0653829	1.18	NA	NA
49	GO:1905521	regulation of macrophage migration	NA	23.529% (4/17)	0.0750437	1.12	NA	NA
12	GO:0048705	skeletal system morphogenesis	The process in which the anatomical structures of the skeleton are generated and organized.	27.273% (3/11)	0.0838304	1.08	NA	NA
15	GO:0050877	nervous system process	A organ system process carried out by any of the organs or tissues of neurological system.	17.5% (7/40)	0.0834473	1.08	NA	NA
24	GO:0090316	positive regulation of intracellular protein transport	Any process that activates or increases the frequency, rate or extent of the directed movement of proteins within cells.	27.273% (3/11)	0.0838304	1.08	NA	NA
178	GO:0010573	vascular endothelial growth factor production	The appearance of vascular endothelial growth factor production due to biosynthesis or secretion following a cellular stimulus, resulting in an increase in its intracellular or extracellular levels.	27.273% (3/11)	0.0838304	1.08	NA	NA
182	GO:0097300	programmed necrotic cell death	A necrotic cell death process that results from the activation of endogenous cellular processes, such as signaling involving death domain receptors or Toll-like receptors.	27.273% (3/11)	0.0838304	1.08	NA	NA
25	GO:0034614	cellular response to reactive oxygen species	Any process that results in a change in state or activity of a cell (in terms of movement, secretion, enzyme production, gene expression, etc.) as a result of a reactive oxygen species stimulus. Reactive oxygen species include singlet oxygen, superoxide, and oxygen free radicals.	25% (3/12)	0.104257	0.98	NA	NA
28	GO:0043583	ear development	The process whose specific outcome is the progression of the ear over time, from its formation to the mature structure. The ear is the sense organ in vertebrates that is specialized for the detection of sound, and the maintenance of balance. Includes the outer ear and middle ear, which collect and transmit sound waves; and the inner ear, which contains the organs of balance and (except in fish) h…	25% (3/12)	0.104257	0.98	NA	NA
34	GO:1903829	positive regulation of cellular protein localization	NA	21.053% (4/19)	0.105621	0.98	NA	NA
125	GO:1903900	regulation of viral life cycle	NA	25% (3/12)	0.104257	0.98	NA	NA
185	GO:0008625	extrinsic apoptotic signaling pathway via death domain receptors	A series of molecular signals in which a signal is conveyed from the cell surface to trigger the apoptotic death of a cell. The pathway starts with a ligand binding to a death domain receptor on the cell surface, and ends when the execution phase of apoptosis is triggered.	25% (3/12)	0.104257	0.98	NA	NA
29	GO:0021537	telencephalon development	The process whose specific outcome is the progression of the telencephalon over time, from its formation to the mature structure. The telencephalon is the paired anteriolateral division of the prosencephalon plus the lamina terminalis from which the olfactory lobes, cerebral cortex, and subcortical nuclei are derived.	23.077% (3/13)	0.126459	0.9	NA	NA
130	GO:0002064	epithelial cell development	The process whose specific outcome is the progression of an epithelial cell over time, from its formation to the mature structure. An epithelial cell is a cell usually found in a two-dimensional sheet with a free surface.	23.077% (3/13)	0.126459	0.9	NA	NA
37	GO:0048646	anatomical structure formation involved in morphogenesis	The developmental process pertaining to the initial formation of an anatomical structure from unspecified parts. This process begins with the specific processes that contribute to the appearance of the discrete structure and ends when the structural rudiment is recognizable. An anatomical structure is any biological entity that occupies space and is distinguished from its surroundings. Anatomical…	16.867% (14/83)	0.140855	0.85	NA	NA
187	GO:0070374	positive regulation of ERK1 and ERK2 cascade	Any process that activates or increases the frequency, rate or extent of signal transduction mediated by the ERK1 and ERK2 cascade.	16.216% (6/37)	0.142549	0.85	NA	NA
166	GO:2001235	positive regulation of apoptotic signaling pathway	NA	21.429% (3/14)	0.150218	0.82	NA	NA
200	GO:0007179	transforming growth factor beta receptor signaling pathway	A series of molecular signals initiated by the binding of an extracellular ligand to a transforming growth factor beta receptor on the surface of a target cell, and ending with regulation of a downstream cellular process, e.g. transcription.	21.429% (3/14)	0.150218	0.82	NA	NA
164	GO:0060429	epithelium development	The process whose specific outcome is the progression of an epithelium over time, from its formation to the mature structure. An epithelium is a tissue that covers the internal or external surfaces of an anatomical structure.	18.519% (10/54)	0.172417	0.76	NA	NA
192	GO:0043122	regulation of I-kappaB kinase/NF-kappaB signaling	Any process that modulates I-kappaB kinase/NF-kappaB signaling.	16.129% (5/31)	0.177983	0.75	NA	NA
26	GO:0010001	glial cell differentiation	The process in which a relatively unspecialized cell acquires the specialized features of a glial cell.	17.391% (4/23)	0.180679	0.74	NA	NA
40	GO:0007417	central nervous system development	The process whose specific outcome is the progression of the central nervous system over time, from its formation to the mature structure. The central nervous system is the core nervous system that serves an integrating and coordinating function. In vertebrates it consists of the brain and spinal cord. In those invertebrates with a central nervous system it typically consists of a brain, cerebral…	20.455% (9/44)	0.183727	0.74	NA	NA
43	GO:0021782	glial cell development	The process aimed at the progression of a glial cell over time, from initial commitment of the cell to a specific fate, to the fully functional differentiated cell.	18.75% (3/16)	0.201521	0.7	NA	NA
31	GO:0055085	transmembrane transport	The process in which a solute is transported across a lipid bilayer, from one side of a membrane to the other.	18.367% (9/49)	0.211445	0.67	NA	NA
134	GO:0051129	negative regulation of cellular component organization	Any process that stops, prevents, or reduces the frequency, rate or extent of a process involved in the formation, arrangement of constituent parts, or disassembly of cell structures, including the plasma membrane and any external encapsulating structures such as the cell wall and cell envelope.	15.152% (5/33)	0.214433	0.67	NA	NA
138	GO:0051607	defense response to virus	Reactions triggered in response to the presence of a virus that act to protect the cell or organism.	14.286% (6/42)	0.220426	0.66	NA	NA
157	GO:0098542	defense response to other organism	Reactions triggered in response to the presence of another organism that act to protect the cell or organism from damage caused by that organism.	11.515% (19/165)	0.227292	0.64	NA	NA
2	GO:0009152	purine ribonucleotide biosynthetic process	The chemical reactions and pathways resulting in the formation of a purine ribonucleotide, a compound consisting of ribonucleoside (a purine base linked to a ribose sugar) esterified with a phosphate group at either the 3' or 5'-hydroxyl group of the sugar.	20% (2/10)	0.257325	0.59	NA	NA
109	GO:0006953	acute-phase response	An acute inflammatory response that involves non-antibody proteins whose concentrations in the plasma increase in response to infection or injury of homeothermic animals.	20% (2/10)	0.257325	0.59	NA	NA
150	GO:0043434	response to peptide hormone	Any process that results in a change in state or activity of a cell or an organism (in terms of movement, secretion, enzyme production, gene expression, etc.) as a result of a peptide hormone stimulus. A peptide hormone is any of a class of peptides that are secreted into the blood stream and have endocrine functions in living animals.	16.667% (3/18)	0.25641	0.59	NA	NA
151	GO:0035303	regulation of dephosphorylation	Any process that modulates the frequency, rate or extent of removal of phosphate groups from a molecule.	20% (2/10)	0.257325	0.59	NA	NA
159	GO:0043277	apoptotic cell clearance	The recognition and removal of an apoptotic cell by a neighboring cell or by a phagocyte.	20% (2/10)	0.257325	0.59	NA	NA
160	GO:0002548	monocyte chemotaxis	The movement of a monocyte in response to an external stimulus.	16.667% (3/18)	0.25641	0.59	NA	NA
167	GO:0001780	neutrophil homeostasis	The process of regulating the proliferation and elimination of neutrophils such that the total number of neutrophils within a whole or part of an organism is stable over time in the absence of an outside stimulus.	20% (2/10)	0.257325	0.59	NA	NA
174	GO:0010469	regulation of signaling receptor activity	Any process that modulates the frequency, rate or extent of a signaling receptor activity. Receptor activity is when a molecule combines with an extracellular or intracellular messenger to initiate a change in cell activity.	20% (2/10)	0.257325	0.59	NA	NA
186	GO:0043491	protein kinase B signaling	A series of reactions, mediated by the intracellular serine/threonine kinase protein kinase B (also called AKT), which occurs as a result of a single trigger reaction or compound.	16.667% (3/18)	0.25641	0.59	NA	NA
188	GO:0045661	regulation of myoblast differentiation	Any process that modulates the frequency, rate or extent of myoblast differentiation. A myoblast is a mononucleate cell type that, by fusion with other myoblasts, gives rise to the myotubes that eventually develop into skeletal muscle fibers.	20% (2/10)	0.257325	0.59	NA	NA
191	GO:0070498	interleukin-1-mediated signaling pathway	A series of molecular signals initiated by the binding of interleukin-1 to a receptor on the surface of a cell, and ending with regulation of a downstream cellular process, e.g. transcription.	20% (2/10)	0.257325	0.59	NA	NA
201	GO:0009266	response to temperature stimulus	Any process that results in a change in state or activity of a cell or an organism (in terms of movement, secretion, enzyme production, gene expression, etc.) as a result of a temperature stimulus.	20% (2/10)	0.257325	0.59	NA	NA
9	GO:0051171	regulation of nitrogen compound metabolic process	Any process that modulates the frequency, rate or extent of the chemical reactions and pathways involving nitrogen or nitrogenous compounds.	13.537% (31/229)	0.26984	0.57	NA	NA
172	GO:0050878	regulation of body fluid levels	Any process that modulates the levels of body fluids.	13.889% (5/36)	0.273212	0.56	NA	NA
21	GO:0032940	secretion by cell	The controlled release of a substance by a cell.	12.5% (8/64)	0.282917	0.55	NA	NA
139	GO:0050804	modulation of chemical synaptic transmission	Any process that modulates the frequency or amplitude of synaptic transmission, the process of communication from a neuron to a target (neuron, muscle, or secretory cell) across a synapse. Amplitude, in this case, refers to the change in postsynaptic membrane potential due to a single instance of synaptic transmission.	15.789% (3/19)	0.284683	0.55	NA	NA
16	GO:0006897	endocytosis	A vesicle-mediated transport process in which cells take up external materials or membrane constituents by the invagination of a small region of the plasma membrane to form a new membrane-bounded vesicle.	12.727% (7/55)	0.287748	0.54	NA	NA
20	GO:0031669	cellular response to nutrient levels	Any process that results in a change in state or activity of a cell (in terms of movement, secretion, enzyme production, gene expression, etc.) as a result of a stimulus reflecting the presence, absence, or concentration of nutrients.	18.182% (2/11)	0.295879	0.53	NA	NA
50	GO:0070527	platelet aggregation	The adhesion of one platelet to one or more other platelets via adhesion molecules.	18.182% (2/11)	0.295879	0.53	NA	NA
111	GO:0071356	cellular response to tumor necrosis factor	Any process that results in a change in state or activity of a cell (in terms of movement, secretion, enzyme production, gene expression, etc.) as a result of a tumor necrosis factor stimulus.	14.286% (4/28)	0.292553	0.53	NA	NA
127	GO:0060337	type I interferon signaling pathway	A series of molecular signals initiated by the binding of a type I interferon to a receptor on the surface of a cell, and ending with regulation of a downstream cellular process, e.g. transcription. Type I interferons include the interferon-alpha, beta, delta, episilon, zeta, kappa, tau, and omega gene families.	18.182% (2/11)	0.295879	0.53	NA	NA
132	GO:0001764	neuron migration	The characteristic movement of an immature neuron from germinal zones to specific positions where they will reside as they mature.	18.182% (2/11)	0.295879	0.53	NA	NA
145	GO:0045445	myoblast differentiation	The process in which a relatively unspecialized cell acquires specialized features of a myoblast. A myoblast is a mononucleate cell type that, by fusion with other myoblasts, gives rise to the myotubes that eventually develop into striated muscle fibers.	18.182% (2/11)	0.295879	0.53	NA	NA
171	GO:2000406	positive regulation of T cell migration	NA	18.182% (2/11)	0.295879	0.53	NA	NA
212	GO:0090092	regulation of transmembrane receptor protein serine/threonine kinase signaling pathway	Any process that modulates the rate, frequency, or extent of the series of molecular signals generated as a consequence of a transmembrane receptor serine/threonine kinase binding to its physiological ligand.	18.182% (2/11)	0.295879	0.53	NA	NA
176	GO:0042060	wound healing	The series of events that restore integrity to a damaged tissue, following an injury.	19.149% (9/47)	0.304299	0.52	NA	NA
112	GO:0071346	cellular response to interferon-gamma	Any process that results in a change in state or activity of a cell (in terms of movement, secretion, enzyme production, gene expression, etc.) as a result of an interferon-gamma stimulus. Interferon gamma is the only member of the type II interferon found so far.	13.793% (4/29)	0.316271	0.5	NA	NA
131	GO:0034341	response to interferon-gamma	Any process that results in a change in state or activity of a cell or an organism (in terms of movement, secretion, enzyme production, gene expression, etc.) as a result of an interferon-gamma stimulus. Interferon-gamma is also known as type II interferon.	13.158% (5/38)	0.314342	0.5	NA	NA
4	GO:0097242	amyloid-beta clearance	The process in which amyloid-beta is removed from extracellular brain regions by mechanisms involving cell surface receptors.	16.667% (2/12)	0.334203	0.48	NA	NA
18	GO:0071402	cellular response to lipoprotein particle stimulus	Any process that results in a change in state or activity of a cell (in terms of movement, secretion, enzyme production, gene expression, etc.) as a result of a lipoprotein particle stimulus.	16.667% (2/12)	0.334203	0.48	NA	NA
27	GO:0055094	response to lipoprotein particle	Any process that results in a change in state or activity of a cell or an organism (in terms of movement, secretion, enzyme production, gene expression, etc.) as a result of a lipoprotein particle stimulus.	16.667% (2/12)	0.334203	0.48	NA	NA
118	GO:0043547	positive regulation of GTPase activity	Any process that activates or increases the activity of a GTPase.	14.286% (3/21)	0.341954	0.47	NA	NA
42	GO:0051050	positive regulation of transport	Any process that activates or increases the frequency, rate or extent of the directed movement of substances (such as macromolecules, small molecules, ions) into, out of or within a cell, or between cells, by means of some agent such as a transporter or pore.	14.773% (13/88)	0.346291	0.46	NA	NA
47	GO:0048589	developmental growth	The increase in size or mass of an entire organism, a part of an organism or a cell, where the increase in size or mass has the specific outcome of the progression of the organism over time from one condition to another.	12.903% (4/31)	0.364225	0.44	NA	NA
7	GO:0008347	glial cell migration	The orderly movement of a glial cell, non-neuronal cells that provide support and nutrition, maintain homeostasis, form myelin, and participate in signal transmission in the nervous system.	15.385% (2/13)	0.371975	0.43	NA	NA
32	GO:0070925	organelle assembly	The aggregation, arrangement and bonding together of a set of components to form an organelle. An organelle is an organized structure of distinctive morphology and function. Includes the nucleus, mitochondria, plastids, vacuoles, vesicles, ribosomes and the cytoskeleton. Excludes the plasma membrane.	15.385% (2/13)	0.371975	0.43	NA	NA
147	GO:0099536	synaptic signaling	Cell-cell signaling to, from or within a synapse.	13.636% (3/22)	0.37062	0.43	NA	NA
5	GO:0007507	heart development	The process whose specific outcome is the progression of the heart over time, from its formation to the mature structure. The heart is a hollow, muscular organ, which, by contracting rhythmically, keeps up the circulation of the blood.	13.043% (3/23)	0.399112	0.4	NA	NA
14	GO:0007267	cell-cell signaling	Any process that mediates the transfer of information from one cell to another. This process includes signal transduction in the receiving cell and, where applicable, release of a ligand and any processes that actively facilitate its transport and presentation to the receiving cell. Examples include signaling via soluble ligands, via cell adhesion molecules and via gap junctions.	14.706% (10/68)	0.396109	0.4	NA	NA
181	GO:0031175	neuron projection development	The process whose specific outcome is the progression of a neuron projection over time, from its formation to the mature structure. A neuron projection is any process extending from a neural cell, such as axons or dendrites (collectively called neurites).	11.905% (5/42)	0.398832	0.4	NA	NA
38	GO:1905523	positive regulation of macrophage migration	NA	14.286% (2/14)	0.408934	0.39	NA	NA
122	GO:0034109	homotypic cell-cell adhesion	The attachment of a cell to a second cell of the identical type via adhesion molecules.	14.286% (2/14)	0.408934	0.39	NA	NA
117	GO:0034612	response to tumor necrosis factor	Any process that results in a change in state or activity of a cell or an organism (in terms of movement, secretion, enzyme production, gene expression, etc.) as a result of a tumor necrosis factor stimulus.	12.121% (4/33)	0.41225	0.38	NA	NA
129	GO:0045765	regulation of angiogenesis	Any process that modulates the frequency, rate or extent of angiogenesis.	17.5% (7/40)	0.413661	0.38	NA	NA
123	GO:0044403	biological process involved in symbiotic interaction	A process carried out by gene products in an organism that enable the organism to engage in a symbiotic relationship, a more or less intimate association, with another organism. The various forms of symbiosis include parasitism, in which the association is disadvantageous or destructive to one of the organisms; mutualism, in which the association is advantageous, or often necessary to one or both…	12.5% (3/24)	0.427299	0.37	NA	NA
141	GO:1901653	cellular response to peptide	NA	12.5% (3/24)	0.427299	0.37	NA	NA
163	GO:0046640	regulation of alpha-beta T cell proliferation	Any process that modulates the frequency, rate or extent of alpha-beta T cell proliferation.	13.333% (2/15)	0.444876	0.35	NA	NA
190	GO:0060760	positive regulation of response to cytokine stimulus	Any process that increases the rate, frequency, or extent of a response to cytokine stimulus.	13.333% (2/15)	0.444876	0.35	NA	NA
39	GO:0030163	protein catabolic process	The chemical reactions and pathways resulting in the breakdown of a protein by the destruction of the native, active configuration, with or without the hydrolysis of peptide bonds.	11.429% (4/35)	0.45968	0.34	NA	NA
124	GO:0010975	regulation of neuron projection development	Any process that modulates the rate, frequency or extent of neuron projection development. Neuron projection development is the process whose specific outcome is the progression of a neuron projection over time, from its formation to the mature structure. A neuron projection is any process extending from a neural cell, such as axons or dendrites (collectively called neurites).	12% (3/25)	0.455068	0.34	NA	NA
142	GO:0019221	cytokine-mediated signaling pathway	A series of molecular signals initiated by the binding of a cytokine to a receptor on the surface of a cell, and ending with regulation of a downstream cellular process, e.g. transcription.	10.465% (9/86)	0.48099	0.32	NA	NA
199	GO:0014070	response to organic cyclic compound	Any process that results in a change in state or activity of a cell or an organism (in terms of movement, secretion, enzyme production, gene expression, etc.) as a result of an organic cyclic compound stimulus.	10.87% (5/46)	0.482982	0.32	NA	NA
207	GO:0030336	negative regulation of cell migration	Any process that stops, prevents, or reduces the frequency, rate or extent of cell migration.	11.538% (3/26)	0.48232	0.32	NA	NA
165	GO:0046633	alpha-beta T cell proliferation	The expansion of an alpha-beta T cell population by cell division.	11.765% (2/17)	0.51311	0.29	NA	NA
148	GO:0032481	positive regulation of type I interferon production	Any process that activates or increases the frequency, rate, or extent of type I interferon production. Type I interferons include the interferon-alpha, beta, delta, episilon, zeta, kappa, tau, and omega gene families.	25% (5/20)	0.540805	0.27	NA	NA
189	GO:0043408	regulation of MAPK cascade	Any process that modulates the frequency, rate or extent of signal transduction mediated by the MAP kinase (MAPK) cascade.	13.333% (10/75)	0.536531	0.27	NA	NA
44	GO:0022604	regulation of cell morphogenesis	Any process that modulates the frequency, rate or extent of cell morphogenesis. Cell morphogenesis is the developmental process in which the shape of a cell is generated and organized.	11.111% (2/18)	0.545198	0.26	NA	NA
106	GO:0048247	lymphocyte chemotaxis	The directed movement of a lymphocyte in response to an external stimulus.	11.111% (2/18)	0.545198	0.26	NA	NA
107	GO:0070555	response to interleukin-1	Any process that results in a change in state or activity of a cell or an organism (in terms of movement, secretion, enzyme production, gene expression, etc.) as a result of an interleukin-1 stimulus.	10.345% (3/29)	0.560167	0.25	NA	NA
198	GO:0045766	positive regulation of angiogenesis	Any process that activates or increases angiogenesis.	10.345% (3/29)	0.560167	0.25	NA	NA
153	GO:0045621	positive regulation of lymphocyte differentiation	Any process that activates or increases the frequency, rate or extent of lymphocyte differentiation.	9.756% (4/41)	0.593168	0.23	NA	NA
196	GO:0031329	regulation of cellular catabolic process	Any process that modulates the frequency, rate or extent of the chemical reactions and pathways resulting in the breakdown of substances, carried out by individual cells.	18.919% (7/37)	0.61679	0.21	NA	NA
41	GO:0120031	plasma membrane bounded cell projection assembly	Formation of a prolongation or process extending and that is bounded by plasma membrane, e.g. a cilium, lamellipodium, or axon.	10% (1/10)	0.649144	0.19	NA	NA
173	GO:0051604	protein maturation	Any process leading to the attainment of the full functional capacity of a protein.	10% (1/10)	0.649144	0.19	NA	NA
194	GO:0050796	regulation of insulin secretion	Any process that modulates the frequency, rate or extent of the regulated release of insulin.	10% (1/10)	0.649144	0.19	NA	NA
116	GO:0070098	chemokine-mediated signaling pathway	A series of molecular signals initiated by the binding of a chemokine to a receptor on the surface of a cell, and ending with regulation of a downstream cellular process, e.g. transcription.	9.091% (2/22)	0.658925	0.18	NA	NA
162	GO:0002532	production of molecular mediator involved in inflammatory response	The synthesis or release of any molecular mediator of the inflammatory response following an inflammatory stimulus, resulting in an increase in its intracellular or extracellular levels.	8.696% (2/23)	0.683669	0.17	NA	NA
3	GO:1903578	regulation of ATP metabolic process	NA	9.091% (1/11)	0.68447	0.16	NA	NA
10	GO:0014002	astrocyte development	The process aimed at the progression of an astrocyte over time, from initial commitment of the cell to a specific fate, to the fully functional differentiated cell. An astrocyte is the most abundant type of glial cell. Astrocytes provide support for neurons and regulate the environment in which they function.	9.091% (1/11)	0.68447	0.16	NA	NA
110	GO:0030073	insulin secretion	The regulated release of proinsulin from secretory granules accompanied by cleavage of proinsulin to form mature insulin. In vertebrates, insulin is secreted from B granules in the B cells of the vertebrate pancreas and from insulin-producing cells in insects.	9.091% (1/11)	0.68447	0.16	NA	NA
115	GO:2000117	negative regulation of cysteine-type endopeptidase activity	NA	9.091% (1/11)	0.68447	0.16	NA	NA
146	GO:0006470	protein dephosphorylation	The process of removing one or more phosphoric residues from a protein.	9.091% (1/11)	0.68447	0.16	NA	NA
154	GO:1902622	regulation of neutrophil migration	NA	9.091% (1/11)	0.68447	0.16	NA	NA
156	GO:0016052	carbohydrate catabolic process	The chemical reactions and pathways resulting in the breakdown of carbohydrates, any of a group of organic compounds based of the general formula Cx(H2O)y.	9.091% (1/11)	0.68447	0.16	NA	NA
177	GO:0043372	positive regulation of CD4-positive, alpha-beta T cell differentiation	Any process that activates or increases the frequency, rate or extent of CD4-positive, alpha-beta T cell differentiation.	9.091% (1/11)	0.68447	0.16	NA	NA
180	GO:0006925	inflammatory cell apoptotic process	Any apoptotic process in an inflammatory cell, any cell participating in the inflammatory response to a foreign substance e.g. neutrophil, macrophage.	9.091% (1/11)	0.68447	0.16	NA	NA
197	GO:0046031	ADP metabolic process	The chemical reactions and pathways involving ADP, adenosine 5'-diphosphate.	9.091% (1/11)	0.68447	0.16	NA	NA
203	GO:0060548	negative regulation of cell death	Any process that decreases the rate or frequency of cell death. Cell death is the specific activation or halting of processes within a cell so that its vital functions markedly cease, rather than simply deteriorating gradually over time, which culminates in cell death.	9% (9/100)	0.687786	0.16	NA	NA
208	GO:0006417	regulation of translation	Any process that modulates the frequency, rate or extent of the chemical reactions and pathways resulting in the formation of proteins by the translation of mRNA or circRNA.	9.091% (1/11)	0.68447	0.16	NA	NA
113	GO:0030593	neutrophil chemotaxis	The directed movement of a neutrophil cell, the most numerous polymorphonuclear leukocyte found in the blood, in response to an external stimulus, usually an infection or wounding.	8.333% (3/36)	0.713075	0.15	NA	NA
136	GO:0007259	receptor signaling pathway via JAK-STAT	Any process in which STAT proteins (Signal Transducers and Activators of Transcription) and JAK (Janus Activated Kinase) proteins convey a signal to trigger a change in the activity or state of a cell. The receptor signaling pathway via JAK-STAT begins with activation of a receptor and proceeeds through STAT protein activation by members of the JAK family of tyrosine kinases. STAT proteins dimeri…	8.333% (3/36)	0.713075	0.15	NA	NA
202	GO:1990869	cellular response to chemokine	NA	8.333% (2/24)	0.706975	0.15	NA	NA
35	GO:1900542	regulation of purine nucleotide metabolic process	NA	8.333% (1/12)	0.716313	0.14	NA	NA
114	GO:0002675	positive regulation of acute inflammatory response	Any process that activates or increases the frequency, rate, or extent of an acute inflammatory response.	8.333% (1/12)	0.716313	0.14	NA	NA
119	GO:0045672	positive regulation of osteoclast differentiation	Any process that activates or increases the frequency, rate or extent of osteoclast differentiation.	8.333% (1/12)	0.716313	0.14	NA	NA
140	GO:0001961	positive regulation of cytokine-mediated signaling pathway	Any process that activates or increases the frequency, rate or extent of a cytokine mediated signaling pathway.	8.333% (1/12)	0.716313	0.14	NA	NA
149	GO:0036230	granulocyte activation	The change in morphology and behavior of a granulocyte resulting from exposure to a cytokine, chemokine, cellular ligand, or soluble factor.	8.333% (1/12)	0.716313	0.14	NA	NA
170	GO:0031589	cell-substrate adhesion	The attachment of a cell to the underlying substrate via adhesion molecules.	8% (2/25)	0.72888	0.14	NA	NA
206	GO:2000145	regulation of cell motility	NA	15.686% (16/102)	0.723648	0.14	NA	NA
179	GO:0032963	collagen metabolic process	The chemical reactions and pathways involving collagen, any of a group of fibrous proteins of very high tensile strength that form the main component of connective tissue in animals. Collagen is highly enriched in glycine (some regions are 33% glycine) and proline, occurring predominantly as 3-hydroxyproline (about 20%).	7.692% (1/13)	0.745008	0.13	NA	NA
210	GO:0019752	carboxylic acid metabolic process	The chemical reactions and pathways involving carboxylic acids, any organic acid containing one or more carboxyl (COOH) groups or anions (COO-).	7.692% (2/26)	0.749427	0.13	NA	NA
213	GO:0030072	peptide hormone secretion	The regulated release of a peptide hormone from a cell.	7.692% (1/13)	0.745008	0.13	NA	NA
45	GO:0006911	phagocytosis, engulfment	The internalization of bacteria, immune complexes and other particulate matter or of an apoptotic cell by phagocytosis, including the membrane and cytoskeletal processes required, which involves one of three mechanisms: zippering of pseudopods around a target via repeated receptor-ligand interactions, sinking of the target directly into plasma membrane of the phagocytosing cell, or induced uptake…	7.407% (2/27)	0.768663	0.11	NA	NA
195	GO:0009620	response to fungus	Any process that results in a change in state or activity of a cell or an organism (in terms of movement, secretion, enzyme production, gene expression, etc.) as a result of a stimulus from a fungus.	7.143% (1/14)	0.770859	0.11	NA	NA
204	GO:0010977	negative regulation of neuron projection development	Any process that decreases the rate, frequency or extent of neuron projection development. Neuron projection development is the process whose specific outcome is the progression of a neuron projection over time, from its formation to the mature structure. A neuron projection is any process extending from a neural cell, such as axons or dendrites (collectively called neurites).	7.143% (1/14)	0.770859	0.11	NA	NA
211	GO:0043065	positive regulation of apoptotic process	Any process that activates or increases the frequency, rate or extent of cell death by apoptotic process.	13.433% (9/67)	0.768245	0.11	NA	NA
46	GO:0008037	cell recognition	The process in which a cell in an organism interprets its surroundings.	6.897% (2/29)	0.803418	0.1	NA	NA
128	GO:0120162	positive regulation of cold-induced thermogenesis	NA	6.667% (1/15)	0.794144	0.1	NA	NA
143	GO:0042127	regulation of cell population proliferation	Any process that modulates the frequency, rate or extent of cell proliferation.	10.18% (17/167)	0.806341	0.09	NA	NA
13	GO:0015850	organic hydroxy compound transport	The directed movement of an organic hydroxy compound (organic alcohol) into, out of or within a cell, or between cells, by means of some agent such as a transporter or pore. An organic hydroxy compound is an organic compound having at least one hydroxy group attached to a carbon atom.	5.882% (1/17)	0.833986	0.08	NA	NA
214	GO:1900015	regulation of cytokine production involved in inflammatory response	NA	5.882% (1/17)	0.833986	0.08	NA	NA
121	GO:0010810	regulation of cell-substrate adhesion	Any process that modulates the frequency, rate or extent of cell-substrate adhesion. Cell-substrate adhesion is the attachment of a cell to the underlying substrate via adhesion molecules.	5.556% (1/18)	0.850973	0.07	NA	NA
137	GO:0050870	positive regulation of T cell activation	Any process that activates or increases the frequency, rate or extent of T cell activation.	7.143% (5/70)	0.853281	0.07	NA	NA
120	GO:0019730	antimicrobial humoral response	An immune response against microbes mediated through a body fluid. Examples of this process are seen in the antimicrobial humoral response of Drosophila melanogaster and Mus musculus.	5% (1/20)	0.880007	0.06	NA	NA
183	GO:0001959	regulation of cytokine-mediated signaling pathway	Any process that modulates the frequency, rate or extent of the cytokine mediated signaling pathway.	5.263% (1/19)	0.866258	0.06	NA	NA
209	GO:0040008	regulation of growth	Any process that modulates the frequency, rate or extent of the growth of all or part of an organism so that it occurs at its proper speed, either globally or in a specific part of the organism's development.	5.882% (2/34)	0.87124	0.06	NA	NA
161	GO:0009617	response to bacterium	Any process that results in a change in state or activity of a cell or an organism (in terms of movement, secretion, enzyme production, gene expression, etc.) as a result of a stimulus from a bacterium.	13.333% (16/120)	0.895932	0.05	NA	NA
135	GO:0050868	negative regulation of T cell activation	Any process that stops, prevents, or reduces the frequency, rate or extent of T cell activation.	3.125% (1/32)	0.968045	0.01	NA	NA
6	GO:0050768	negative regulation of neurogenesis	Any process that stops, prevents, or reduces the frequency, rate or extent of neurogenesis, the generation of cells within the nervous system.	0% (0/11)	1	0	NA	NA
126	GO:0002478	antigen processing and presentation of exogenous peptide antigen	The process in which an antigen-presenting cell expresses a peptide antigen of exogenous origin on its cell surface in association with an MHC protein complex. The peptide is typically a fragment of a larger exogenous protein which has been degraded within the cell.	0% (0/11)	1	0	NA	NA
133	GO:0051668	localization within membrane	Any process in which a substance or cellular entity, such as a protein complex or organelle, is transported to, and/or maintained in, a specific location within a membrane.	23.81% (5/21)	1	0	NA	NA
152	GO:0002381	immunoglobulin production involved in immunoglobulin-mediated immune response	The appearance of immunoglobulin due to biosynthesis or secretion following a cellular stimulus during an immune response, resulting in an increase in its intracellular or extracellular levels.	0% (0/23)	1	0	NA	NA
155	GO:0002495	antigen processing and presentation of peptide antigen via MHC class II	The process in which an antigen-presenting cell expresses a peptide antigen on its cell surface in association with an MHC class II protein complex. The peptide antigen is typically, but not always, processed from a whole protein.	0% (0/10)	1	0	NA	NA
158	GO:0043280	positive regulation of cysteine-type endopeptidase activity involved in apoptotic process	Any process that activates or increases the activity of a cysteine-type endopeptidase involved in the apoptotic process.	36.842% (7/19)	1	0	NA	NA
169	GO:0032740	positive regulation of interleukin-17 production	Any process that activates or increases the frequency, rate, or extent of production of any member of the interleukin-17 family of cytokines.	0% (0/10)	1	0	NA	NA
175	GO:0044262	cellular carbohydrate metabolic process	The chemical reactions and pathways involving carbohydrates, any of a group of organic compounds based of the general formula Cx(H2O)y, as carried out by individual cells.	0% (0/11)	1	0	NA	NA
184	GO:1904019	epithelial cell apoptotic process	NA	20% (4/20)	1	0	NA	NA
193	GO:0010720	positive regulation of cell development	Any process that increases the rate, frequency or extent of the progression of the cell over time, from its formation to the mature structure. Cell development does not include the steps involved in committing a cell to a specific fate.	17.857% (5/28)	1	0	NA	NA
205	GO:0070232	regulation of T cell apoptotic process	Any process that modulates the occurrence or rate of T cell death by apoptotic process.	0% (0/13)	1	0	NA	NA

## Sheet: MG5
	GO.ID	term	definition	genes frequency	pvalue	neglog10 pvalue	Significant genes	Significant genes symbol				Ordered by -log10 value (largest to smallest)
106	GO:0048247	lymphocyte chemotaxis	The directed movement of a lymphocyte in response to an external stimulus.	27.778% (5/18)	0.00447505	2.35	20302;20303;20304;55985;66102	Ccl3;Ccl4;Ccl5;Cxcl13;Cxcl16
119	GO:0045672	positive regulation of osteoclast differentiation	Any process that activates or increases the frequency, rate or extent of osteoclast differentiation.	33.333% (4/12)	0.00562773	2.25	16160;20302;20304;21926	Il12b;Ccl3;Ccl5;Tnf
113	GO:0030593	neutrophil chemotaxis	The directed movement of a neutrophil cell, the most numerous polymorphonuclear leukocyte found in the blood, in response to an external stimulus, usually an infection or wounding.	19.444% (7/36)	0.00633126	2.2	14127;17329;20302;20303;20304;20750;55985	Fcer1g;Cxcl9;Ccl3;Ccl4;Ccl5;Spp1;Cxcl13
118	GO:0043547	positive regulation of GTPase activity	Any process that activates or increases the activity of a GTPase.	23.81% (5/21)	0.00918822	2.04	20302;20303;20304;50778;55985	Ccl3;Ccl4;Ccl5;Rgs1;Cxcl13
116	GO:0070098	chemokine-mediated signaling pathway	A series of molecular signals initiated by the binding of a chemokine to a receptor on the surface of a cell, and ending with regulation of a downstream cellular process, e.g. transcription.	22.727% (5/22)	0.0113272	1.95	17329;20302;20303;20304;55985	Cxcl9;Ccl3;Ccl4;Ccl5;Cxcl13
109	GO:0006953	acute-phase response	An acute inflammatory response that involves non-antibody proteins whose concentrations in the plasma increase in response to infection or injury of homeothermic animals.	30% (3/10)	0.0238012	1.62	16181;20304;21926	Il1rn;Ccl5;Tnf
110	GO:0030073	insulin secretion	The regulated release of proinsulin from secretory granules accompanied by cleavage of proinsulin to form mature insulin. In vertebrates, insulin is secreted from B granules in the B cells of the vertebrate pancreas and from insulin-producing cells in insects.	27.273% (3/11)	0.0312505	1.51	16181;20304;21926	Il1rn;Ccl5;Tnf
115	GO:2000117	negative regulation of cysteine-type endopeptidase activity	NA	27.273% (3/11)	0.0312505	1.51	13011;18518;21926	Cst7;Igbp1;Tnf
117	GO:0034612	response to tumor necrosis factor	Any process that results in a change in state or activity of a cell or an organism (in terms of movement, secretion, enzyme production, gene expression, etc.) as a result of a tumor necrosis factor stimulus.	21.212% (7/33)	0.0306267	1.51	18518;20302;20303;20304;21926;24099;66102	Igbp1;Ccl3;Ccl4;Ccl5;Tnf;Tnfsf13b;Cxcl16
111	GO:0071356	cellular response to tumor necrosis factor	Any process that results in a change in state or activity of a cell (in terms of movement, secretion, enzyme production, gene expression, etc.) as a result of a tumor necrosis factor stimulus.	17.857% (5/28)	0.0315892	1.5	20302;20303;20304;21926;24099	Ccl3;Ccl4;Ccl5;Tnf;Tnfsf13b
107	GO:0070555	response to interleukin-1	Any process that results in a change in state or activity of a cell or an organism (in terms of movement, secretion, enzyme production, gene expression, etc.) as a result of an interleukin-1 stimulus.	17.241% (5/29)	0.0363613	1.44	16181;18518;20302;20303;20304	Il1rn;Igbp1;Ccl3;Ccl4;Ccl5
112	GO:0071346	cellular response to interferon-gamma	Any process that results in a change in state or activity of a cell (in terms of movement, secretion, enzyme production, gene expression, etc.) as a result of an interferon-gamma stimulus. Interferon gamma is the only member of the type II interferon found so far.	17.241% (5/29)	0.0363613	1.44	14433;16160;20302;20303;20304	Gapdh;Il12b;Ccl3;Ccl4;Ccl5
120	GO:0019730	antimicrobial humoral response	An immune response against microbes mediated through a body fluid. Examples of this process are seen in the antimicrobial humoral response of Drosophila melanogaster and Mus musculus.	20% (4/20)	0.0375587	1.43	14433;16019;17329;55985	Gapdh;Ighm;Cxcl9;Cxcl13
114	GO:0002675	positive regulation of acute inflammatory response	Any process that activates or increases the frequency, rate, or extent of an acute inflammatory response.	25% (3/12)	0.0397914	1.4	14127;20304;21926	Fcer1g;Ccl5;Tnf
108	GO:0071222	cellular response to lipopolysaccharide	Any process that results in a change in state or activity of a cell (in terms of movement, secretion, enzyme production, gene expression, etc.) as a result of a lipopolysaccharide stimulus; lipopolysaccharide is a major component of the cell wall of gram-negative bacteria.	12.903% (8/62)	0.0415309	1.38	16160;17084;17329;20304;21926;55985;60533;66102	Il12b;Ly86;Cxcl9;Ccl5;Tnf;Cxcl13;Cd274;Cxcl16
157	GO:0098542	defense response to other organism	Reactions triggered in response to the presence of another organism that act to protect the cell or organism from damage caused by that organism.	10.303% (17/165)	0.0718315	1.14	NA	NA
1	GO:0022411	cellular component disassembly	A cellular process that results in the breakdown of a cellular component.	18.75% (3/16)	0.0843201	1.07	NA	NA
17	GO:0050808	synapse organization	A process that is carried out at the cellular level which results in the assembly, arrangement of constituent parts, or disassembly of a synapse, the junction between a neuron and a target (neuron, muscle, or secretory cell).	18.75% (3/16)	0.0843201	1.07	NA	NA
207	GO:0030336	negative regulation of cell migration	Any process that stops, prevents, or reduces the frequency, rate or extent of cell migration.	15.385% (4/26)	0.0870963	1.06	NA	NA
131	GO:0034341	response to interferon-gamma	Any process that results in a change in state or activity of a cell or an organism (in terms of movement, secretion, enzyme production, gene expression, etc.) as a result of an interferon-gamma stimulus. Interferon-gamma is also known as type II interferon.	18.421% (7/38)	0.0955129	1.02	NA	NA
11	GO:0001774	microglial cell activation	The change in morphology and behavior of a microglial cell resulting from exposure to a cytokine, chemokine, cellular ligand, or soluble factor.	16.667% (3/18)	0.112171	0.95	NA	NA
160	GO:0002548	monocyte chemotaxis	The movement of a monocyte in response to an external stimulus.	16.667% (3/18)	0.112171	0.95	NA	NA
144	GO:0003158	endothelium development	The process whose specific outcome is the progression of an endothelium over time, from its formation to the mature structure. Endothelium refers to the layer of cells lining blood vessels, lymphatics, the heart, and serous cavities, and is derived from bone marrow or mesoderm. Corneal endothelium is a special case, derived from neural crest cells.	20% (2/10)	0.140064	0.85	NA	NA
151	GO:0035303	regulation of dephosphorylation	Any process that modulates the frequency, rate or extent of removal of phosphate groups from a molecule.	20% (2/10)	0.140064	0.85	NA	NA
188	GO:0045661	regulation of myoblast differentiation	Any process that modulates the frequency, rate or extent of myoblast differentiation. A myoblast is a mononucleate cell type that, by fusion with other myoblasts, gives rise to the myotubes that eventually develop into skeletal muscle fibers.	20% (2/10)	0.140064	0.85	NA	NA
194	GO:0050796	regulation of insulin secretion	Any process that modulates the frequency, rate or extent of the regulated release of insulin.	20% (2/10)	0.140064	0.85	NA	NA
95	GO:0043525	positive regulation of neuron apoptotic process	Any process that activates or increases the frequency, rate or extent of cell death of neurons by apoptotic process.	18.182% (2/11)	0.164245	0.78	NA	NA
145	GO:0045445	myoblast differentiation	The process in which a relatively unspecialized cell acquires specialized features of a myoblast. A myoblast is a mononucleate cell type that, by fusion with other myoblasts, gives rise to the myotubes that eventually develop into striated muscle fibers.	18.182% (2/11)	0.164245	0.78	NA	NA
146	GO:0006470	protein dephosphorylation	The process of removing one or more phosphoric residues from a protein.	18.182% (2/11)	0.164245	0.78	NA	NA
171	GO:2000406	positive regulation of T cell migration	NA	18.182% (2/11)	0.164245	0.78	NA	NA
208	GO:0006417	regulation of translation	Any process that modulates the frequency, rate or extent of the chemical reactions and pathways resulting in the formation of proteins by the translation of mRNA or circRNA.	18.182% (2/11)	0.164245	0.78	NA	NA
125	GO:1903900	regulation of viral life cycle	NA	16.667% (2/12)	0.189136	0.72	NA	NA
149	GO:0036230	granulocyte activation	The change in morphology and behavior of a granulocyte resulting from exposure to a cytokine, chemokine, cellular ligand, or soluble factor.	16.667% (2/12)	0.189136	0.72	NA	NA
203	GO:0060548	negative regulation of cell death	Any process that decreases the rate or frequency of cell death. Cell death is the specific activation or halting of processes within a cell so that its vital functions markedly cease, rather than simply deteriorating gradually over time, which culminates in cell death.	9% (9/100)	0.20497	0.69	NA	NA
205	GO:0070232	regulation of T cell apoptotic process	Any process that modulates the occurrence or rate of T cell death by apoptotic process.	15.385% (2/13)	0.214541	0.67	NA	NA
42	GO:0051050	positive regulation of transport	Any process that activates or increases the frequency, rate or extent of the directed movement of substances (such as macromolecules, small molecules, ions) into, out of or within a cell, or between cells, by means of some agent such as a transporter or pore.	9.091% (8/88)	0.218961	0.66	NA	NA
161	GO:0009617	response to bacterium	Any process that results in a change in state or activity of a cell or an organism (in terms of movement, secretion, enzyme production, gene expression, etc.) as a result of a stimulus from a bacterium.	10.833% (13/120)	0.224069	0.65	NA	NA
189	GO:0043408	regulation of MAPK cascade	Any process that modulates the frequency, rate or extent of signal transduction mediated by the MAP kinase (MAPK) cascade.	9.333% (7/75)	0.222409	0.65	NA	NA
58	GO:0050792	regulation of viral process	Any process that modulates the rate or extent of the viral life cycle, the set of processes by which a virus reproduces and spreads among hosts.	14.286% (2/14)	0.240288	0.62	NA	NA
163	GO:0046640	regulation of alpha-beta T cell proliferation	Any process that modulates the frequency, rate or extent of alpha-beta T cell proliferation.	13.333% (2/15)	0.266223	0.57	NA	NA
15	GO:0050877	nervous system process	A organ system process carried out by any of the organs or tissues of neurological system.	10% (4/40)	0.27564	0.56	NA	NA
66	GO:0032760	positive regulation of tumor necrosis factor production	Any process that activates or increases the frequency, rate or extent of tumor necrosis factor production.	9.756% (4/41)	0.291574	0.54	NA	NA
138	GO:0051607	defense response to virus	Reactions triggered in response to the presence of a virus that act to protect the cell or organism.	9.524% (4/42)	0.307666	0.51	NA	NA
13	GO:0015850	organic hydroxy compound transport	The directed movement of an organic hydroxy compound (organic alcohol) into, out of or within a cell, or between cells, by means of some agent such as a transporter or pore. An organic hydroxy compound is an organic compound having at least one hydroxy group attached to a carbon atom.	11.765% (2/17)	0.318127	0.5	NA	NA
48	GO:0045123	cellular extravasation	The migration of a leukocyte from the blood vessels into the surrounding tissue.	11.765% (2/17)	0.318127	0.5	NA	NA
142	GO:0019221	cytokine-mediated signaling pathway	A series of molecular signals initiated by the binding of a cytokine to a receptor on the surface of a cell, and ending with regulation of a downstream cellular process, e.g. transcription.	11.628% (10/86)	0.318437	0.5	NA	NA
165	GO:0046633	alpha-beta T cell proliferation	The expansion of an alpha-beta T cell population by cell division.	11.765% (2/17)	0.318127	0.5	NA	NA
80	GO:0060627	regulation of vesicle-mediated transport	Any process that modulates the rate, frequency, or extent of vesicle-mediated transport, the directed movement of substances, either within a vesicle or in the vesicle membrane, into, out of or within a cell.	8.772% (5/57)	0.332125	0.48	NA	NA
44	GO:0022604	regulation of cell morphogenesis	Any process that modulates the frequency, rate or extent of cell morphogenesis. Cell morphogenesis is the developmental process in which the shape of a cell is generated and organized.	11.111% (2/18)	0.343872	0.46	NA	NA
92	GO:0009314	response to radiation	Any process that results in a change in state or activity of a cell or an organism (in terms of movement, secretion, enzyme production, gene expression, etc.) as a result of an electromagnetic radiation stimulus. Electromagnetic radiation is a propagating wave in space with electric and magnetic components. These components oscillate at right angles to each other and to the direction of propagati…	11.111% (2/18)	0.343872	0.46	NA	NA
186	GO:0043491	protein kinase B signaling	A series of reactions, mediated by the intracellular serine/threonine kinase protein kinase B (also called AKT), which occurs as a result of a single trigger reaction or compound.	11.111% (2/18)	0.343872	0.46	NA	NA
34	GO:1903829	positive regulation of cellular protein localization	NA	10.526% (2/19)	0.369351	0.43	NA	NA
51	GO:0072657	protein localization to membrane	A process in which a protein is transported to, or maintained in, a specific location in a membrane.	10.526% (2/19)	0.369351	0.43	NA	NA
199	GO:0014070	response to organic cyclic compound	Any process that results in a change in state or activity of a cell or an organism (in terms of movement, secretion, enzyme production, gene expression, etc.) as a result of an organic cyclic compound stimulus.	8.696% (4/46)	0.372979	0.43	NA	NA
206	GO:2000145	regulation of cell motility	NA	7.843% (8/102)	0.371956	0.43	NA	NA
64	GO:0060562	epithelial tube morphogenesis	The process in which the anatomical structures of a tube are generated and organized from an epithelium. Epithelial tubes transport gases, liquids and cells from one site to another and form the basic structure of many organs and tissues, with tube shape and organization varying from the single-celled excretory organ in Caenorhabditis elegans to the branching trees of the mammalian kidney and ins…	9.524% (2/21)	0.419211	0.38	NA	NA
133	GO:0051668	localization within membrane	Any process in which a substance or cellular entity, such as a protein complex or organelle, is transported to, and/or maintained in, a specific location within a membrane.	9.524% (2/21)	0.419211	0.38	NA	NA
31	GO:0055085	transmembrane transport	The process in which a solute is transported across a lipid bilayer, from one side of a membrane to the other.	8.163% (4/49)	0.422142	0.37	NA	NA
98	GO:0050678	regulation of epithelial cell proliferation	Any process that modulates the frequency, rate or extent of epithelial cell proliferation.	8.571% (3/35)	0.423154	0.37	NA	NA
187	GO:0070374	positive regulation of ERK1 and ERK2 cascade	Any process that activates or increases the frequency, rate or extent of signal transduction mediated by the ERK1 and ERK2 cascade.	8.108% (3/37)	0.460955	0.34	NA	NA
162	GO:0002532	production of molecular mediator involved in inflammatory response	The synthesis or release of any molecular mediator of the inflammatory response following an inflammatory stimulus, resulting in an increase in its intracellular or extracellular levels.	8.696% (2/23)	0.467199	0.33	NA	NA
211	GO:0043065	positive regulation of apoptotic process	Any process that activates or increases the frequency, rate or extent of cell death by apoptotic process.	7.463% (5/67)	0.477316	0.32	NA	NA
79	GO:0006954	inflammatory response	The immediate defensive reaction (by vertebrate tissue) to infection or injury caused by chemical or physical agents. The process is characterized by local vasodilation, extravasation of plasma into intercellular spaces and accumulation of white blood cells and macrophages.	8.511% (12/141)	0.488302	0.31	NA	NA
123	GO:0044403	biological process involved in symbiotic interaction	A process carried out by gene products in an organism that enable the organism to engage in a symbiotic relationship, a more or less intimate association, with another organism. The various forms of symbiosis include parasitism, in which the association is disadvantageous or destructive to one of the organisms; mutualism, in which the association is advantageous, or often necessary to one or both…	8.333% (2/24)	0.490374	0.31	NA	NA
37	GO:0048646	anatomical structure formation involved in morphogenesis	The developmental process pertaining to the initial formation of an anatomical structure from unspecified parts. This process begins with the specific processes that contribute to the appearance of the discrete structure and ends when the structural rudiment is recognizable. An anatomical structure is any biological entity that occupies space and is distinguished from its surroundings. Anatomical…	7.229% (6/83)	0.49557	0.3	NA	NA
41	GO:0120031	plasma membrane bounded cell projection assembly	Formation of a prolongation or process extending and that is bounded by plasma membrane, e.g. a cilium, lamellipodium, or axon.	10% (1/10)	0.504444	0.3	NA	NA
155	GO:0002495	antigen processing and presentation of peptide antigen via MHC class II	The process in which an antigen-presenting cell expresses a peptide antigen on its cell surface in association with an MHC class II protein complex. The peptide antigen is typically, but not always, processed from a whole protein.	10% (1/10)	0.504444	0.3	NA	NA
169	GO:0032740	positive regulation of interleukin-17 production	Any process that activates or increases the frequency, rate, or extent of production of any member of the interleukin-17 family of cytokines.	10% (1/10)	0.504444	0.3	NA	NA
173	GO:0051604	protein maturation	Any process leading to the attainment of the full functional capacity of a protein.	10% (1/10)	0.504444	0.3	NA	NA
174	GO:0010469	regulation of signaling receptor activity	Any process that modulates the frequency, rate or extent of a signaling receptor activity. Receptor activity is when a molecule combines with an extracellular or intracellular messenger to initiate a change in cell activity.	10% (1/10)	0.504444	0.3	NA	NA
191	GO:0070498	interleukin-1-mediated signaling pathway	A series of molecular signals initiated by the binding of interleukin-1 to a receptor on the surface of a cell, and ending with regulation of a downstream cellular process, e.g. transcription.	10% (1/10)	0.504444	0.3	NA	NA
16	GO:0006897	endocytosis	A vesicle-mediated transport process in which cells take up external materials or membrane constituents by the invagination of a small region of the plasma membrane to form a new membrane-bounded vesicle.	7.273% (4/55)	0.517956	0.29	NA	NA
88	GO:0032496	response to lipopolysaccharide	Any process that results in a change in state or activity of an organism (in terms of movement, secretion, enzyme production, gene expression, etc.) as a result of a lipopolysaccharide stimulus; lipopolysaccharide is a major component of the cell wall of gram-negative bacteria.	12.162% (9/74)	0.511636	0.29	NA	NA
129	GO:0045765	regulation of angiogenesis	Any process that modulates the frequency, rate or extent of angiogenesis.	7.5% (3/40)	0.515837	0.29	NA	NA
170	GO:0031589	cell-substrate adhesion	The attachment of a cell to the underlying substrate via adhesion molecules.	8% (2/25)	0.512956	0.29	NA	NA
10	GO:0014002	astrocyte development	The process aimed at the progression of an astrocyte over time, from initial commitment of the cell to a specific fate, to the fully functional differentiated cell. An astrocyte is the most abundant type of glial cell. Astrocytes provide support for neurons and regulate the environment in which they function.	9.091% (1/11)	0.538464	0.27	NA	NA
52	GO:0014902	myotube differentiation	The process in which a relatively unspecialized cell acquires specialized features of a myotube cell. Myotube differentiation starts with myoblast fusion and the appearance of specific cell markers (this is the cell development step). Then individual myotubes can fuse to form bigger myotubes and start to contract. Myotubes are multinucleated cells that are formed when proliferating myoblasts exit…	9.091% (1/11)	0.538464	0.27	NA	NA
73	GO:0032731	positive regulation of interleukin-1 beta production	Any process that activates or increases the frequency, rate, or extent of interleukin-1 beta production.	7.692% (2/26)	0.534918	0.27	NA	NA
94	GO:0000768	syncytium formation by plasma membrane fusion	The formation of a syncytium, a mass of cytoplasm containing several nuclei enclosed within a single plasma membrane, by the fusion of the plasma membranes of two or more individual cells.	9.091% (1/11)	0.538464	0.27	NA	NA
101	GO:0043085	positive regulation of catalytic activity	Any process that activates or increases the activity of an enzyme.	9.804% (10/102)	0.533407	0.27	NA	NA
126	GO:0002478	antigen processing and presentation of exogenous peptide antigen	The process in which an antigen-presenting cell expresses a peptide antigen of exogenous origin on its cell surface in association with an MHC protein complex. The peptide is typically a fragment of a larger exogenous protein which has been degraded within the cell.	9.091% (1/11)	0.538464	0.27	NA	NA
156	GO:0016052	carbohydrate catabolic process	The chemical reactions and pathways resulting in the breakdown of carbohydrates, any of a group of organic compounds based of the general formula Cx(H2O)y.	9.091% (1/11)	0.538464	0.27	NA	NA
178	GO:0010573	vascular endothelial growth factor production	The appearance of vascular endothelial growth factor production due to biosynthesis or secretion following a cellular stimulus, resulting in an increase in its intracellular or extracellular levels.	9.091% (1/11)	0.538464	0.27	NA	NA
180	GO:0006925	inflammatory cell apoptotic process	Any apoptotic process in an inflammatory cell, any cell participating in the inflammatory response to a foreign substance e.g. neutrophil, macrophage.	9.091% (1/11)	0.538464	0.27	NA	NA
182	GO:0097300	programmed necrotic cell death	A necrotic cell death process that results from the activation of endogenous cellular processes, such as signaling involving death domain receptors or Toll-like receptors.	9.091% (1/11)	0.538464	0.27	NA	NA
197	GO:0046031	ADP metabolic process	The chemical reactions and pathways involving ADP, adenosine 5'-diphosphate.	9.091% (1/11)	0.538464	0.27	NA	NA
100	GO:0080135	regulation of cellular response to stress	Any process that modulates the frequency, rate or extent of a cellular response to stress. Cellular response to stress is a change in state or activity of a cell (in terms of movement, secretion, enzyme production, gene expression, etc.) as a result of a stimulus indicating the organism is under stress. The stress is usually, but not necessarily, exogenous (e.g. temperature, humidity, ionizing ra…	7.143% (3/42)	0.550916	0.26	NA	NA
45	GO:0006911	phagocytosis, engulfment	The internalization of bacteria, immune complexes and other particulate matter or of an apoptotic cell by phagocytosis, including the membrane and cytoskeletal processes required, which involves one of three mechanisms: zippering of pseudopods around a target via repeated receptor-ligand interactions, sinking of the target directly into plasma membrane of the phagocytosing cell, or induced uptake…	7.407% (2/27)	0.556239	0.25	NA	NA
4	GO:0097242	amyloid-beta clearance	The process in which amyloid-beta is removed from extracellular brain regions by mechanisms involving cell surface receptors.	8.333% (1/12)	0.570221	0.24	NA	NA
18	GO:0071402	cellular response to lipoprotein particle stimulus	Any process that results in a change in state or activity of a cell (in terms of movement, secretion, enzyme production, gene expression, etc.) as a result of a lipoprotein particle stimulus.	8.333% (1/12)	0.570221	0.24	NA	NA
23	GO:0003002	regionalization	The pattern specification process that results in the subdivision of an axis or axes in space to define an area or volume in which specific patterns of cell differentiation will take place or in which cells interpret a specific environment.	8.333% (1/12)	0.570221	0.24	NA	NA
27	GO:0055094	response to lipoprotein particle	Any process that results in a change in state or activity of a cell or an organism (in terms of movement, secretion, enzyme production, gene expression, etc.) as a result of a lipoprotein particle stimulus.	8.333% (1/12)	0.570221	0.24	NA	NA
28	GO:0043583	ear development	The process whose specific outcome is the progression of the ear over time, from its formation to the mature structure. The ear is the sense organ in vertebrates that is specialized for the detection of sound, and the maintenance of balance. Includes the outer ear and middle ear, which collect and transmit sound waves; and the inner ear, which contains the organs of balance and (except in fish) h…	8.333% (1/12)	0.570221	0.24	NA	NA
91	GO:0030335	positive regulation of cell migration	Any process that activates or increases the frequency, rate or extent of cell migration.	6.757% (5/74)	0.574602	0.24	NA	NA
96	GO:0046330	positive regulation of JNK cascade	Any process that activates or increases the frequency, rate or extent of signal transduction mediated by the JNK cascade.	8.333% (1/12)	0.570221	0.24	NA	NA
185	GO:0008625	extrinsic apoptotic signaling pathway via death domain receptors	A series of molecular signals in which a signal is conveyed from the cell surface to trigger the apoptotic death of a cell. The pathway starts with a ligand binding to a death domain receptor on the cell surface, and ends when the execution phase of apoptosis is triggered.	8.333% (1/12)	0.570221	0.24	NA	NA
7	GO:0008347	glial cell migration	The orderly movement of a glial cell, non-neuronal cells that provide support and nutrition, maintain homeostasis, form myelin, and participate in signal transmission in the nervous system.	7.692% (1/13)	0.599861	0.22	NA	NA
32	GO:0070925	organelle assembly	The aggregation, arrangement and bonding together of a set of components to form an organelle. An organelle is an organized structure of distinctive morphology and function. Includes the nucleus, mitochondria, plastids, vacuoles, vesicles, ribosomes and the cytoskeleton. Excludes the plasma membrane.	7.692% (1/13)	0.599861	0.22	NA	NA
65	GO:0014015	positive regulation of gliogenesis	Any process that activates or increases the frequency, rate or extent of gliogenesis, the formation of mature glia.	7.692% (1/13)	0.599861	0.22	NA	NA
78	GO:0045834	positive regulation of lipid metabolic process	Any process that activates or increases the frequency, rate or extent of the chemical reactions and pathways involving lipids.	7.692% (1/13)	0.599861	0.22	NA	NA
130	GO:0002064	epithelial cell development	The process whose specific outcome is the progression of an epithelial cell over time, from its formation to the mature structure. An epithelial cell is a cell usually found in a two-dimensional sheet with a free surface.	7.692% (1/13)	0.599861	0.22	NA	NA
198	GO:0045766	positive regulation of angiogenesis	Any process that activates or increases angiogenesis.	6.897% (2/29)	0.596903	0.22	NA	NA
71	GO:0032722	positive regulation of chemokine production	Any process that activates or increases the frequency, rate, or extent of chemokine production.	6.667% (2/30)	0.616228	0.21	NA	NA
38	GO:1905523	positive regulation of macrophage migration	NA	7.143% (1/14)	0.62752	0.2	NA	NA
61	GO:1903169	regulation of calcium ion transmembrane transport	NA	7.143% (1/14)	0.62752	0.2	NA	NA
62	GO:0034329	cell junction assembly	A cellular process that results in the aggregation, arrangement and bonding together of a set of components to form a cell junction.	7.143% (1/14)	0.62752	0.2	NA	NA
75	GO:1902895	positive regulation of pri-miRNA transcription by RNA polymerase II	NA	7.143% (1/14)	0.62752	0.2	NA	NA
87	GO:0045429	positive regulation of nitric oxide biosynthetic process	Any process that activates or increases the frequency, rate or extent of the chemical reactions and pathways resulting in the formation of nitric oxide.	7.143% (1/14)	0.62752	0.2	NA	NA
90	GO:0034655	nucleobase-containing compound catabolic process	The chemical reactions and pathways resulting in the breakdown of nucleobases, nucleosides, nucleotides and nucleic acids.	7.143% (1/14)	0.62752	0.2	NA	NA
103	GO:0051341	regulation of oxidoreductase activity	Any process that modulates the frequency, rate or extent of oxidoreductase activity, the catalysis of an oxidation-reduction (redox) reaction, a reversible chemical reaction in which the oxidation state of an atom or atoms within a molecule is altered. One substrate acts as a hydrogen or electron donor and becomes oxidized, while the other acts as hydrogen or electron acceptor and becomes reduced.	7.143% (1/14)	0.62752	0.2	NA	NA
122	GO:0034109	homotypic cell-cell adhesion	The attachment of a cell to a second cell of the identical type via adhesion molecules.	7.143% (1/14)	0.62752	0.2	NA	NA
166	GO:2001235	positive regulation of apoptotic signaling pathway	NA	7.143% (1/14)	0.62752	0.2	NA	NA
176	GO:0042060	wound healing	The series of events that restore integrity to a damaged tissue, following an injury.	6.383% (3/47)	0.632303	0.2	NA	NA
192	GO:0043122	regulation of I-kappaB kinase/NF-kappaB signaling	Any process that modulates I-kappaB kinase/NF-kappaB signaling.	6.452% (2/31)	0.634877	0.2	NA	NA
195	GO:0009620	response to fungus	Any process that results in a change in state or activity of a cell or an organism (in terms of movement, secretion, enzyme production, gene expression, etc.) as a result of a stimulus from a fungus.	7.143% (1/14)	0.62752	0.2	NA	NA
135	GO:0050868	negative regulation of T cell activation	Any process that stops, prevents, or reduces the frequency, rate or extent of T cell activation.	6.25% (2/32)	0.652851	0.19	NA	NA
21	GO:0032940	secretion by cell	The controlled release of a substance by a cell.	9.375% (6/64)	0.661752	0.18	NA	NA
55	GO:2000351	regulation of endothelial cell apoptotic process	NA	6.667% (1/15)	0.653327	0.18	NA	NA
84	GO:0006919	activation of cysteine-type endopeptidase activity involved in apoptotic process	Any process that initiates the activity of the inactive enzyme cysteine-type endopeptidase in the context of an apoptotic process.	6.667% (1/15)	0.653327	0.18	NA	NA
105	GO:0016525	negative regulation of angiogenesis	Any process that stops, prevents, or reduces the frequency, rate or extent of angiogenesis.	6.667% (1/15)	0.653327	0.18	NA	NA
43	GO:0021782	glial cell development	The process aimed at the progression of a glial cell over time, from initial commitment of the cell to a specific fate, to the fully functional differentiated cell.	6.25% (1/16)	0.677401	0.17	NA	NA
104	GO:0061041	regulation of wound healing	Any process that modulates the rate, frequency, or extent of the series of events that restore integrity to a damaged tissue, following an injury.	6.25% (1/16)	0.677401	0.17	NA	NA
68	GO:0032755	positive regulation of interleukin-6 production	Any process that activates or increases the frequency, rate, or extent of interleukin-6 production.	5.882% (2/34)	0.686789	0.16	NA	NA
14	GO:0007267	cell-cell signaling	Any process that mediates the transfer of information from one cell to another. This process includes signal transduction in the receiving cell and, where applicable, release of a ligand and any processes that actively facilitate its transport and presentation to the receiving cell. Examples include signaling via soluble ligands, via cell adhesion molecules and via gap junctions.	8.824% (6/68)	0.71276	0.15	NA	NA
49	GO:1905521	regulation of macrophage migration	NA	5.882% (1/17)	0.699856	0.15	NA	NA
214	GO:1900015	regulation of cytokine production involved in inflammatory response	NA	5.882% (1/17)	0.699856	0.15	NA	NA
121	GO:0010810	regulation of cell-substrate adhesion	Any process that modulates the frequency, rate or extent of cell-substrate adhesion. Cell-substrate adhesion is the attachment of a cell to the underlying substrate via adhesion molecules.	5.556% (1/18)	0.720796	0.14	NA	NA
136	GO:0007259	receptor signaling pathway via JAK-STAT	Any process in which STAT proteins (Signal Transducers and Activators of Transcription) and JAK (Janus Activated Kinase) proteins convey a signal to trigger a change in the activity or state of a cell. The receptor signaling pathway via JAK-STAT begins with activation of a receptor and proceeeds through STAT protein activation by members of the JAK family of tyrosine kinases. STAT proteins dimeri…	5.556% (2/36)	0.718096	0.14	NA	NA
137	GO:0050870	positive regulation of T cell activation	Any process that activates or increases the frequency, rate or extent of T cell activation.	5.714% (4/70)	0.721751	0.14	NA	NA
164	GO:0060429	epithelium development	The process whose specific outcome is the progression of an epithelium over time, from its formation to the mature structure. An epithelium is a tissue that covers the internal or external surfaces of an anatomical structure.	5.556% (3/54)	0.729308	0.14	NA	NA
196	GO:0031329	regulation of cellular catabolic process	Any process that modulates the frequency, rate or extent of the chemical reactions and pathways resulting in the breakdown of substances, carried out by individual cells.	5.405% (2/37)	0.73279	0.14	NA	NA
93	GO:1901224	positive regulation of NIK/NF-kappaB signaling	NA	5.263% (1/19)	0.740321	0.13	NA	NA
99	GO:0007346	regulation of mitotic cell cycle	Any process that modulates the rate or extent of progress through the mitotic cell cycle.	5.263% (1/19)	0.740321	0.13	NA	NA
139	GO:0050804	modulation of chemical synaptic transmission	Any process that modulates the frequency or amplitude of synaptic transmission, the process of communication from a neuron to a target (neuron, muscle, or secretory cell) across a synapse. Amplitude, in this case, refers to the change in postsynaptic membrane potential due to a single instance of synaptic transmission.	5.263% (1/19)	0.740321	0.13	NA	NA
158	GO:0043280	positive regulation of cysteine-type endopeptidase activity involved in apoptotic process	Any process that activates or increases the activity of a cysteine-type endopeptidase involved in the apoptotic process.	5.263% (1/19)	0.740321	0.13	NA	NA
183	GO:0001959	regulation of cytokine-mediated signaling pathway	Any process that modulates the frequency, rate or extent of the cytokine mediated signaling pathway.	5.263% (1/19)	0.740321	0.13	NA	NA
83	GO:0001822	kidney development	The process whose specific outcome is the progression of the kidney over time, from its formation to the mature structure. The kidney is an organ that filters the blood and/or excretes the end products of body metabolism in the form of urine.	5% (1/20)	0.758523	0.12	NA	NA
148	GO:0032481	positive regulation of type I interferon production	Any process that activates or increases the frequency, rate, or extent of type I interferon production. Type I interferons include the interferon-alpha, beta, delta, episilon, zeta, kappa, tau, and omega gene families.	5% (1/20)	0.758523	0.12	NA	NA
184	GO:1904019	epithelial cell apoptotic process	NA	5% (1/20)	0.758523	0.12	NA	NA
69	GO:0032757	positive regulation of interleukin-8 production	Any process that activates or increases the frequency, rate, or extent of interleukin-8 production.	4.762% (1/21)	0.775489	0.11	NA	NA
147	GO:0099536	synaptic signaling	Cell-cell signaling to, from or within a synapse.	4.545% (1/22)	0.791299	0.1	NA	NA
26	GO:0010001	glial cell differentiation	The process in which a relatively unspecialized cell acquires the specialized features of a glial cell.	4.348% (1/23)	0.806031	0.09	NA	NA
30	GO:0010638	positive regulation of organelle organization	Any process that increases the frequency, rate or extent of a process involved in the formation, arrangement of constituent parts, or disassembly of an organelle.	4.167% (1/24)	0.819755	0.09	NA	NA
81	GO:0051222	positive regulation of protein transport	Any process that activates or increases the frequency, rate or extent of the directed movement of a protein into, out of or within a cell, or between cells, by means of some agent such as a transporter or pore.	4.167% (1/24)	0.819755	0.09	NA	NA
152	GO:0002381	immunoglobulin production involved in immunoglobulin-mediated immune response	The appearance of immunoglobulin due to biosynthesis or secretion following a cellular stimulus during an immune response, resulting in an increase in its intracellular or extracellular levels.	4.348% (1/23)	0.806031	0.09	NA	NA
53	GO:1901701	cellular response to oxygen-containing compound	NA	9.783% (9/92)	0.840789	0.08	NA	NA
59	GO:0051092	positive regulation of NF-kappaB transcription factor activity	Any process that activates or increases the frequency, rate or extent of activity of the transcription factor NF-kappaB.	3.846% (1/26)	0.844443	0.07	NA	NA
60	GO:0031331	positive regulation of cellular catabolic process	Any process that activates or increases the frequency, rate or extent of the chemical reactions and pathways resulting in the breakdown of substances, carried out by individual cells.	3.704% (1/27)	0.855528	0.07	NA	NA
143	GO:0042127	regulation of cell population proliferation	Any process that modulates the frequency, rate or extent of cell proliferation.	5.389% (9/167)	0.855503	0.07	NA	NA
210	GO:0019752	carboxylic acid metabolic process	The chemical reactions and pathways involving carboxylic acids, any organic acid containing one or more carboxyl (COOH) groups or anions (COO-).	3.846% (1/26)	0.844443	0.07	NA	NA
46	GO:0008037	cell recognition	The process in which a cell in an organism interprets its surroundings.	3.448% (1/29)	0.875453	0.06	NA	NA
82	GO:0045944	positive regulation of transcription by RNA polymerase II	Any process that activates or increases the frequency, rate or extent of transcription from an RNA polymerase II promoter.	4.545% (4/88)	0.877413	0.06	NA	NA
86	GO:0065003	protein-containing complex assembly	The aggregation, arrangement and bonding together of a set of macromolecules to form a protein-containing complex.	4% (2/50)	0.872895	0.06	NA	NA
193	GO:0010720	positive regulation of cell development	Any process that increases the rate, frequency or extent of the progression of the cell over time, from its formation to the mature structure. Cell development does not include the steps involved in committing a cell to a specific fate.	3.571% (1/28)	0.865848	0.06	NA	NA
76	GO:0002262	myeloid cell homeostasis	The process of regulating the proliferation and elimination of myeloid cells such that the total number of myeloid cells within a whole or part of an organism is stable over time in the absence of an outside stimulus.	3.125% (1/32)	0.900446	0.05	NA	NA
36	GO:0010243	response to organonitrogen compound	Any process that results in a change in state or activity of a cell or an organism (in terms of movement, secretion, enzyme production, gene expression, etc.) as a result of an organonitrogen stimulus. An organonitrogen compound is formally a compound containing at least one carbon-nitrogen bond.	3.448% (2/58)	0.922551	0.04	NA	NA
39	GO:0030163	protein catabolic process	The chemical reactions and pathways resulting in the breakdown of a protein by the destruction of the native, active configuration, with or without the hydrolysis of peptide bonds.	2.857% (1/35)	0.920558	0.04	NA	NA
70	GO:0002685	regulation of leukocyte migration	Any process that modulates the frequency, rate, or extent of leukocyte migration.	3.636% (2/55)	0.90645	0.04	NA	NA
77	GO:0071417	cellular response to organonitrogen compound	Any process that results in a change in state or activity of a cell (in terms of movement, secretion, enzyme production, gene expression, etc.) as a result of an organonitrogen stimulus. An organonitrogen compound is formally a compound containing at least one carbon-nitrogen bond.	2.941% (1/34)	0.914335	0.04	NA	NA
85	GO:0045596	negative regulation of cell differentiation	Any process that stops, prevents, or reduces the frequency, rate or extent of cell differentiation.	3.509% (2/57)	0.917485	0.04	NA	NA
134	GO:0051129	negative regulation of cellular component organization	Any process that stops, prevents, or reduces the frequency, rate or extent of a process involved in the formation, arrangement of constituent parts, or disassembly of cell structures, including the plasma membrane and any external encapsulating structures such as the cell wall and cell envelope.	3.03% (1/33)	0.907643	0.04	NA	NA
209	GO:0040008	regulation of growth	Any process that modulates the frequency, rate or extent of the growth of all or part of an organism so that it occurs at its proper speed, either globally or in a specific part of the organism's development.	2.941% (1/34)	0.914335	0.04	NA	NA
172	GO:0050878	regulation of body fluid levels	Any process that modulates the levels of body fluids.	2.778% (1/36)	0.926342	0.03	NA	NA
40	GO:0007417	central nervous system development	The process whose specific outcome is the progression of the central nervous system over time, from its formation to the mature structure. The central nervous system is the core nervous system that serves an integrating and coordinating function. In vertebrates it consists of the brain and spinal cord. In those invertebrates with a central nervous system it typically consists of a brain, cerebral…	2.273% (1/44)	0.96005	0.02	NA	NA
9	GO:0051171	regulation of nitrogen compound metabolic process	Any process that modulates the frequency, rate or extent of the chemical reactions and pathways involving nitrogen or nitrogenous compounds.	5.24% (12/229)	0.977439	0.01	NA	NA
2	GO:0009152	purine ribonucleotide biosynthetic process	The chemical reactions and pathways resulting in the formation of a purine ribonucleotide, a compound consisting of ribonucleoside (a purine base linked to a ribose sugar) esterified with a phosphate group at either the 3' or 5'-hydroxyl group of the sugar.	0% (0/10)	1	0	NA	NA
3	GO:1903578	regulation of ATP metabolic process	NA	0% (0/11)	1	0	NA	NA
5	GO:0007507	heart development	The process whose specific outcome is the progression of the heart over time, from its formation to the mature structure. The heart is a hollow, muscular organ, which, by contracting rhythmically, keeps up the circulation of the blood.	0% (0/23)	1	0	NA	NA
6	GO:0050768	negative regulation of neurogenesis	Any process that stops, prevents, or reduces the frequency, rate or extent of neurogenesis, the generation of cells within the nervous system.	0% (0/11)	1	0	NA	NA
8	GO:0007015	actin filament organization	A process that is carried out at the cellular level which results in the assembly, arrangement of constituent parts, or disassembly of cytoskeletal structures comprising actin filaments. Includes processes that control the spatial distribution of actin filaments, such as organizing filaments into meshworks, bundles, or other structures, as by cross-linking.	0% (0/10)	1	0	NA	NA
12	GO:0048705	skeletal system morphogenesis	The process in which the anatomical structures of the skeleton are generated and organized.	0% (0/11)	1	0	NA	NA
19	GO:0032956	regulation of actin cytoskeleton organization	Any process that modulates the frequency, rate or extent of the formation, arrangement of constituent parts, or disassembly of cytoskeletal structures comprising actin filaments and their associated proteins.	0% (0/11)	1	0	NA	NA
20	GO:0031669	cellular response to nutrient levels	Any process that results in a change in state or activity of a cell (in terms of movement, secretion, enzyme production, gene expression, etc.) as a result of a stimulus reflecting the presence, absence, or concentration of nutrients.	0% (0/11)	1	0	NA	NA
22	GO:1902903	regulation of supramolecular fiber organization	NA	0% (0/11)	1	0	NA	NA
24	GO:0090316	positive regulation of intracellular protein transport	Any process that activates or increases the frequency, rate or extent of the directed movement of proteins within cells.	0% (0/11)	1	0	NA	NA
25	GO:0034614	cellular response to reactive oxygen species	Any process that results in a change in state or activity of a cell (in terms of movement, secretion, enzyme production, gene expression, etc.) as a result of a reactive oxygen species stimulus. Reactive oxygen species include singlet oxygen, superoxide, and oxygen free radicals.	0% (0/12)	1	0	NA	NA
29	GO:0021537	telencephalon development	The process whose specific outcome is the progression of the telencephalon over time, from its formation to the mature structure. The telencephalon is the paired anteriolateral division of the prosencephalon plus the lamina terminalis from which the olfactory lobes, cerebral cortex, and subcortical nuclei are derived.	0% (0/13)	1	0	NA	NA
33	GO:0010256	endomembrane system organization	A process that is carried out at the cellular level which results in the assembly, arrangement of constituent parts, or disassembly of the endomembrane system.	0% (0/10)	1	0	NA	NA
35	GO:1900542	regulation of purine nucleotide metabolic process	NA	0% (0/12)	1	0	NA	NA
47	GO:0048589	developmental growth	The increase in size or mass of an entire organism, a part of an organism or a cell, where the increase in size or mass has the specific outcome of the progression of the organism over time from one condition to another.	0% (0/31)	1	0	NA	NA
50	GO:0070527	platelet aggregation	The adhesion of one platelet to one or more other platelets via adhesion molecules.	0% (0/11)	1	0	NA	NA
54	GO:0030111	regulation of Wnt signaling pathway	Any process that modulates the frequency, rate or extent of the activity of the Wnt signal transduction pathway.	0% (0/13)	1	0	NA	NA
56	GO:0098586	cellular response to virus	Any process that results in a change in state or activity of a cell (in terms of movement, secretion, enzyme production, gene expression, etc.) as a result of a stimulus from a virus.	0% (0/17)	1	0	NA	NA
57	GO:0007548	sex differentiation	The establishment of the sex of an organism by physical differentiation.	0% (0/14)	1	0	NA	NA
63	GO:0007178	transmembrane receptor protein serine/threonine kinase signaling pathway	A series of molecular signals initiated by the binding of an extracellular ligand to a receptor on the surface of the target cell where the receptor possesses serine/threonine kinase activity, and ending with regulation of a downstream cellular process, e.g. transcription.	0% (0/20)	1	0	NA	NA
67	GO:0034976	response to endoplasmic reticulum stress	Any process that results in a change in state or activity of a cell (in terms of movement, secretion, enzyme production, gene expression, etc.) as a result of a stress acting at the endoplasmic reticulum. ER stress usually results from the accumulation of unfolded or misfolded proteins in the ER lumen.	0% (0/11)	1	0	NA	NA
72	GO:0032728	positive regulation of interferon-beta production	Any process that activates or increases the frequency, rate, or extent of interferon-beta production.	0% (0/12)	1	0	NA	NA
74	GO:0051606	detection of stimulus	The series of events in which a stimulus is received by a cell or organism and converted into a molecular signal.	0% (0/14)	1	0	NA	NA
89	GO:0034121	regulation of toll-like receptor signaling pathway	Any process that modulates the frequency, rate, or extent of toll-like receptor signaling pathway.	0% (0/12)	1	0	NA	NA
97	GO:0030900	forebrain development	The process whose specific outcome is the progression of the forebrain over time, from its formation to the mature structure. The forebrain is the anterior of the three primary divisions of the developing chordate brain or the corresponding part of the adult brain (in vertebrates, includes especially the cerebral hemispheres, the thalamus, and the hypothalamus and especially in higher vertebrates…	0% (0/19)	1	0	NA	NA
102	GO:0071219	cellular response to molecule of bacterial origin	Any process that results in a change in state or activity of a cell (in terms of movement, secretion, enzyme production, gene expression, etc.) as a result of a stimulus by molecules of bacterial origin such as peptides derived from bacterial flagellin.	12.5% (8/64)	1	0	NA	NA
124	GO:0010975	regulation of neuron projection development	Any process that modulates the rate, frequency or extent of neuron projection development. Neuron projection development is the process whose specific outcome is the progression of a neuron projection over time, from its formation to the mature structure. A neuron projection is any process extending from a neural cell, such as axons or dendrites (collectively called neurites).	0% (0/25)	1	0	NA	NA
127	GO:0060337	type I interferon signaling pathway	A series of molecular signals initiated by the binding of a type I interferon to a receptor on the surface of a cell, and ending with regulation of a downstream cellular process, e.g. transcription. Type I interferons include the interferon-alpha, beta, delta, episilon, zeta, kappa, tau, and omega gene families.	0% (0/11)	1	0	NA	NA
128	GO:0120162	positive regulation of cold-induced thermogenesis	NA	0% (0/15)	1	0	NA	NA
132	GO:0001764	neuron migration	The characteristic movement of an immature neuron from germinal zones to specific positions where they will reside as they mature.	0% (0/11)	1	0	NA	NA
140	GO:0001961	positive regulation of cytokine-mediated signaling pathway	Any process that activates or increases the frequency, rate or extent of a cytokine mediated signaling pathway.	0% (0/12)	1	0	NA	NA
141	GO:1901653	cellular response to peptide	NA	0% (0/24)	1	0	NA	NA
150	GO:0043434	response to peptide hormone	Any process that results in a change in state or activity of a cell or an organism (in terms of movement, secretion, enzyme production, gene expression, etc.) as a result of a peptide hormone stimulus. A peptide hormone is any of a class of peptides that are secreted into the blood stream and have endocrine functions in living animals.	0% (0/18)	1	0	NA	NA
153	GO:0045621	positive regulation of lymphocyte differentiation	Any process that activates or increases the frequency, rate or extent of lymphocyte differentiation.	0% (0/41)	1	0	NA	NA
154	GO:1902622	regulation of neutrophil migration	NA	0% (0/11)	1	0	NA	NA
159	GO:0043277	apoptotic cell clearance	The recognition and removal of an apoptotic cell by a neighboring cell or by a phagocyte.	0% (0/10)	1	0	NA	NA
167	GO:0001780	neutrophil homeostasis	The process of regulating the proliferation and elimination of neutrophils such that the total number of neutrophils within a whole or part of an organism is stable over time in the absence of an outside stimulus.	0% (0/10)	1	0	NA	NA
168	GO:0001779	natural killer cell differentiation	The process in which a relatively unspecialized cell acquires the specialized features of a natural killer cell.	0% (0/10)	1	0	NA	NA
175	GO:0044262	cellular carbohydrate metabolic process	The chemical reactions and pathways involving carbohydrates, any of a group of organic compounds based of the general formula Cx(H2O)y, as carried out by individual cells.	0% (0/11)	1	0	NA	NA
177	GO:0043372	positive regulation of CD4-positive, alpha-beta T cell differentiation	Any process that activates or increases the frequency, rate or extent of CD4-positive, alpha-beta T cell differentiation.	0% (0/11)	1	0	NA	NA
179	GO:0032963	collagen metabolic process	The chemical reactions and pathways involving collagen, any of a group of fibrous proteins of very high tensile strength that form the main component of connective tissue in animals. Collagen is highly enriched in glycine (some regions are 33% glycine) and proline, occurring predominantly as 3-hydroxyproline (about 20%).	0% (0/13)	1	0	NA	NA
181	GO:0031175	neuron projection development	The process whose specific outcome is the progression of a neuron projection over time, from its formation to the mature structure. A neuron projection is any process extending from a neural cell, such as axons or dendrites (collectively called neurites).	0% (0/42)	1	0	NA	NA
190	GO:0060760	positive regulation of response to cytokine stimulus	Any process that increases the rate, frequency, or extent of a response to cytokine stimulus.	0% (0/15)	1	0	NA	NA
200	GO:0007179	transforming growth factor beta receptor signaling pathway	A series of molecular signals initiated by the binding of an extracellular ligand to a transforming growth factor beta receptor on the surface of a target cell, and ending with regulation of a downstream cellular process, e.g. transcription.	0% (0/14)	1	0	NA	NA
201	GO:0009266	response to temperature stimulus	Any process that results in a change in state or activity of a cell or an organism (in terms of movement, secretion, enzyme production, gene expression, etc.) as a result of a temperature stimulus.	0% (0/10)	1	0	NA	NA
202	GO:1990869	cellular response to chemokine	NA	20.833% (5/24)	1	0	NA	NA
204	GO:0010977	negative regulation of neuron projection development	Any process that decreases the rate, frequency or extent of neuron projection development. Neuron projection development is the process whose specific outcome is the progression of a neuron projection over time, from its formation to the mature structure. A neuron projection is any process extending from a neural cell, such as axons or dendrites (collectively called neurites).	0% (0/14)	1	0	NA	NA
212	GO:0090092	regulation of transmembrane receptor protein serine/threonine kinase signaling pathway	Any process that modulates the rate, frequency, or extent of the series of molecular signals generated as a consequence of a transmembrane receptor serine/threonine kinase binding to its physiological ligand.	0% (0/11)	1	0	NA	NA
213	GO:0030072	peptide hormone secretion	The regulated release of a peptide hormone from a cell.	23.077% (3/13)	1	0	NA	NA

## Sheet: MC1
	GO.ID	term	definition	genes frequency	pvalue	neglog10 pvalue	Significant genes	Significant genes symbol				Ordered by -log10 value (largest to smallest)
138	GO:0051607	defense response to virus	Reactions triggered in response to the presence of a virus that act to protect the cell or organism.	35.714% (15/42)	2.15747e-05	4.67	12524;15945;16168;16176;17329;17874;19264;20846;21939;230073;246728;27056;54123;66141;80876	Cd86;Cxcl10;Il15;Il1b;Cxcl9;Myd88;Ptprc;Stat1;Cd40;Ddx58;Oas2;Irf5;Irf7;Ifitm3;Ifitm2
144	GO:0003158	endothelium development	The process whose specific outcome is the progression of an endothelium over time, from its formation to the mature structure. Endothelium refers to the layer of cells lining blood vessels, lymphatics, the heart, and serous cavities, and is derived from bone marrow or mesoderm. Corneal endothelium is a special case, derived from neural crest cells.	60% (6/10)	0.00034225	3.47	12226;12767;15945;16150;16176;17874	Btg1;Cxcr4;Cxcl10;Ikbkb;Il1b;Myd88
126	GO:0002478	antigen processing and presentation of exogenous peptide antigen	The process in which an antigen-presenting cell expresses a peptide antigen of exogenous origin on its cell surface in association with an MHC protein complex. The peptide is typically a fragment of a larger exogenous protein which has been degraded within the cell.	54.545% (6/11)	0.000682781	3.17	14960;14961;14969;14972;14998;16149	H2-Aa;H2-Ab1;H2-Eb1;H2-K1;H2-DMa;Cd74
127	GO:0060337	type I interferon signaling pathway	A series of molecular signals initiated by the binding of a type I interferon to a receptor on the surface of a cell, and ending with regulation of a downstream cellular process, e.g. transcription. Type I interferons include the interferon-alpha, beta, delta, episilon, zeta, kappa, tau, and omega gene families.	54.545% (6/11)	0.000682781	3.17	17874;20846;246728;54123;66141;80876	Myd88;Stat1;Oas2;Irf7;Ifitm3;Ifitm2
134	GO:0051129	negative regulation of cellular component organization	Any process that stops, prevents, or reduces the frequency, rate or extent of a process involved in the formation, arrangement of constituent parts, or disassembly of cell structures, including the plasma membrane and any external encapsulating structures such as the cell wall and cell envelope.	33.333% (11/33)	0.000709156	3.15	13482;14360;14972;15945;16150;16176;16852;16854;20846;217303;22352	Dpp4;Fyn;H2-K1;Cxcl10;Ikbkb;Il1b;Lgals1;Lgals3;Stat1;Cd300a;Vim
125	GO:1903900	regulation of viral life cycle	NA	50% (6/12)	0.00123836	2.91	16149;16852;246728;26362;66141;80876	Cd74;Lgals1;Oas2;Axl;Ifitm3;Ifitm2
131	GO:0034341	response to interferon-gamma	Any process that results in a change in state or activity of a cell or an organism (in terms of movement, secretion, enzyme production, gene expression, etc.) as a result of an interferon-gamma stimulus. Interferon-gamma is also known as type II interferon.	28.947% (11/38)	0.00270415	2.57	14960;14961;14969;16149;16452;20846;21939;22352;66102;66141;80876	H2-Aa;H2-Ab1;H2-Eb1;Cd74;Jak2;Stat1;Cd40;Vim;Cxcl16;Ifitm3;Ifitm2
150	GO:0043434	response to peptide hormone	Any process that results in a change in state or activity of a cell or an organism (in terms of movement, secretion, enzyme production, gene expression, etc.) as a result of a peptide hormone stimulus. A peptide hormone is any of a class of peptides that are secreted into the blood stream and have endocrine functions in living animals.	38.889% (7/18)	0.00283406	2.55	11747;16150;16176;16452;20846;20848;20849	Anxa5;Ikbkb;Il1b;Jak2;Stat1;Stat3;Stat4
155	GO:0002495	antigen processing and presentation of peptide antigen via MHC class II	The process in which an antigen-presenting cell expresses a peptide antigen on its cell surface in association with an MHC class II protein complex. The peptide antigen is typically, but not always, processed from a whole protein.	50% (5/10)	0.00337923	2.47	14960;14961;14969;14998;16149	H2-Aa;H2-Ab1;H2-Eb1;H2-DMa;Cd74
146	GO:0006470	protein dephosphorylation	The process of removing one or more phosphoric residues from a protein.	45.455% (5/11)	0.00562627	2.25	13537;16150;16452;19264;217303	Dusp2;Ikbkb;Jak2;Ptprc;Cd300a
154	GO:1902622	regulation of neutrophil migration	NA	45.455% (5/11)	0.00562627	2.25	13482;16149;16176;17874;20343	Dpp4;Cd74;Il1b;Myd88;Sell
58	GO:0050792	regulation of viral process	Any process that modulates the rate or extent of the viral life cycle, the set of processes by which a virus reproduces and spreads among hosts.	57.143% (8/14)	0.0119498	1.92	12767;16149;16852;20846;246728;26362;66141;80876	Cxcr4;Cd74;Lgals1;Stat1;Oas2;Axl;Ifitm3;Ifitm2
130	GO:0002064	epithelial cell development	The process whose specific outcome is the progression of an epithelial cell over time, from its formation to the mature structure. An epithelial cell is a cell usually found in a two-dimensional sheet with a free surface.	38.462% (5/13)	0.0129323	1.89	12767;16150;16176;17874;22352	Cxcr4;Ikbkb;Il1b;Myd88;Vim
123	GO:0044403	biological process involved in symbiotic interaction	A process carried out by gene products in an organism that enable the organism to engage in a symbiotic relationship, a more or less intimate association, with another organism. The various forms of symbiosis include parasitism, in which the association is disadvantageous or destructive to one of the organisms; mutualism, in which the association is advantageous, or often necessary to one or both…	29.167% (7/24)	0.0170961	1.77	16149;16452;16852;17874;26362;66141;80876	Cd74;Jak2;Lgals1;Myd88;Axl;Ifitm3;Ifitm2
141	GO:1901653	cellular response to peptide	NA	29.167% (7/24)	0.0170961	1.77	11747;14360;16176;16401;16452;20848;22352	Anxa5;Fyn;Il1b;Itga4;Jak2;Stat3;Vim
139	GO:0050804	modulation of chemical synaptic transmission	Any process that modulates the frequency or amplitude of synaptic transmission, the process of communication from a neuron to a target (neuron, muscle, or secretory cell) across a synapse. Amplitude, in this case, refers to the change in postsynaptic membrane potential due to a single instance of synaptic transmission.	31.579% (6/19)	0.0183728	1.74	12772;14360;16176;16452;20848;98256	Ccr2;Fyn;Il1b;Jak2;Stat3;Kmo
136	GO:0007259	receptor signaling pathway via JAK-STAT	Any process in which STAT proteins (Signal Transducers and Activators of Transcription) and JAK (Janus Activated Kinase) proteins convey a signal to trigger a change in the activity or state of a cell. The receptor signaling pathway via JAK-STAT begins with activation of a receptor and proceeeds through STAT protein activation by members of the JAK family of tyrosine kinases. STAT proteins dimeri…	25% (9/36)	0.019552	1.71	14360;16168;16452;19264;20846;20848;20849;217303;21939	Fyn;Il15;Jak2;Ptprc;Stat1;Stat3;Stat4;Cd300a;Cd40
151	GO:0035303	regulation of dephosphorylation	Any process that modulates the frequency, rate or extent of removal of phosphate groups from a molecule.	40% (4/10)	0.0230184	1.64	16150;16452;19264;217303	Ikbkb;Jak2;Ptprc;Cd300a
148	GO:0032481	positive regulation of type I interferon production	Any process that activates or increases the frequency, rate, or extent of type I interferon production. Type I interferons include the interferon-alpha, beta, delta, episilon, zeta, kappa, tau, and omega gene families.	30% (6/20)	0.0238162	1.62	17874;20846;230073;246728;27056;54123	Myd88;Stat1;Ddx58;Oas2;Irf5;Irf7
128	GO:0120162	positive regulation of cold-induced thermogenesis	NA	33.333% (5/15)	0.0249147	1.6	12767;12772;16190;16452;231507	Cxcr4;Ccr2;Il4ra;Jak2;Plac8
137	GO:0050870	positive regulation of T cell activation	Any process that activates or increases the frequency, rate or extent of T cell activation.	20% (14/70)	0.0265783	1.58	12524;12772;13482;14960;14961;14969;14998;16149;16168;16176;16184;16190;16852;19264	Cd86;Ccr2;Dpp4;H2-Aa;H2-Ab1;H2-Eb1;H2-DMa;Cd74;Il15;Il1b;Il2ra;Il4ra;Lgals1;Ptprc
135	GO:0050868	negative regulation of T cell activation	Any process that stops, prevents, or reduces the frequency, rate or extent of T cell activation.	25% (8/32)	0.027821	1.56	12524;14960;14961;16149;16184;16190;16854;217303	Cd86;H2-Aa;H2-Ab1;Cd74;Il2ra;Il4ra;Lgals3;Cd300a
142	GO:0019221	cytokine-mediated signaling pathway	A series of molecular signals initiated by the binding of a cytokine to a receptor on the surface of a cell, and ending with regulation of a downstream cellular process, e.g. transcription.	24.419% (21/86)	0.0290322	1.54	12767;12772;15945;16149;16150;16168;16176;16188;16452;17329;17874;19264;20846;20848;20849;246728;26362;27056;54123;66141;80876	Cxcr4;Ccr2;Cxcl10;Cd74;Ikbkb;Il15;Il1b;Il3ra;Jak2;Cxcl9;Myd88;Ptprc;Stat1;Stat3;Stat4;Oas2;Axl;Irf5;Irf7;Ifitm3;Ifitm2
133	GO:0051668	localization within membrane	Any process in which a substance or cellular entity, such as a protein complex or organelle, is transported to, and/or maintained in, a specific location within a membrane.	28.571% (6/21)	0.0302582	1.52	14360;16150;16401;16854;19264;20194	Fyn;Ikbkb;Itga4;Lgals3;Ptprc;S100a10
143	GO:0042127	regulation of cell population proliferation	Any process that modulates the frequency, rate or extent of cell proliferation.	16.168% (27/167)	0.0300872	1.52	12226;12524;12772;13482;14960;14961;15945;16149;16150;16168;16176;16184;16190;16401;16452;16854;17329;17874;19264;20846;20848;20849;217303;21939;22352;231507;66141	Btg1;Cd86;Ccr2;Dpp4;H2-Aa;H2-Ab1;Cxcl10;Cd74;Ikbkb;Il15;Il1b;Il2ra;Il4ra;Itga4;Jak2;Lgals3;Cxcl9;Myd88;Ptprc;Stat1;Stat3;Stat4;Cd300a;Cd40;Vim;Plac8;Ifitm3
94	GO:0000768	syncytium formation by plasma membrane fusion	The formation of a syncytium, a mass of cytoplasm containing several nuclei enclosed within a single plasma membrane, by the fusion of the plasma membranes of two or more individual cells.	36.364% (4/11)	0.0329567	1.48	15945;16190;17329;20846	Cxcl10;Il4ra;Cxcl9;Stat1
132	GO:0001764	neuron migration	The characteristic movement of an immature neuron from germinal zones to specific positions where they will reside as they mature.	36.364% (4/11)	0.0329567	1.48	12767;14360;20848;26362	Cxcr4;Fyn;Stat3;Axl
145	GO:0045445	myoblast differentiation	The process in which a relatively unspecialized cell acquires specialized features of a myoblast. A myoblast is a mononucleate cell type that, by fusion with other myoblasts, gives rise to the myotubes that eventually develop into striated muscle fibers.	36.364% (4/11)	0.0329567	1.48	12226;15945;16852;17329	Btg1;Cxcl10;Lgals1;Cxcl9
147	GO:0099536	synaptic signaling	Cell-cell signaling to, from or within a synapse.	36.364% (8/22)	0.0343671	1.46	110454;12772;14360;16176;16452;17067;20848;98256	Ly6a;Ccr2;Fyn;Il1b;Jak2;Ly6c1;Stat3;Kmo
129	GO:0045765	regulation of angiogenesis	Any process that modulates the frequency, rate or extent of angiogenesis.	22.5% (9/40)	0.0382289	1.42	12226;12767;12772;15945;16176;16854;20846;20848;21939	Btg1;Cxcr4;Ccr2;Cxcl10;Il1b;Lgals3;Stat1;Stat3;Cd40
140	GO:0001961	positive regulation of cytokine-mediated signaling pathway	Any process that activates or increases the frequency, rate or extent of a cytokine mediated signaling pathway.	33.333% (4/12)	0.0450548	1.35	12767;16149;26362;54123	Cxcr4;Cd74;Axl;Irf7
149	GO:0036230	granulocyte activation	The change in morphology and behavior of a granulocyte resulting from exposure to a cytokine, chemokine, cellular ligand, or soluble factor.	33.333% (4/12)	0.0450548	1.35	12772;16168;17874;217303	Ccr2;Il15;Myd88;Cd300a
153	GO:0045621	positive regulation of lymphocyte differentiation	Any process that activates or increases the frequency, rate or extent of lymphocyte differentiation.	21.951% (9/41)	0.0443657	1.35	12772;14960;14998;16149;16168;16184;16190;19264;26362	Ccr2;H2-Aa;H2-DMa;Cd74;Il15;Il2ra;Il4ra;Ptprc;Axl
152	GO:0002381	immunoglobulin production involved in immunoglobulin-mediated immune response	The appearance of immunoglobulin due to biosynthesis or secretion following a cellular stimulus during an immune response, resulting in an increase in its intracellular or extracellular levels.	26.087% (6/23)	0.0463731	1.33	14960;14961;14969;14998;19264;21939	H2-Aa;H2-Ab1;H2-Eb1;H2-DMa;Ptprc;Cd40
206	GO:2000145	regulation of cell motility	NA	19.608% (20/102)	0.0593721	1.23	NA	NA
51	GO:0072657	protein localization to membrane	A process in which a protein is transported to, or maintained in, a specific location in a membrane.	26.316% (5/19)	0.0659192	1.18	NA	NA
192	GO:0043122	regulation of I-kappaB kinase/NF-kappaB signaling	Any process that modulates I-kappaB kinase/NF-kappaB signaling.	22.581% (7/31)	0.0654491	1.18	NA	NA
91	GO:0030335	positive regulation of cell migration	Any process that activates or increases the frequency, rate or extent of cell migration.	17.568% (13/74)	0.0859203	1.07	NA	NA
69	GO:0032757	positive regulation of interleukin-8 production	Any process that activates or increases the frequency, rate, or extent of interleukin-8 production.	23.81% (5/21)	0.0954833	1.02	NA	NA
108	GO:0071222	cellular response to lipopolysaccharide	Any process that results in a change in state or activity of a cell (in terms of movement, secretion, enzyme production, gene expression, etc.) as a result of a lipopolysaccharide stimulus; lipopolysaccharide is a major component of the cell wall of gram-negative bacteria.	17.742% (11/62)	0.106187	0.97	NA	NA
168	GO:0001779	natural killer cell differentiation	The process in which a relatively unspecialized cell acquires the specialized features of a natural killer cell.	30% (3/10)	0.108176	0.97	NA	NA
188	GO:0045661	regulation of myoblast differentiation	Any process that modulates the frequency, rate or extent of myoblast differentiation. A myoblast is a mononucleate cell type that, by fusion with other myoblasts, gives rise to the myotubes that eventually develop into skeletal muscle fibers.	30% (3/10)	0.108176	0.97	NA	NA
191	GO:0070498	interleukin-1-mediated signaling pathway	A series of molecular signals initiated by the binding of interleukin-1 to a receptor on the surface of a cell, and ending with regulation of a downstream cellular process, e.g. transcription.	30% (3/10)	0.108176	0.97	NA	NA
181	GO:0031175	neuron projection development	The process whose specific outcome is the progression of a neuron projection over time, from its formation to the mature structure. A neuron projection is any process extending from a neural cell, such as axons or dendrites (collectively called neurites).	19.048% (8/42)	0.116685	0.93	NA	NA
198	GO:0045766	positive regulation of angiogenesis	Any process that activates or increases angiogenesis.	20.69% (6/29)	0.122444	0.91	NA	NA
102	GO:0071219	cellular response to molecule of bacterial origin	Any process that results in a change in state or activity of a cell (in terms of movement, secretion, enzyme production, gene expression, etc.) as a result of a stimulus by molecules of bacterial origin such as peptides derived from bacterial flagellin.	17.188% (11/64)	0.127294	0.9	NA	NA
113	GO:0030593	neutrophil chemotaxis	The directed movement of a neutrophil cell, the most numerous polymorphonuclear leukocyte found in the blood, in response to an external stimulus, usually an infection or wounding.	19.444% (7/36)	0.127683	0.89	NA	NA
52	GO:0014902	myotube differentiation	The process in which a relatively unspecialized cell acquires specialized features of a myotube cell. Myotube differentiation starts with myoblast fusion and the appearance of specific cell markers (this is the cell development step). Then individual myotubes can fuse to form bigger myotubes and start to contract. Myotubes are multinucleated cells that are formed when proliferating myoblasts exit…	27.273% (3/11)	0.136384	0.87	NA	NA
171	GO:2000406	positive regulation of T cell migration	NA	27.273% (3/11)	0.136384	0.87	NA	NA
72	GO:0032728	positive regulation of interferon-beta production	Any process that activates or increases the frequency, rate, or extent of interferon-beta production.	25% (3/12)	0.166827	0.78	NA	NA
124	GO:0010975	regulation of neuron projection development	Any process that modulates the rate, frequency or extent of neuron projection development. Neuron projection development is the process whose specific outcome is the progression of a neuron projection over time, from its formation to the mature structure. A neuron projection is any process extending from a neural cell, such as axons or dendrites (collectively called neurites).	20% (5/25)	0.171325	0.77	NA	NA
170	GO:0031589	cell-substrate adhesion	The attachment of a cell to the underlying substrate via adhesion molecules.	20% (5/25)	0.171325	0.77	NA	NA
59	GO:0051092	positive regulation of NF-kappaB transcription factor activity	Any process that activates or increases the frequency, rate or extent of activity of the transcription factor NF-kappaB.	19.231% (5/26)	0.193268	0.71	NA	NA
117	GO:0034612	response to tumor necrosis factor	Any process that results in a change in state or activity of a cell or an organism (in terms of movement, secretion, enzyme production, gene expression, etc.) as a result of a tumor necrosis factor stimulus.	18.182% (6/33)	0.194937	0.71	NA	NA
207	GO:0030336	negative regulation of cell migration	Any process that stops, prevents, or reduces the frequency, rate or extent of cell migration.	19.231% (5/26)	0.193268	0.71	NA	NA
65	GO:0014015	positive regulation of gliogenesis	Any process that activates or increases the frequency, rate or extent of gliogenesis, the formation of mature glia.	23.077% (3/13)	0.199075	0.7	NA	NA
213	GO:0030072	peptide hormone secretion	The regulated release of a peptide hormone from a cell.	23.077% (3/13)	0.199075	0.7	NA	NA
53	GO:1901701	cellular response to oxygen-containing compound	NA	18.478% (17/92)	0.202762	0.69	NA	NA
63	GO:0007178	transmembrane receptor protein serine/threonine kinase signaling pathway	A series of molecular signals initiated by the binding of an extracellular ligand to a receptor on the surface of the target cell where the receptor possesses serine/threonine kinase activity, and ending with regulation of a downstream cellular process, e.g. transcription.	20% (4/20)	0.212578	0.67	NA	NA
66	GO:0032760	positive regulation of tumor necrosis factor production	Any process that activates or increases the frequency, rate or extent of tumor necrosis factor production.	17.073% (7/41)	0.21204	0.67	NA	NA
61	GO:1903169	regulation of calcium ion transmembrane transport	NA	21.429% (3/14)	0.232709	0.63	NA	NA
62	GO:0034329	cell junction assembly	A cellular process that results in the aggregation, arrangement and bonding together of a set of components to form a cell junction.	21.429% (3/14)	0.232709	0.63	NA	NA
87	GO:0045429	positive regulation of nitric oxide biosynthetic process	Any process that activates or increases the frequency, rate or extent of the chemical reactions and pathways resulting in the formation of nitric oxide.	21.429% (3/14)	0.232709	0.63	NA	NA
90	GO:0034655	nucleobase-containing compound catabolic process	The chemical reactions and pathways resulting in the breakdown of nucleobases, nucleosides, nucleotides and nucleic acids.	21.429% (3/14)	0.232709	0.63	NA	NA
204	GO:0010977	negative regulation of neuron projection development	Any process that decreases the rate, frequency or extent of neuron projection development. Neuron projection development is the process whose specific outcome is the progression of a neuron projection over time, from its formation to the mature structure. A neuron projection is any process extending from a neural cell, such as axons or dendrites (collectively called neurites).	21.429% (3/14)	0.232709	0.63	NA	NA
111	GO:0071356	cellular response to tumor necrosis factor	Any process that results in a change in state or activity of a cell (in terms of movement, secretion, enzyme production, gene expression, etc.) as a result of a tumor necrosis factor stimulus.	17.857% (5/28)	0.239943	0.62	NA	NA
42	GO:0051050	positive regulation of transport	Any process that activates or increases the frequency, rate or extent of the directed movement of substances (such as macromolecules, small molecules, ions) into, out of or within a cell, or between cells, by means of some agent such as a transporter or pore.	14.773% (13/88)	0.242912	0.61	NA	NA
161	GO:0009617	response to bacterium	Any process that results in a change in state or activity of a cell or an organism (in terms of movement, secretion, enzyme production, gene expression, etc.) as a result of a stimulus from a bacterium.	14.167% (17/120)	0.252488	0.6	NA	NA
88	GO:0032496	response to lipopolysaccharide	Any process that results in a change in state or activity of an organism (in terms of movement, secretion, enzyme production, gene expression, etc.) as a result of a lipopolysaccharide stimulus; lipopolysaccharide is a major component of the cell wall of gram-negative bacteria.	14.865% (11/74)	0.264422	0.58	NA	NA
105	GO:0016525	negative regulation of angiogenesis	Any process that stops, prevents, or reduces the frequency, rate or extent of angiogenesis.	20% (3/15)	0.267326	0.57	NA	NA
26	GO:0010001	glial cell differentiation	The process in which a relatively unspecialized cell acquires the specialized features of a glial cell.	17.391% (4/23)	0.297486	0.53	NA	NA
162	GO:0002532	production of molecular mediator involved in inflammatory response	The synthesis or release of any molecular mediator of the inflammatory response following an inflammatory stimulus, resulting in an increase in its intracellular or extracellular levels.	17.391% (4/23)	0.297486	0.53	NA	NA
190	GO:0060760	positive regulation of response to cytokine stimulus	Any process that increases the rate, frequency, or extent of a response to cytokine stimulus.	33.333% (5/15)	0.307334	0.51	NA	NA
48	GO:0045123	cellular extravasation	The migration of a leukocyte from the blood vessels into the surrounding tissue.	17.647% (3/17)	0.338049	0.47	NA	NA
76	GO:0002262	myeloid cell homeostasis	The process of regulating the proliferation and elimination of myeloid cells such that the total number of myeloid cells within a whole or part of an organism is stable over time in the absence of an outside stimulus.	15.625% (5/32)	0.340867	0.47	NA	NA
165	GO:0046633	alpha-beta T cell proliferation	The expansion of an alpha-beta T cell population by cell division.	17.647% (3/17)	0.338049	0.47	NA	NA
33	GO:0010256	endomembrane system organization	A process that is carried out at the cellular level which results in the assembly, arrangement of constituent parts, or disassembly of the endomembrane system.	20% (2/10)	0.345227	0.46	NA	NA
109	GO:0006953	acute-phase response	An acute inflammatory response that involves non-antibody proteins whose concentrations in the plasma increase in response to infection or injury of homeothermic animals.	20% (2/10)	0.345227	0.46	NA	NA
159	GO:0043277	apoptotic cell clearance	The recognition and removal of an apoptotic cell by a neighboring cell or by a phagocyte.	20% (2/10)	0.345227	0.46	NA	NA
167	GO:0001780	neutrophil homeostasis	The process of regulating the proliferation and elimination of neutrophils such that the total number of neutrophils within a whole or part of an organism is stable over time in the absence of an outside stimulus.	20% (2/10)	0.345227	0.46	NA	NA
169	GO:0032740	positive regulation of interleukin-17 production	Any process that activates or increases the frequency, rate, or extent of production of any member of the interleukin-17 family of cytokines.	20% (2/10)	0.345227	0.46	NA	NA
194	GO:0050796	regulation of insulin secretion	Any process that modulates the frequency, rate or extent of the regulated release of insulin.	20% (2/10)	0.345227	0.46	NA	NA
201	GO:0009266	response to temperature stimulus	Any process that results in a change in state or activity of a cell or an organism (in terms of movement, secretion, enzyme production, gene expression, etc.) as a result of a temperature stimulus.	20% (2/10)	0.345227	0.46	NA	NA
21	GO:0032940	secretion by cell	The controlled release of a substance by a cell.	14.062% (9/64)	0.362514	0.44	NA	NA
44	GO:0022604	regulation of cell morphogenesis	Any process that modulates the frequency, rate or extent of cell morphogenesis. Cell morphogenesis is the developmental process in which the shape of a cell is generated and organized.	16.667% (3/18)	0.373507	0.43	NA	NA
106	GO:0048247	lymphocyte chemotaxis	The directed movement of a lymphocyte in response to an external stimulus.	16.667% (3/18)	0.373507	0.43	NA	NA
121	GO:0010810	regulation of cell-substrate adhesion	Any process that modulates the frequency, rate or extent of cell-substrate adhesion. Cell-substrate adhesion is the attachment of a cell to the underlying substrate via adhesion molecules.	16.667% (3/18)	0.373507	0.43	NA	NA
160	GO:0002548	monocyte chemotaxis	The movement of a monocyte in response to an external stimulus.	16.667% (3/18)	0.373507	0.43	NA	NA
186	GO:0043491	protein kinase B signaling	A series of reactions, mediated by the intracellular serine/threonine kinase protein kinase B (also called AKT), which occurs as a result of a single trigger reaction or compound.	16.667% (3/18)	0.373507	0.43	NA	NA
80	GO:0060627	regulation of vesicle-mediated transport	Any process that modulates the rate, frequency, or extent of vesicle-mediated transport, the directed movement of substances, either within a vesicle or in the vesicle membrane, into, out of or within a cell.	14.035% (8/57)	0.380137	0.42	NA	NA
10	GO:0014002	astrocyte development	The process aimed at the progression of an astrocyte over time, from initial commitment of the cell to a specific fate, to the fully functional differentiated cell. An astrocyte is the most abundant type of glial cell. Astrocytes provide support for neurons and regulate the environment in which they function.	18.182% (2/11)	0.391636	0.41	NA	NA
24	GO:0090316	positive regulation of intracellular protein transport	Any process that activates or increases the frequency, rate or extent of the directed movement of proteins within cells.	18.182% (2/11)	0.391636	0.41	NA	NA
68	GO:0032755	positive regulation of interleukin-6 production	Any process that activates or increases the frequency, rate, or extent of interleukin-6 production.	14.706% (5/34)	0.39307	0.41	NA	NA
110	GO:0030073	insulin secretion	The regulated release of proinsulin from secretory granules accompanied by cleavage of proinsulin to form mature insulin. In vertebrates, insulin is secreted from B granules in the B cells of the vertebrate pancreas and from insulin-producing cells in insects.	18.182% (2/11)	0.391636	0.41	NA	NA
177	GO:0043372	positive regulation of CD4-positive, alpha-beta T cell differentiation	Any process that activates or increases the frequency, rate or extent of CD4-positive, alpha-beta T cell differentiation.	18.182% (2/11)	0.391636	0.41	NA	NA
178	GO:0010573	vascular endothelial growth factor production	The appearance of vascular endothelial growth factor production due to biosynthesis or secretion following a cellular stimulus, resulting in an increase in its intracellular or extracellular levels.	18.182% (2/11)	0.391636	0.41	NA	NA
208	GO:0006417	regulation of translation	Any process that modulates the frequency, rate or extent of the chemical reactions and pathways resulting in the formation of proteins by the translation of mRNA or circRNA.	18.182% (2/11)	0.391636	0.41	NA	NA
209	GO:0040008	regulation of growth	Any process that modulates the frequency, rate or extent of the growth of all or part of an organism so that it occurs at its proper speed, either globally or in a specific part of the organism's development.	14.706% (5/34)	0.39307	0.41	NA	NA
210	GO:0019752	carboxylic acid metabolic process	The chemical reactions and pathways involving carboxylic acids, any organic acid containing one or more carboxyl (COOH) groups or anions (COO-).	15.385% (4/26)	0.386203	0.41	NA	NA
86	GO:0065003	protein-containing complex assembly	The aggregation, arrangement and bonding together of a set of macromolecules to form a protein-containing complex.	14% (7/50)	0.399381	0.4	NA	NA
157	GO:0098542	defense response to other organism	Reactions triggered in response to the presence of another organism that act to protect the cell or organism from damage caused by that organism.	18.788% (31/165)	0.393861	0.4	NA	NA
34	GO:1903829	positive regulation of cellular protein localization	NA	15.789% (3/19)	0.408654	0.39	NA	NA
97	GO:0030900	forebrain development	The process whose specific outcome is the progression of the forebrain over time, from its formation to the mature structure. The forebrain is the anterior of the three primary divisions of the developing chordate brain or the corresponding part of the adult brain (in vertebrates, includes especially the cerebral hemispheres, the thalamus, and the hypothalamus and especially in higher vertebrates…	15.789% (3/19)	0.408654	0.39	NA	NA
211	GO:0043065	positive regulation of apoptotic process	Any process that activates or increases the frequency, rate or extent of cell death by apoptotic process.	13.433% (9/67)	0.420664	0.38	NA	NA
28	GO:0043583	ear development	The process whose specific outcome is the progression of the ear over time, from its formation to the mature structure. The ear is the sense organ in vertebrates that is specialized for the detection of sound, and the maintenance of balance. Includes the outer ear and middle ear, which collect and transmit sound waves; and the inner ear, which contains the organs of balance and (except in fish) h…	16.667% (2/12)	0.436598	0.36	NA	NA
89	GO:0034121	regulation of toll-like receptor signaling pathway	Any process that modulates the frequency, rate, or extent of toll-like receptor signaling pathway.	16.667% (2/12)	0.436598	0.36	NA	NA
96	GO:0046330	positive regulation of JNK cascade	Any process that activates or increases the frequency, rate or extent of signal transduction mediated by the JNK cascade.	16.667% (2/12)	0.436598	0.36	NA	NA
40	GO:0007417	central nervous system development	The process whose specific outcome is the progression of the central nervous system over time, from its formation to the mature structure. The central nervous system is the core nervous system that serves an integrating and coordinating function. In vertebrates it consists of the brain and spinal cord. In those invertebrates with a central nervous system it typically consists of a brain, cerebral…	13.636% (6/44)	0.444429	0.35	NA	NA
120	GO:0019730	antimicrobial humoral response	An immune response against microbes mediated through a body fluid. Examples of this process are seen in the antimicrobial humoral response of Drosophila melanogaster and Mus musculus.	15% (3/20)	0.443256	0.35	NA	NA
184	GO:1904019	epithelial cell apoptotic process	NA	15% (3/20)	0.443256	0.35	NA	NA
193	GO:0010720	positive regulation of cell development	Any process that increases the rate, frequency or extent of the progression of the cell over time, from its formation to the mature structure. Cell development does not include the steps involved in committing a cell to a specific fate.	14.286% (4/28)	0.445076	0.35	NA	NA
101	GO:0043085	positive regulation of catalytic activity	Any process that activates or increases the activity of an enzyme.	12.745% (13/102)	0.46599	0.33	NA	NA
7	GO:0008347	glial cell migration	The orderly movement of a glial cell, non-neuronal cells that provide support and nutrition, maintain homeostasis, form myelin, and participate in signal transmission in the nervous system.	15.385% (2/13)	0.479784	0.32	NA	NA
78	GO:0045834	positive regulation of lipid metabolic process	Any process that activates or increases the frequency, rate or extent of the chemical reactions and pathways involving lipids.	15.385% (2/13)	0.479784	0.32	NA	NA
107	GO:0070555	response to interleukin-1	Any process that results in a change in state or activity of a cell or an organism (in terms of movement, secretion, enzyme production, gene expression, etc.) as a result of an interleukin-1 stimulus.	13.793% (4/29)	0.473981	0.32	NA	NA
112	GO:0071346	cellular response to interferon-gamma	Any process that results in a change in state or activity of a cell (in terms of movement, secretion, enzyme production, gene expression, etc.) as a result of an interferon-gamma stimulus. Interferon gamma is the only member of the type II interferon found so far.	13.793% (4/29)	0.473981	0.32	NA	NA
199	GO:0014070	response to organic cyclic compound	Any process that results in a change in state or activity of a cell or an organism (in terms of movement, secretion, enzyme production, gene expression, etc.) as a result of an organic cyclic compound stimulus.	13.043% (6/46)	0.491223	0.31	NA	NA
71	GO:0032722	positive regulation of chemokine production	Any process that activates or increases the frequency, rate, or extent of chemokine production.	13.333% (4/30)	0.502364	0.3	NA	NA
82	GO:0045944	positive regulation of transcription by RNA polymerase II	Any process that activates or increases the frequency, rate or extent of transcription from an RNA polymerase II promoter.	12.5% (11/88)	0.507712	0.29	NA	NA
116	GO:0070098	chemokine-mediated signaling pathway	A series of molecular signals initiated by the binding of a chemokine to a receptor on the surface of a cell, and ending with regulation of a downstream cellular process, e.g. transcription.	13.636% (3/22)	0.510049	0.29	NA	NA
47	GO:0048589	developmental growth	The increase in size or mass of an entire organism, a part of an organism or a cell, where the increase in size or mass has the specific outcome of the progression of the organism over time from one condition to another.	12.903% (4/31)	0.53012	0.28	NA	NA
74	GO:0051606	detection of stimulus	The series of events in which a stimulus is received by a cell or organism and converted into a molecular signal.	14.286% (2/14)	0.520963	0.28	NA	NA
122	GO:0034109	homotypic cell-cell adhesion	The attachment of a cell to a second cell of the identical type via adhesion molecules.	14.286% (2/14)	0.520963	0.28	NA	NA
166	GO:2001235	positive regulation of apoptotic signaling pathway	NA	14.286% (2/14)	0.520963	0.28	NA	NA
31	GO:0055085	transmembrane transport	The process in which a solute is transported across a lipid bilayer, from one side of a membrane to the other.	12.245% (6/49)	0.559113	0.25	NA	NA
55	GO:2000351	regulation of endothelial cell apoptotic process	NA	13.333% (2/15)	0.559984	0.25	NA	NA
70	GO:0002685	regulation of leukocyte migration	Any process that modulates the frequency, rate, or extent of leukocyte migration.	18.182% (10/55)	0.568245	0.25	NA	NA
84	GO:0006919	activation of cysteine-type endopeptidase activity involved in apoptotic process	Any process that initiates the activity of the inactive enzyme cysteine-type endopeptidase in the context of an apoptotic process.	13.333% (2/15)	0.559984	0.25	NA	NA
163	GO:0046640	regulation of alpha-beta T cell proliferation	Any process that modulates the frequency, rate or extent of alpha-beta T cell proliferation.	13.333% (2/15)	0.559984	0.25	NA	NA
183	GO:0001959	regulation of cytokine-mediated signaling pathway	Any process that modulates the frequency, rate or extent of the cytokine mediated signaling pathway.	26.316% (5/19)	0.577284	0.24	NA	NA
189	GO:0043408	regulation of MAPK cascade	Any process that modulates the frequency, rate or extent of signal transduction mediated by the MAP kinase (MAPK) cascade.	12% (9/75)	0.573543	0.24	NA	NA
202	GO:1990869	cellular response to chemokine	NA	12.5% (3/24)	0.572653	0.24	NA	NA
43	GO:0021782	glial cell development	The process aimed at the progression of a glial cell over time, from initial commitment of the cell to a specific fate, to the fully functional differentiated cell.	12.5% (2/16)	0.59676	0.22	NA	NA
104	GO:0061041	regulation of wound healing	Any process that modulates the rate, frequency, or extent of the series of events that restore integrity to a damaged tissue, following an injury.	12.5% (2/16)	0.59676	0.22	NA	NA
13	GO:0015850	organic hydroxy compound transport	The directed movement of an organic hydroxy compound (organic alcohol) into, out of or within a cell, or between cells, by means of some agent such as a transporter or pore. An organic hydroxy compound is an organic compound having at least one hydroxy group attached to a carbon atom.	11.765% (2/17)	0.631255	0.2	NA	NA
36	GO:0010243	response to organonitrogen compound	Any process that results in a change in state or activity of a cell or an organism (in terms of movement, secretion, enzyme production, gene expression, etc.) as a result of an organonitrogen stimulus. An organonitrogen compound is formally a compound containing at least one carbon-nitrogen bond.	22.414% (13/58)	0.631956	0.2	NA	NA
73	GO:0032731	positive regulation of interleukin-1 beta production	Any process that activates or increases the frequency, rate, or extent of interleukin-1 beta production.	11.538% (3/26)	0.63029	0.2	NA	NA
214	GO:1900015	regulation of cytokine production involved in inflammatory response	NA	11.765% (2/17)	0.631255	0.2	NA	NA
172	GO:0050878	regulation of body fluid levels	Any process that modulates the levels of body fluids.	11.111% (4/36)	0.656744	0.18	NA	NA
16	GO:0006897	endocytosis	A vesicle-mediated transport process in which cells take up external materials or membrane constituents by the invagination of a small region of the plasma membrane to form a new membrane-bounded vesicle.	10.909% (6/55)	0.681482	0.17	NA	NA
187	GO:0070374	positive regulation of ERK1 and ERK2 cascade	Any process that activates or increases the frequency, rate or extent of signal transduction mediated by the ERK1 and ERK2 cascade.	10.811% (4/37)	0.67927	0.17	NA	NA
196	GO:0031329	regulation of cellular catabolic process	Any process that modulates the frequency, rate or extent of the chemical reactions and pathways resulting in the breakdown of substances, carried out by individual cells.	10.811% (4/37)	0.67927	0.17	NA	NA
93	GO:1901224	positive regulation of NIK/NF-kappaB signaling	NA	10.526% (2/19)	0.693453	0.16	NA	NA
99	GO:0007346	regulation of mitotic cell cycle	Any process that modulates the rate or extent of progress through the mitotic cell cycle.	10.526% (2/19)	0.693453	0.16	NA	NA
158	GO:0043280	positive regulation of cysteine-type endopeptidase activity involved in apoptotic process	Any process that activates or increases the activity of a cysteine-type endopeptidase involved in the apoptotic process.	10.526% (2/19)	0.693453	0.16	NA	NA
176	GO:0042060	wound healing	The series of events that restore integrity to a damaged tissue, following an injury.	10.638% (5/47)	0.699115	0.16	NA	NA
2	GO:0009152	purine ribonucleotide biosynthetic process	The chemical reactions and pathways resulting in the formation of a purine ribonucleotide, a compound consisting of ribonucleoside (a purine base linked to a ribose sugar) esterified with a phosphate group at either the 3' or 5'-hydroxyl group of the sugar.	10% (1/10)	0.727886	0.14	NA	NA
8	GO:0007015	actin filament organization	A process that is carried out at the cellular level which results in the assembly, arrangement of constituent parts, or disassembly of cytoskeletal structures comprising actin filaments. Includes processes that control the spatial distribution of actin filaments, such as organizing filaments into meshworks, bundles, or other structures, as by cross-linking.	10% (1/10)	0.727886	0.14	NA	NA
174	GO:0010469	regulation of signaling receptor activity	Any process that modulates the frequency, rate or extent of a signaling receptor activity. Receptor activity is when a molecule combines with an extracellular or intracellular messenger to initiate a change in cell activity.	10% (1/10)	0.727886	0.14	NA	NA
15	GO:0050877	nervous system process	A organ system process carried out by any of the organs or tissues of neurological system.	10% (4/40)	0.740806	0.13	NA	NA
64	GO:0060562	epithelial tube morphogenesis	The process in which the anatomical structures of a tube are generated and organized from an epithelium. Epithelial tubes transport gases, liquids and cells from one site to another and form the basic structure of many organs and tissues, with tube shape and organization varying from the single-celled excretory organ in Caenorhabditis elegans to the branching trees of the mammalian kidney and ins…	9.524% (2/21)	0.746951	0.13	NA	NA
118	GO:0043547	positive regulation of GTPase activity	Any process that activates or increases the activity of a GTPase.	9.524% (2/21)	0.746951	0.13	NA	NA
3	GO:1903578	regulation of ATP metabolic process	NA	9.091% (1/11)	0.761511	0.12	NA	NA
6	GO:0050768	negative regulation of neurogenesis	Any process that stops, prevents, or reduces the frequency, rate or extent of neurogenesis, the generation of cells within the nervous system.	9.091% (1/11)	0.761511	0.12	NA	NA
19	GO:0032956	regulation of actin cytoskeleton organization	Any process that modulates the frequency, rate or extent of the formation, arrangement of constituent parts, or disassembly of cytoskeletal structures comprising actin filaments and their associated proteins.	9.091% (1/11)	0.761511	0.12	NA	NA
22	GO:1902903	regulation of supramolecular fiber organization	NA	9.091% (1/11)	0.761511	0.12	NA	NA
50	GO:0070527	platelet aggregation	The adhesion of one platelet to one or more other platelets via adhesion molecules.	9.091% (1/11)	0.761511	0.12	NA	NA
95	GO:0043525	positive regulation of neuron apoptotic process	Any process that activates or increases the frequency, rate or extent of cell death of neurons by apoptotic process.	9.091% (1/11)	0.761511	0.12	NA	NA
156	GO:0016052	carbohydrate catabolic process	The chemical reactions and pathways resulting in the breakdown of carbohydrates, any of a group of organic compounds based of the general formula Cx(H2O)y.	9.091% (1/11)	0.761511	0.12	NA	NA
175	GO:0044262	cellular carbohydrate metabolic process	The chemical reactions and pathways involving carbohydrates, any of a group of organic compounds based of the general formula Cx(H2O)y, as carried out by individual cells.	9.091% (1/11)	0.761511	0.12	NA	NA
182	GO:0097300	programmed necrotic cell death	A necrotic cell death process that results from the activation of endogenous cellular processes, such as signaling involving death domain receptors or Toll-like receptors.	9.091% (1/11)	0.761511	0.12	NA	NA
197	GO:0046031	ADP metabolic process	The chemical reactions and pathways involving ADP, adenosine 5'-diphosphate.	9.091% (1/11)	0.761511	0.12	NA	NA
212	GO:0090092	regulation of transmembrane receptor protein serine/threonine kinase signaling pathway	Any process that modulates the rate, frequency, or extent of the series of molecular signals generated as a consequence of a transmembrane receptor serine/threonine kinase binding to its physiological ligand.	9.091% (1/11)	0.761511	0.12	NA	NA
100	GO:0080135	regulation of cellular response to stress	Any process that modulates the frequency, rate or extent of a cellular response to stress. Cellular response to stress is a change in state or activity of a cell (in terms of movement, secretion, enzyme production, gene expression, etc.) as a result of a stimulus indicating the organism is under stress. The stress is usually, but not necessarily, exogenous (e.g. temperature, humidity, ionizing ra…	9.524% (4/42)	0.776788	0.11	NA	NA
5	GO:0007507	heart development	The process whose specific outcome is the progression of the heart over time, from its formation to the mature structure. The heart is a hollow, muscular organ, which, by contracting rhythmically, keeps up the circulation of the blood.	8.696% (2/23)	0.792423	0.1	NA	NA
18	GO:0071402	cellular response to lipoprotein particle stimulus	Any process that results in a change in state or activity of a cell (in terms of movement, secretion, enzyme production, gene expression, etc.) as a result of a lipoprotein particle stimulus.	8.333% (1/12)	0.791049	0.1	NA	NA
25	GO:0034614	cellular response to reactive oxygen species	Any process that results in a change in state or activity of a cell (in terms of movement, secretion, enzyme production, gene expression, etc.) as a result of a reactive oxygen species stimulus. Reactive oxygen species include singlet oxygen, superoxide, and oxygen free radicals.	8.333% (1/12)	0.791049	0.1	NA	NA
27	GO:0055094	response to lipoprotein particle	Any process that results in a change in state or activity of a cell or an organism (in terms of movement, secretion, enzyme production, gene expression, etc.) as a result of a lipoprotein particle stimulus.	8.333% (1/12)	0.791049	0.1	NA	NA
35	GO:1900542	regulation of purine nucleotide metabolic process	NA	8.333% (1/12)	0.791049	0.1	NA	NA
114	GO:0002675	positive regulation of acute inflammatory response	Any process that activates or increases the frequency, rate, or extent of an acute inflammatory response.	8.333% (1/12)	0.791049	0.1	NA	NA
185	GO:0008625	extrinsic apoptotic signaling pathway via death domain receptors	A series of molecular signals in which a signal is conveyed from the cell surface to trigger the apoptotic death of a cell. The pathway starts with a ligand binding to a death domain receptor on the cell surface, and ends when the execution phase of apoptosis is triggered.	8.333% (1/12)	0.791049	0.1	NA	NA
29	GO:0021537	telencephalon development	The process whose specific outcome is the progression of the telencephalon over time, from its formation to the mature structure. The telencephalon is the paired anteriolateral division of the prosencephalon plus the lamina terminalis from which the olfactory lobes, cerebral cortex, and subcortical nuclei are derived.	7.692% (1/13)	0.816988	0.09	NA	NA
30	GO:0010638	positive regulation of organelle organization	Any process that increases the frequency, rate or extent of a process involved in the formation, arrangement of constituent parts, or disassembly of an organelle.	8.333% (2/24)	0.812403	0.09	NA	NA
81	GO:0051222	positive regulation of protein transport	Any process that activates or increases the frequency, rate or extent of the directed movement of a protein into, out of or within a cell, or between cells, by means of some agent such as a transporter or pore.	8.333% (2/24)	0.812403	0.09	NA	NA
164	GO:0060429	epithelium development	The process whose specific outcome is the progression of an epithelium over time, from its formation to the mature structure. An epithelium is a tissue that covers the internal or external surfaces of an anatomical structure.	18.519% (10/54)	0.811796	0.09	NA	NA
179	GO:0032963	collagen metabolic process	The chemical reactions and pathways involving collagen, any of a group of fibrous proteins of very high tensile strength that form the main component of connective tissue in animals. Collagen is highly enriched in glycine (some regions are 33% glycine) and proline, occurring predominantly as 3-hydroxyproline (about 20%).	7.692% (1/13)	0.816988	0.09	NA	NA
205	GO:0070232	regulation of T cell apoptotic process	Any process that modulates the occurrence or rate of T cell death by apoptotic process.	7.692% (1/13)	0.816988	0.09	NA	NA
57	GO:0007548	sex differentiation	The establishment of the sex of an organism by physical differentiation.	7.143% (1/14)	0.839759	0.08	NA	NA
75	GO:1902895	positive regulation of pri-miRNA transcription by RNA polymerase II	NA	7.143% (1/14)	0.839759	0.08	NA	NA
98	GO:0050678	regulation of epithelial cell proliferation	Any process that modulates the frequency, rate or extent of epithelial cell proliferation.	8.571% (3/35)	0.823152	0.08	NA	NA
103	GO:0051341	regulation of oxidoreductase activity	Any process that modulates the frequency, rate or extent of oxidoreductase activity, the catalysis of an oxidation-reduction (redox) reaction, a reversible chemical reaction in which the oxidation state of an atom or atoms within a molecule is altered. One substrate acts as a hydrogen or electron donor and becomes oxidized, while the other acts as hydrogen or electron acceptor and becomes reduced.	7.143% (1/14)	0.839759	0.08	NA	NA
195	GO:0009620	response to fungus	Any process that results in a change in state or activity of a cell or an organism (in terms of movement, secretion, enzyme production, gene expression, etc.) as a result of a stimulus from a fungus.	7.143% (1/14)	0.839759	0.08	NA	NA
200	GO:0007179	transforming growth factor beta receptor signaling pathway	A series of molecular signals initiated by the binding of an extracellular ligand to a transforming growth factor beta receptor on the surface of a target cell, and ending with regulation of a downstream cellular process, e.g. transcription.	7.143% (1/14)	0.839759	0.08	NA	NA
85	GO:0045596	negative regulation of cell differentiation	Any process that stops, prevents, or reduces the frequency, rate or extent of cell differentiation.	8.772% (5/57)	0.851749	0.07	NA	NA
1	GO:0022411	cellular component disassembly	A cellular process that results in the breakdown of a cellular component.	6.25% (1/16)	0.877275	0.06	NA	NA
17	GO:0050808	synapse organization	A process that is carried out at the cellular level which results in the assembly, arrangement of constituent parts, or disassembly of a synapse, the junction between a neuron and a target (neuron, muscle, or secretory cell).	6.25% (1/16)	0.877275	0.06	NA	NA
14	GO:0007267	cell-cell signaling	Any process that mediates the transfer of information from one cell to another. This process includes signal transduction in the receiving cell and, where applicable, release of a ligand and any processes that actively facilitate its transport and presentation to the receiving cell. Examples include signaling via soluble ligands, via cell adhesion molecules and via gap junctions.	16.176% (11/68)	0.901034	0.05	NA	NA
56	GO:0098586	cellular response to virus	Any process that results in a change in state or activity of a cell (in terms of movement, secretion, enzyme production, gene expression, etc.) as a result of a stimulus from a virus.	5.882% (1/17)	0.892651	0.05	NA	NA
203	GO:0060548	negative regulation of cell death	Any process that decreases the rate or frequency of cell death. Cell death is the specific activation or halting of processes within a cell so that its vital functions markedly cease, rather than simply deteriorating gradually over time, which culminates in cell death.	9% (9/100)	0.896862	0.05	NA	NA
11	GO:0001774	microglial cell activation	The change in morphology and behavior of a microglial cell resulting from exposure to a cytokine, chemokine, cellular ligand, or soluble factor.	5.556% (1/18)	0.906132	0.04	NA	NA
37	GO:0048646	anatomical structure formation involved in morphogenesis	The developmental process pertaining to the initial formation of an anatomical structure from unspecified parts. This process begins with the specific processes that contribute to the appearance of the discrete structure and ends when the structural rudiment is recognizable. An anatomical structure is any biological entity that occupies space and is distinguished from its surroundings. Anatomical…	15.663% (13/83)	0.905289	0.04	NA	NA
92	GO:0009314	response to radiation	Any process that results in a change in state or activity of a cell or an organism (in terms of movement, secretion, enzyme production, gene expression, etc.) as a result of an electromagnetic radiation stimulus. Electromagnetic radiation is a propagating wave in space with electric and magnetic components. These components oscillate at right angles to each other and to the direction of propagati…	5.556% (1/18)	0.906132	0.04	NA	NA
9	GO:0051171	regulation of nitrogen compound metabolic process	Any process that modulates the frequency, rate or extent of the chemical reactions and pathways involving nitrogen or nitrogenous compounds.	10.044% (23/229)	0.933266	0.03	NA	NA
39	GO:0030163	protein catabolic process	The chemical reactions and pathways resulting in the breakdown of a protein by the destruction of the native, active configuration, with or without the hydrolysis of peptide bonds.	5.714% (2/35)	0.943012	0.03	NA	NA
79	GO:0006954	inflammatory response	The immediate defensive reaction (by vertebrate tissue) to infection or injury caused by chemical or physical agents. The process is characterized by local vasodilation, extravasation of plasma into intercellular spaces and accumulation of white blood cells and macrophages.	9.22% (13/141)	0.924206	0.03	NA	NA
83	GO:0001822	kidney development	The process whose specific outcome is the progression of the kidney over time, from its formation to the mature structure. The kidney is an organ that filters the blood and/or excretes the end products of body metabolism in the form of urine.	5% (1/20)	0.9283	0.03	NA	NA
45	GO:0006911	phagocytosis, engulfment	The internalization of bacteria, immune complexes and other particulate matter or of an apoptotic cell by phagocytosis, including the membrane and cytoskeletal processes required, which involves one of three mechanisms: zippering of pseudopods around a target via repeated receptor-ligand interactions, sinking of the target directly into plasma membrane of the phagocytosing cell, or induced uptake…	3.704% (1/27)	0.972371	0.01	NA	NA
46	GO:0008037	cell recognition	The process in which a cell in an organism interprets its surroundings.	3.448% (1/29)	0.979027	0.01	NA	NA
60	GO:0031331	positive regulation of cellular catabolic process	Any process that activates or increases the frequency, rate or extent of the chemical reactions and pathways resulting in the breakdown of substances, carried out by individual cells.	3.704% (1/27)	0.972371	0.01	NA	NA
4	GO:0097242	amyloid-beta clearance	The process in which amyloid-beta is removed from extracellular brain regions by mechanisms involving cell surface receptors.	0% (0/12)	1	0	NA	NA
12	GO:0048705	skeletal system morphogenesis	The process in which the anatomical structures of the skeleton are generated and organized.	0% (0/11)	1	0	NA	NA
20	GO:0031669	cellular response to nutrient levels	Any process that results in a change in state or activity of a cell (in terms of movement, secretion, enzyme production, gene expression, etc.) as a result of a stimulus reflecting the presence, absence, or concentration of nutrients.	0% (0/11)	1	0	NA	NA
23	GO:0003002	regionalization	The pattern specification process that results in the subdivision of an axis or axes in space to define an area or volume in which specific patterns of cell differentiation will take place or in which cells interpret a specific environment.	0% (0/12)	1	0	NA	NA
32	GO:0070925	organelle assembly	The aggregation, arrangement and bonding together of a set of components to form an organelle. An organelle is an organized structure of distinctive morphology and function. Includes the nucleus, mitochondria, plastids, vacuoles, vesicles, ribosomes and the cytoskeleton. Excludes the plasma membrane.	0% (0/13)	1	0	NA	NA
38	GO:1905523	positive regulation of macrophage migration	NA	0% (0/14)	1	0	NA	NA
41	GO:0120031	plasma membrane bounded cell projection assembly	Formation of a prolongation or process extending and that is bounded by plasma membrane, e.g. a cilium, lamellipodium, or axon.	0% (0/10)	1	0	NA	NA
49	GO:1905521	regulation of macrophage migration	NA	0% (0/17)	1	0	NA	NA
54	GO:0030111	regulation of Wnt signaling pathway	Any process that modulates the frequency, rate or extent of the activity of the Wnt signal transduction pathway.	0% (0/13)	1	0	NA	NA
67	GO:0034976	response to endoplasmic reticulum stress	Any process that results in a change in state or activity of a cell (in terms of movement, secretion, enzyme production, gene expression, etc.) as a result of a stress acting at the endoplasmic reticulum. ER stress usually results from the accumulation of unfolded or misfolded proteins in the ER lumen.	0% (0/11)	1	0	NA	NA
77	GO:0071417	cellular response to organonitrogen compound	Any process that results in a change in state or activity of a cell (in terms of movement, secretion, enzyme production, gene expression, etc.) as a result of an organonitrogen stimulus. An organonitrogen compound is formally a compound containing at least one carbon-nitrogen bond.	20.588% (7/34)	1	0	NA	NA
115	GO:2000117	negative regulation of cysteine-type endopeptidase activity	NA	0% (0/11)	1	0	NA	NA
119	GO:0045672	positive regulation of osteoclast differentiation	Any process that activates or increases the frequency, rate or extent of osteoclast differentiation.	0% (0/12)	1	0	NA	NA
173	GO:0051604	protein maturation	Any process leading to the attainment of the full functional capacity of a protein.	0% (0/10)	1	0	NA	NA
180	GO:0006925	inflammatory cell apoptotic process	Any apoptotic process in an inflammatory cell, any cell participating in the inflammatory response to a foreign substance e.g. neutrophil, macrophage.	0% (0/11)	1	0	NA	NA

## Sheet: MC2
	GO.ID	term	definition	genes frequency	pvalue	neglog10 pvalue	Significant genes	Significant genes symbol				Ordered by -log10 value (largest to smallest)
167	GO:0001780	neutrophil homeostasis	The process of regulating the proliferation and elimination of neutrophils such that the total number of neutrophils within a whole or part of an organism is stable over time in the absence of an outside stimulus.	60% (6/10)	0.000692816	3.16	12505;12772;14728;16173;16193;26362	Cd44;Ccr2;Lilrb4a;Il18;Il6;Axl
127	GO:0060337	type I interferon signaling pathway	A series of molecular signals initiated by the binding of a type I interferon to a receptor on the surface of a cell, and ending with regulation of a downstream cellular process, e.g. transcription. Type I interferons include the interferon-alpha, beta, delta, episilon, zeta, kappa, tau, and omega gene families.	54.545% (6/11)	0.00136169	2.87	17874;20846;246728;54123;66141;80876	Myd88;Stat1;Oas2;Irf7;Ifitm3;Ifitm2
183	GO:0001959	regulation of cytokine-mediated signaling pathway	Any process that modulates the frequency, rate or extent of the cytokine mediated signaling pathway.	42.105% (8/19)	0.00171567	2.77	12362;15251;16178;16181;16193;19264;26362;54123	Casp1;Hif1a;Il1r2;Il1rn;Il6;Ptprc;Axl;Irf7
179	GO:0032963	collagen metabolic process	The chemical reactions and pathways involving collagen, any of a group of fibrous proteins of very high tensile strength that form the main component of connective tissue in animals. Collagen is highly enriched in glycine (some regions are 33% glycine) and proline, occurring predominantly as 3-hydroxyproline (about 20%).	46.154% (6/13)	0.00403799	2.39	14268;15251;16173;16193;20296;22352	Fn1;Hif1a;Il18;Il6;Ccl2;Vim
66	GO:0032760	positive regulation of tumor necrosis factor production	Any process that activates or increases the frequency, rate or extent of tumor necrosis factor production.	29.268% (12/41)	0.00468097	2.33	107607;12772;16173;16193;16452;16859;17874;19264;20296;21825;230073;246728	Nod1;Ccr2;Il18;Il6;Jak2;Lgals9;Myd88;Ptprc;Ccl2;Thbs1;Ddx58;Oas2
138	GO:0051607	defense response to virus	Reactions triggered in response to the presence of a virus that act to protect the cell or organism.	28.571% (12/42)	0.00584782	2.23	15945;16168;16193;17874;19264;20846;21939;230073;246728;54123;66141;80876	Cxcl10;Il15;Il6;Myd88;Ptprc;Stat1;Cd40;Ddx58;Oas2;Irf7;Ifitm3;Ifitm2
159	GO:0043277	apoptotic cell clearance	The recognition and removal of an apoptotic cell by a neighboring cell or by a phagocyte.	50% (5/10)	0.00591241	2.23	12266;12772;20296;21825;26362	C3;Ccr2;Ccl2;Thbs1;Axl
160	GO:0002548	monocyte chemotaxis	The movement of a monocyte in response to an external stimulus.	38.889% (7/18)	0.00589995	2.23	12768;12772;15945;16854;20296;20305;20308	Ccr1;Ccr2;Cxcl10;Lgals3;Ccl2;Ccl6;Ccl9
168	GO:0001779	natural killer cell differentiation	The process in which a relatively unspecialized cell acquires the specialized features of a natural killer cell.	50% (5/10)	0.00591241	2.23	16168;16169;16859;19264;26362	Il15;Il15ra;Lgals9;Ptprc;Axl
157	GO:0098542	defense response to other organism	Reactions triggered in response to the presence of another organism that act to protect the cell or organism from damage caused by that organism.	21.818% (36/165)	0.00680573	2.17	107607;12266;12362;12370;12768;13058;14972;15275;15945;16168;16173;16190;16193;16452;16854;16859;17105;17474;17874;18636;19264;20296;20305;20308;20846;21939;22352;230073;231507;246728;26362;27007;54123;56619;66141;80876	Nod1;C3;Casp1;Casp8;Ccr1;Cybb;H2-K1;Hk1;Cxcl10;Il15;Il18;Il4ra;Il6;Jak2;Lgals3;Lgals9;Lyz2;Clec4d;Myd88;Cfp;Ptprc;Ccl2;Ccl6;Ccl9;Stat1;Cd40;Vim;Ddx58;Plac8;Oas2;Axl;Klrk1;Irf7;Clec4e;Ifitm3;Ifitm2
111	GO:0071356	cellular response to tumor necrosis factor	Any process that results in a change in state or activity of a cell (in terms of movement, secretion, enzyme production, gene expression, etc.) as a result of a tumor necrosis factor stimulus.	32.143% (9/28)	0.00762517	2.12	11796;12362;16193;16452;20296;20305;20308;20846;21939	Birc3;Casp1;Il6;Jak2;Ccl2;Ccl6;Ccl9;Stat1;Cd40
94	GO:0000768	syncytium formation by plasma membrane fusion	The formation of a syncytium, a mass of cytoplasm containing several nuclei enclosed within a single plasma membrane, by the fusion of the plasma membranes of two or more individual cells.	45.455% (5/11)	0.00970468	2.01	12362;12505;15945;16190;20846	Casp1;Cd44;Cxcl10;Il4ra;Stat1
178	GO:0010573	vascular endothelial growth factor production	The appearance of vascular endothelial growth factor production due to biosynthesis or secretion following a cellular stimulus, resulting in an increase in its intracellular or extracellular levels.	45.455% (5/11)	0.00970468	2.01	12266;12772;15251;16193;20296	C3;Ccr2;Hif1a;Il6;Ccl2
184	GO:1904019	epithelial cell apoptotic process	NA	35% (7/20)	0.011458	1.94	12370;14102;16401;16452;20296;21825;21939	Casp8;Fas;Itga4;Jak2;Ccl2;Thbs1;Cd40
125	GO:1903900	regulation of viral life cycle	NA	41.667% (5/12)	0.0148985	1.83	16852;246728;26362;66141;80876	Lgals1;Oas2;Axl;Ifitm3;Ifitm2
185	GO:0008625	extrinsic apoptotic signaling pathway via death domain receptors	A series of molecular signals in which a signal is conveyed from the cell surface to trigger the apoptotic death of a cell. The pathway starts with a ligand binding to a death domain receptor on the cell surface, and ends when the execution phase of apoptosis is triggered.	41.667% (5/12)	0.0148985	1.83	12370;14102;16173;16854;21825	Casp8;Fas;Il18;Lgals3;Thbs1
161	GO:0009617	response to bacterium	Any process that results in a change in state or activity of a cell or an organism (in terms of movement, secretion, enzyme production, gene expression, etc.) as a result of a stimulus from a bacterium.	20% (24/120)	0.0153175	1.81	107607;110454;12266;12362;14728;14972;15945;16173;16193;16452;16859;17105;17474;17874;20296;20846;22352;231507;23833;246728;26362;27007;56615;56619	Nod1;Ly6a;C3;Casp1;Lilrb4a;H2-K1;Cxcl10;Il18;Il6;Jak2;Lgals9;Lyz2;Clec4d;Myd88;Ccl2;Stat1;Vim;Plac8;Cd52;Oas2;Axl;Klrk1;Mgst1;Clec4e
165	GO:0046633	alpha-beta T cell proliferation	The expansion of an alpha-beta T cell population by cell division.	41.176% (7/17)	0.0165421	1.78	12505;12772;14728;16168;16173;16859;19264	Cd44;Ccr2;Lilrb4a;Il15;Il18;Lgals9;Ptprc
7	GO:0008347	glial cell migration	The orderly movement of a glial cell, non-neuronal cells that provide support and nutrition, maintain homeostasis, form myelin, and participate in signal transmission in the nervous system.	38.462% (5/13)	0.0216864	1.66	12772;14102;14268;20296;22352	Ccr2;Fas;Fn1;Ccl2;Vim
131	GO:0034341	response to interferon-gamma	Any process that results in a change in state or activity of a cell or an organism (in terms of movement, secretion, enzyme production, gene expression, etc.) as a result of an interferon-gamma stimulus. Interferon-gamma is also known as type II interferon.	26.316% (10/38)	0.0223699	1.65	12362;16452;20296;20305;20308;20846;21939;22352;66141;80876	Casp1;Jak2;Ccl2;Ccl6;Ccl9;Stat1;Cd40;Vim;Ifitm3;Ifitm2
53	GO:1901701	cellular response to oxygen-containing compound	NA	20.652% (19/92)	0.0246122	1.61	107607;110454;12362;14728;15251;15945;16173;16193;16401;16452;17067;17874;20296;20846;21825;22352;26362;27007;56615	Nod1;Ly6a;Casp1;Lilrb4a;Hif1a;Cxcl10;Il18;Il6;Itga4;Jak2;Ly6c1;Myd88;Ccl2;Stat1;Thbs1;Vim;Axl;Klrk1;Mgst1
186	GO:0043491	protein kinase B signaling	A series of reactions, mediated by the intracellular serine/threonine kinase protein kinase B (also called AKT), which occurs as a result of a single trigger reaction or compound.	33.333% (6/18)	0.0249384	1.6	16173;16193;20296;21825;21939;26362	Il18;Il6;Ccl2;Thbs1;Cd40;Axl
162	GO:0002532	production of molecular mediator involved in inflammatory response	The synthesis or release of any molecular mediator of the inflammatory response following an inflammatory stimulus, resulting in an increase in its intracellular or extracellular levels.	30.435% (7/23)	0.0258122	1.59	12655;14728;15251;16178;16190;16193;17874	Chil3;Lilrb4a;Hif1a;Il1r2;Il4ra;Il6;Myd88
166	GO:2001235	positive regulation of apoptotic signaling pathway	NA	35.714% (5/14)	0.0302259	1.52	12370;14102;16452;19264;21825	Casp8;Fas;Jak2;Ptprc;Thbs1
123	GO:0044403	biological process involved in symbiotic interaction	A process carried out by gene products in an organism that enable the organism to engage in a symbiotic relationship, a more or less intimate association, with another organism. The various forms of symbiosis include parasitism, in which the association is disadvantageous or destructive to one of the organisms; mutualism, in which the association is advantageous, or often necessary to one or both…	29.167% (7/24)	0.0325516	1.49	14268;16452;16852;17874;26362;66141;80876	Fn1;Jak2;Lgals1;Myd88;Axl;Ifitm3;Ifitm2
158	GO:0043280	positive regulation of cysteine-type endopeptidase activity involved in apoptotic process	Any process that activates or increases the activity of a cysteine-type endopeptidase involved in the apoptotic process.	31.579% (6/19)	0.0325988	1.49	107607;12362;12370;14102;16452;20846	Nod1;Casp1;Casp8;Fas;Jak2;Stat1
169	GO:0032740	positive regulation of interleukin-17 production	Any process that activates or increases the frequency, rate, or extent of production of any member of the interleukin-17 family of cytokines.	40% (4/10)	0.0349865	1.46	16168;16173;16193;17874	Il15;Il18;Il6;Myd88
173	GO:0051604	protein maturation	Any process leading to the attainment of the full functional capacity of a protein.	40% (4/10)	0.0349865	1.46	12362;12370;16178;21825	Casp1;Casp8;Il1r2;Thbs1
174	GO:0010469	regulation of signaling receptor activity	Any process that modulates the frequency, rate or extent of a signaling receptor activity. Receptor activity is when a molecule combines with an extracellular or intracellular messenger to initiate a change in cell activity.	40% (4/10)	0.0349865	1.46	14728;15251;16452;20296	Lilrb4a;Hif1a;Jak2;Ccl2
188	GO:0045661	regulation of myoblast differentiation	Any process that modulates the frequency, rate or extent of myoblast differentiation. A myoblast is a mononucleate cell type that, by fusion with other myoblasts, gives rise to the myotubes that eventually develop into skeletal muscle fibers.	40% (4/10)	0.0349865	1.46	12226;15945;16173;20308	Btg1;Cxcl10;Il18;Ccl9
191	GO:0070498	interleukin-1-mediated signaling pathway	A series of molecular signals initiated by the binding of interleukin-1 to a receptor on the surface of a cell, and ending with regulation of a downstream cellular process, e.g. transcription.	40% (4/10)	0.0349865	1.46	16178;16181;16193;17874	Il1r2;Il1rn;Il6;Myd88
142	GO:0019221	cytokine-mediated signaling pathway	A series of molecular signals initiated by the binding of a cytokine to a receptor on the surface of a cell, and ending with regulation of a downstream cellular process, e.g. transcription.	27.907% (24/86)	0.035808	1.45	12362;12768;12772;15251;15945;16168;16169;16173;16178;16181;16188;16193;16452;17874;19264;20296;20305;20308;20846;246728;26362;54123;66141;80876	Casp1;Ccr1;Ccr2;Hif1a;Cxcl10;Il15;Il15ra;Il18;Il1r2;Il1rn;Il3ra;Il6;Jak2;Myd88;Ptprc;Ccl2;Ccl6;Ccl9;Stat1;Oas2;Axl;Irf7;Ifitm3;Ifitm2
189	GO:0043408	regulation of MAPK cascade	Any process that modulates the frequency, rate or extent of signal transduction mediated by the MAP kinase (MAPK) cascade.	24% (18/75)	0.0367724	1.43	107607;12266;12505;12768;13537;14102;14268;14728;16181;16193;16452;17874;19264;20296;20305;20308;21825;21939	Nod1;C3;Cd44;Ccr1;Dusp2;Fas;Fn1;Lilrb4a;Il1rn;Il6;Jak2;Myd88;Ptprc;Ccl2;Ccl6;Ccl9;Thbs1;Cd40
176	GO:0042060	wound healing	The series of events that restore integrity to a damaged tissue, following an injury.	23.404% (11/47)	0.0392258	1.41	12266;12505;12772;14268;14728;15251;16193;16452;20296;21825;26362	C3;Cd44;Ccr2;Fn1;Lilrb4a;Hif1a;Il6;Jak2;Ccl2;Thbs1;Axl
105	GO:0016525	negative regulation of angiogenesis	Any process that stops, prevents, or reduces the frequency, rate or extent of angiogenesis.	33.333% (5/15)	0.0406351	1.39	12772;15945;20296;20846;21825	Ccr2;Cxcl10;Ccl2;Stat1;Thbs1
128	GO:0120162	positive regulation of cold-induced thermogenesis	NA	33.333% (5/15)	0.0406351	1.39	12772;16173;16190;16452;231507	Ccr2;Il18;Il4ra;Jak2;Plac8
163	GO:0046640	regulation of alpha-beta T cell proliferation	Any process that modulates the frequency, rate or extent of alpha-beta T cell proliferation.	33.333% (5/15)	0.0406351	1.39	12505;12772;16173;16859;19264	Cd44;Ccr2;Il18;Lgals9;Ptprc
170	GO:0031589	cell-substrate adhesion	The attachment of a cell to the underlying substrate via adhesion molecules.	28% (7/25)	0.0403903	1.39	14268;16401;16452;16852;20194;21825;26362	Fn1;Itga4;Jak2;Lgals1;S100a10;Thbs1;Axl
190	GO:0060760	positive regulation of response to cytokine stimulus	Any process that increases the rate, frequency, or extent of a response to cytokine stimulus.	33.333% (5/15)	0.0406351	1.39	12362;15251;230073;26362;54123	Casp1;Hif1a;Ddx58;Axl;Irf7
63	GO:0007178	transmembrane receptor protein serine/threonine kinase signaling pathway	A series of molecular signals initiated by the binding of an extracellular ligand to a receptor on the surface of the target cell where the receptor possesses serine/threonine kinase activity, and ending with regulation of a downstream cellular process, e.g. transcription.	30% (6/20)	0.0416592	1.38	16452;16859;17874;20296;21825;22352	Jak2;Lgals9;Myd88;Ccl2;Thbs1;Vim
172	GO:0050878	regulation of body fluid levels	Any process that modulates the levels of body fluids.	25% (9/36)	0.0416769	1.38	12266;14268;14728;15251;16193;16452;21825;246728;26362	C3;Fn1;Lilrb4a;Hif1a;Il6;Jak2;Thbs1;Oas2;Axl
181	GO:0031175	neuron projection development	The process whose specific outcome is the progression of a neuron projection over time, from its formation to the mature structure. A neuron projection is any process extending from a neural cell, such as axons or dendrites (collectively called neurites).	23.81% (10/42)	0.0440364	1.36	12505;14102;14268;14972;16169;16193;16401;16452;16852;22352	Cd44;Fas;Fn1;H2-K1;Il15ra;Il6;Itga4;Jak2;Lgals1;Vim
164	GO:0060429	epithelium development	The process whose specific outcome is the progression of an epithelium over time, from its formation to the mature structure. An epithelium is a tissue that covers the internal or external surfaces of an anatomical structure.	22.222% (12/54)	0.0459103	1.34	12226;12266;12370;12505;15251;15945;16193;16401;16452;17874;20846;22352	Btg1;C3;Casp8;Cd44;Hif1a;Cxcl10;Il6;Itga4;Jak2;Myd88;Stat1;Vim
192	GO:0043122	regulation of I-kappaB kinase/NF-kappaB signaling	Any process that modulates I-kappaB kinase/NF-kappaB signaling.	25.806% (8/31)	0.0456962	1.34	107607;12362;12370;14728;17474;17874;20846;21939	Nod1;Casp1;Casp8;Lilrb4a;Clec4d;Myd88;Stat1;Cd40
73	GO:0032731	positive regulation of interleukin-1 beta production	Any process that activates or increases the frequency, rate, or extent of interleukin-1 beta production.	26.923% (7/26)	0.0493846	1.31	107607;12362;12370;15275;16193;16452;17874	Nod1;Casp1;Casp8;Hk1;Il6;Jak2;Myd88
110	GO:0030073	insulin secretion	The regulated release of proinsulin from secretory granules accompanied by cleavage of proinsulin to form mature insulin. In vertebrates, insulin is secreted from B granules in the B cells of the vertebrate pancreas and from insulin-producing cells in insects.	36.364% (4/11)	0.0494332	1.31	15251;16181;16193;16452	Hif1a;Il1rn;Il6;Jak2
156	GO:0016052	carbohydrate catabolic process	The chemical reactions and pathways resulting in the breakdown of carbohydrates, any of a group of organic compounds based of the general formula Cx(H2O)y.	36.364% (4/11)	0.0494332	1.31	12655;15251;15275;15937	Chil3;Hif1a;Hk1;Ier3
171	GO:2000406	positive regulation of T cell migration	NA	36.364% (4/11)	0.0494332	1.31	12772;15945;16401;16859	Ccr2;Cxcl10;Itga4;Lgals9
175	GO:0044262	cellular carbohydrate metabolic process	The chemical reactions and pathways involving carbohydrates, any of a group of organic compounds based of the general formula Cx(H2O)y, as carried out by individual cells.	36.364% (4/11)	0.0494332	1.31	15251;15275;15937;16193	Hif1a;Hk1;Ier3;Il6
177	GO:0043372	positive regulation of CD4-positive, alpha-beta T cell differentiation	Any process that activates or increases the frequency, rate or extent of CD4-positive, alpha-beta T cell differentiation.	36.364% (4/11)	0.0494332	1.31	12772;16173;16190;16193	Ccr2;Il18;Il4ra;Il6
180	GO:0006925	inflammatory cell apoptotic process	Any apoptotic process in an inflammatory cell, any cell participating in the inflammatory response to a foreign substance e.g. neutrophil, macrophage.	36.364% (4/11)	0.0494332	1.31	12505;14102;16173;16193	Cd44;Fas;Il18;Il6
182	GO:0097300	programmed necrotic cell death	A necrotic cell death process that results from the activation of endogenous cellular processes, such as signaling involving death domain receptors or Toll-like receptors.	36.364% (4/11)	0.0494332	1.31	11796;12362;12370;14102	Birc3;Casp1;Casp8;Fas
187	GO:0070374	positive regulation of ERK1 and ERK2 cascade	Any process that activates or increases the frequency, rate or extent of signal transduction mediated by the ERK1 and ERK2 cascade.	24.324% (9/37)	0.0491322	1.31	107607;12266;12505;12768;16193;19264;20296;20305;20308	Nod1;C3;Cd44;Ccr1;Il6;Ptprc;Ccl2;Ccl6;Ccl9
206	GO:2000145	regulation of cell motility	NA	20.588% (21/102)	0.0573798	1.24	NA	NA
116	GO:0070098	chemokine-mediated signaling pathway	A series of molecular signals initiated by the binding of a chemokine to a receptor on the surface of a cell, and ending with regulation of a downstream cellular process, e.g. transcription.	27.273% (6/22)	0.0642135	1.19	NA	NA
134	GO:0051129	negative regulation of cellular component organization	Any process that stops, prevents, or reduces the frequency, rate or extent of a process involved in the formation, arrangement of constituent parts, or disassembly of cell structures, including the plasma membrane and any external encapsulating structures such as the cell wall and cell envelope.	24.242% (8/33)	0.0641018	1.19	NA	NA
140	GO:0001961	positive regulation of cytokine-mediated signaling pathway	Any process that activates or increases the frequency, rate or extent of a cytokine mediated signaling pathway.	33.333% (4/12)	0.0667005	1.18	NA	NA
149	GO:0036230	granulocyte activation	The change in morphology and behavior of a granulocyte resulting from exposure to a cytokine, chemokine, cellular ligand, or soluble factor.	33.333% (4/12)	0.0667005	1.18	NA	NA
214	GO:1900015	regulation of cytokine production involved in inflammatory response	NA	29.412% (5/17)	0.0673216	1.17	NA	NA
79	GO:0006954	inflammatory response	The immediate defensive reaction (by vertebrate tissue) to infection or injury caused by chemical or physical agents. The process is characterized by local vasodilation, extravasation of plasma into intercellular spaces and accumulation of white blood cells and macrophages.	19.149% (27/141)	0.0753169	1.12	NA	NA
199	GO:0014070	response to organic cyclic compound	Any process that results in a change in state or activity of a cell or an organism (in terms of movement, secretion, enzyme production, gene expression, etc.) as a result of an organic cyclic compound stimulus.	21.739% (10/46)	0.0771566	1.11	NA	NA
44	GO:0022604	regulation of cell morphogenesis	Any process that modulates the frequency, rate or extent of cell morphogenesis. Cell morphogenesis is the developmental process in which the shape of a cell is generated and organized.	27.778% (5/18)	0.0836228	1.08	NA	NA
106	GO:0048247	lymphocyte chemotaxis	The directed movement of a lymphocyte in response to an external stimulus.	27.778% (5/18)	0.0836228	1.08	NA	NA
112	GO:0071346	cellular response to interferon-gamma	Any process that results in a change in state or activity of a cell (in terms of movement, secretion, enzyme production, gene expression, etc.) as a result of an interferon-gamma stimulus. Interferon gamma is the only member of the type II interferon found so far.	24.138% (7/29)	0.0836592	1.08	NA	NA
121	GO:0010810	regulation of cell-substrate adhesion	Any process that modulates the frequency, rate or extent of cell-substrate adhesion. Cell-substrate adhesion is the attachment of a cell to the underlying substrate via adhesion molecules.	27.778% (5/18)	0.0836228	1.08	NA	NA
107	GO:0070555	response to interleukin-1	Any process that results in a change in state or activity of a cell or an organism (in terms of movement, secretion, enzyme production, gene expression, etc.) as a result of an interleukin-1 stimulus.	31.034% (9/29)	0.0868505	1.06	NA	NA
202	GO:1990869	cellular response to chemokine	NA	25% (6/24)	0.0928386	1.03	NA	NA
136	GO:0007259	receptor signaling pathway via JAK-STAT	Any process in which STAT proteins (Signal Transducers and Activators of Transcription) and JAK (Janus Activated Kinase) proteins convey a signal to trigger a change in the activity or state of a cell. The receptor signaling pathway via JAK-STAT begins with activation of a receptor and proceeeds through STAT protein activation by members of the JAK family of tyrosine kinases. STAT proteins dimeri…	22.222% (8/36)	0.0994906	1	NA	NA
88	GO:0032496	response to lipopolysaccharide	Any process that results in a change in state or activity of an organism (in terms of movement, secretion, enzyme production, gene expression, etc.) as a result of a lipopolysaccharide stimulus; lipopolysaccharide is a major component of the cell wall of gram-negative bacteria.	18.919% (14/74)	0.106143	0.97	NA	NA
90	GO:0034655	nucleobase-containing compound catabolic process	The chemical reactions and pathways resulting in the breakdown of nucleobases, nucleosides, nucleotides and nucleic acids.	28.571% (4/14)	0.109299	0.96	NA	NA
122	GO:0034109	homotypic cell-cell adhesion	The attachment of a cell to a second cell of the identical type via adhesion molecules.	28.571% (4/14)	0.109299	0.96	NA	NA
124	GO:0010975	regulation of neuron projection development	Any process that modulates the rate, frequency or extent of neuron projection development. Neuron projection development is the process whose specific outcome is the progression of a neuron projection over time, from its formation to the mature structure. A neuron projection is any process extending from a neural cell, such as axons or dendrites (collectively called neurites).	24% (6/25)	0.109401	0.96	NA	NA
204	GO:0010977	negative regulation of neuron projection development	Any process that decreases the rate, frequency or extent of neuron projection development. Neuron projection development is the process whose specific outcome is the progression of a neuron projection over time, from its formation to the mature structure. A neuron projection is any process extending from a neural cell, such as axons or dendrites (collectively called neurites).	28.571% (4/14)	0.109299	0.96	NA	NA
108	GO:0071222	cellular response to lipopolysaccharide	Any process that results in a change in state or activity of a cell (in terms of movement, secretion, enzyme production, gene expression, etc.) as a result of a lipopolysaccharide stimulus; lipopolysaccharide is a major component of the cell wall of gram-negative bacteria.	19.355% (12/62)	0.115152	0.94	NA	NA
148	GO:0032481	positive regulation of type I interferon production	Any process that activates or increases the frequency, rate, or extent of type I interferon production. Type I interferons include the interferon-alpha, beta, delta, episilon, zeta, kappa, tau, and omega gene families.	25% (5/20)	0.121908	0.91	NA	NA
211	GO:0043065	positive regulation of apoptotic process	Any process that activates or increases the frequency, rate or extent of cell death by apoptotic process.	22.388% (15/67)	0.125693	0.9	NA	NA
145	GO:0045445	myoblast differentiation	The process in which a relatively unspecialized cell acquires specialized features of a myoblast. A myoblast is a mononucleate cell type that, by fusion with other myoblasts, gives rise to the myotubes that eventually develop into striated muscle fibers.	45.455% (5/11)	0.130435	0.88	NA	NA
55	GO:2000351	regulation of endothelial cell apoptotic process	NA	26.667% (4/15)	0.134268	0.87	NA	NA
84	GO:0006919	activation of cysteine-type endopeptidase activity involved in apoptotic process	Any process that initiates the activity of the inactive enzyme cysteine-type endopeptidase in the context of an apoptotic process.	26.667% (4/15)	0.134268	0.87	NA	NA
102	GO:0071219	cellular response to molecule of bacterial origin	Any process that results in a change in state or activity of a cell (in terms of movement, secretion, enzyme production, gene expression, etc.) as a result of a stimulus by molecules of bacterial origin such as peptides derived from bacterial flagellin.	18.75% (12/64)	0.139054	0.86	NA	NA
69	GO:0032757	positive regulation of interleukin-8 production	Any process that activates or increases the frequency, rate, or extent of interleukin-8 production.	23.81% (5/21)	0.143697	0.84	NA	NA
109	GO:0006953	acute-phase response	An acute inflammatory response that involves non-antibody proteins whose concentrations in the plasma increase in response to infection or injury of homeothermic animals.	30% (3/10)	0.143835	0.84	NA	NA
118	GO:0043547	positive regulation of GTPase activity	Any process that activates or increases the activity of a GTPase.	23.81% (5/21)	0.143697	0.84	NA	NA
133	GO:0051668	localization within membrane	Any process in which a substance or cellular entity, such as a protein complex or organelle, is transported to, and/or maintained in, a specific location within a membrane.	23.81% (5/21)	0.143697	0.84	NA	NA
144	GO:0003158	endothelium development	The process whose specific outcome is the progression of an endothelium over time, from its formation to the mature structure. Endothelium refers to the layer of cells lining blood vessels, lymphatics, the heart, and serous cavities, and is derived from bone marrow or mesoderm. Corneal endothelium is a special case, derived from neural crest cells.	30% (3/10)	0.143835	0.84	NA	NA
194	GO:0050796	regulation of insulin secretion	Any process that modulates the frequency, rate or extent of the regulated release of insulin.	30% (3/10)	0.143835	0.84	NA	NA
147	GO:0099536	synaptic signaling	Cell-cell signaling to, from or within a synapse.	22.727% (5/22)	0.167074	0.78	NA	NA
203	GO:0060548	negative regulation of cell death	Any process that decreases the rate or frequency of cell death. Cell death is the specific activation or halting of processes within a cell so that its vital functions markedly cease, rather than simply deteriorating gradually over time, which culminates in cell death.	17% (17/100)	0.171976	0.76	NA	NA
24	GO:0090316	positive regulation of intracellular protein transport	Any process that activates or increases the frequency, rate or extent of the directed movement of proteins within cells.	27.273% (3/11)	0.179236	0.75	NA	NA
50	GO:0070527	platelet aggregation	The adhesion of one platelet to one or more other platelets via adhesion molecules.	27.273% (3/11)	0.179236	0.75	NA	NA
52	GO:0014902	myotube differentiation	The process in which a relatively unspecialized cell acquires specialized features of a myotube cell. Myotube differentiation starts with myoblast fusion and the appearance of specific cell markers (this is the cell development step). Then individual myotubes can fuse to form bigger myotubes and start to contract. Myotubes are multinucleated cells that are formed when proliferating myoblasts exit…	27.273% (3/11)	0.179236	0.75	NA	NA
91	GO:0030335	positive regulation of cell migration	Any process that activates or increases the frequency, rate or extent of cell migration.	20.27% (15/74)	0.178357	0.75	NA	NA
115	GO:2000117	negative regulation of cysteine-type endopeptidase activity	NA	27.273% (3/11)	0.179236	0.75	NA	NA
146	GO:0006470	protein dephosphorylation	The process of removing one or more phosphoric residues from a protein.	27.273% (3/11)	0.179236	0.75	NA	NA
197	GO:0046031	ADP metabolic process	The chemical reactions and pathways involving ADP, adenosine 5'-diphosphate.	27.273% (3/11)	0.179236	0.75	NA	NA
208	GO:0006417	regulation of translation	Any process that modulates the frequency, rate or extent of the chemical reactions and pathways resulting in the formation of proteins by the translation of mRNA or circRNA.	27.273% (3/11)	0.179236	0.75	NA	NA
212	GO:0090092	regulation of transmembrane receptor protein serine/threonine kinase signaling pathway	Any process that modulates the rate, frequency, or extent of the series of molecular signals generated as a consequence of a transmembrane receptor serine/threonine kinase binding to its physiological ligand.	27.273% (3/11)	0.179236	0.75	NA	NA
153	GO:0045621	positive regulation of lymphocyte differentiation	Any process that activates or increases the frequency, rate or extent of lymphocyte differentiation.	24.39% (10/41)	0.183691	0.74	NA	NA
5	GO:0007507	heart development	The process whose specific outcome is the progression of the heart over time, from its formation to the mature structure. The heart is a hollow, muscular organ, which, by contracting rhythmically, keeps up the circulation of the blood.	21.739% (5/23)	0.191882	0.72	NA	NA
48	GO:0045123	cellular extravasation	The migration of a leukocyte from the blood vessels into the surrounding tissue.	23.529% (4/17)	0.190296	0.72	NA	NA
56	GO:0098586	cellular response to virus	Any process that results in a change in state or activity of a cell (in terms of movement, secretion, enzyme production, gene expression, etc.) as a result of a stimulus from a virus.	23.529% (4/17)	0.190296	0.72	NA	NA
198	GO:0045766	positive regulation of angiogenesis	Any process that activates or increases angiogenesis.	20.69% (6/29)	0.189315	0.72	NA	NA
71	GO:0032722	positive regulation of chemokine production	Any process that activates or increases the frequency, rate, or extent of chemokine production.	20% (6/30)	0.212254	0.67	NA	NA
129	GO:0045765	regulation of angiogenesis	Any process that modulates the frequency, rate or extent of angiogenesis.	25% (10/40)	0.211487	0.67	NA	NA
72	GO:0032728	positive regulation of interferon-beta production	Any process that activates or increases the frequency, rate, or extent of interferon-beta production.	25% (3/12)	0.216748	0.66	NA	NA
141	GO:1901653	cellular response to peptide	NA	20.833% (5/24)	0.217946	0.66	NA	NA
80	GO:0060627	regulation of vesicle-mediated transport	Any process that modulates the rate, frequency, or extent of vesicle-mediated transport, the directed movement of substances, either within a vesicle or in the vesicle membrane, into, out of or within a cell.	17.544% (10/57)	0.232817	0.63	NA	NA
58	GO:0050792	regulation of viral process	Any process that modulates the rate or extent of the viral life cycle, the set of processes by which a virus reproduces and spreads among hosts.	42.857% (6/14)	0.241157	0.62	NA	NA
34	GO:1903829	positive regulation of cellular protein localization	NA	21.053% (4/19)	0.252488	0.6	NA	NA
36	GO:0010243	response to organonitrogen compound	Any process that results in a change in state or activity of a cell or an organism (in terms of movement, secretion, enzyme production, gene expression, etc.) as a result of an organonitrogen stimulus. An organonitrogen compound is formally a compound containing at least one carbon-nitrogen bond.	17.241% (10/58)	0.251112	0.6	NA	NA
51	GO:0072657	protein localization to membrane	A process in which a protein is transported to, or maintained in, a specific location in a membrane.	21.053% (4/19)	0.252488	0.6	NA	NA
130	GO:0002064	epithelial cell development	The process whose specific outcome is the progression of an epithelial cell over time, from its formation to the mature structure. An epithelial cell is a cell usually found in a two-dimensional sheet with a free surface.	23.077% (3/13)	0.25576	0.59	NA	NA
205	GO:0070232	regulation of T cell apoptotic process	Any process that modulates the occurrence or rate of T cell death by apoptotic process.	23.077% (3/13)	0.25576	0.59	NA	NA
207	GO:0030336	negative regulation of cell migration	Any process that stops, prevents, or reduces the frequency, rate or extent of cell migration.	19.231% (5/26)	0.2731	0.56	NA	NA
15	GO:0050877	nervous system process	A organ system process carried out by any of the organs or tissues of neurological system.	17.5% (7/40)	0.295225	0.53	NA	NA
76	GO:0002262	myeloid cell homeostasis	The process of regulating the proliferation and elimination of myeloid cells such that the total number of myeloid cells within a whole or part of an organism is stable over time in the absence of an outside stimulus.	31.25% (10/32)	0.294973	0.53	NA	NA
87	GO:0045429	positive regulation of nitric oxide biosynthetic process	Any process that activates or increases the frequency, rate or extent of the chemical reactions and pathways resulting in the formation of nitric oxide.	21.429% (3/14)	0.295704	0.53	NA	NA
195	GO:0009620	response to fungus	Any process that results in a change in state or activity of a cell or an organism (in terms of movement, secretion, enzyme production, gene expression, etc.) as a result of a stimulus from a fungus.	21.429% (3/14)	0.295704	0.53	NA	NA
37	GO:0048646	anatomical structure formation involved in morphogenesis	The developmental process pertaining to the initial formation of an anatomical structure from unspecified parts. This process begins with the specific processes that contribute to the appearance of the discrete structure and ends when the structural rudiment is recognizable. An anatomical structure is any biological entity that occupies space and is distinguished from its surroundings. Anatomical…	20.482% (17/83)	0.308932	0.51	NA	NA
209	GO:0040008	regulation of growth	Any process that modulates the frequency, rate or extent of the growth of all or part of an organism so that it occurs at its proper speed, either globally or in a specific part of the organism's development.	17.647% (6/34)	0.312271	0.51	NA	NA
64	GO:0060562	epithelial tube morphogenesis	The process in which the anatomical structures of a tube are generated and organized from an epithelium. Epithelial tubes transport gases, liquids and cells from one site to another and form the basic structure of many organs and tissues, with tube shape and organization varying from the single-celled excretory organ in Caenorhabditis elegans to the branching trees of the mammalian kidney and ins…	19.048% (4/21)	0.318412	0.5	NA	NA
193	GO:0010720	positive regulation of cell development	Any process that increases the rate, frequency or extent of the progression of the cell over time, from its formation to the mature structure. Cell development does not include the steps involved in committing a cell to a specific fate.	17.857% (5/28)	0.331014	0.48	NA	NA
98	GO:0050678	regulation of epithelial cell proliferation	Any process that modulates the frequency, rate or extent of epithelial cell proliferation.	17.143% (6/35)	0.338672	0.47	NA	NA
31	GO:0055085	transmembrane transport	The process in which a solute is transported across a lipid bilayer, from one side of a membrane to the other.	16.327% (8/49)	0.346538	0.46	NA	NA
113	GO:0030593	neutrophil chemotaxis	The directed movement of a neutrophil cell, the most numerous polymorphonuclear leukocyte found in the blood, in response to an external stimulus, usually an infection or wounding.	16.667% (6/36)	0.365362	0.44	NA	NA
101	GO:0043085	positive regulation of catalytic activity	Any process that activates or increases the activity of an enzyme.	17.647% (18/102)	0.370855	0.43	NA	NA
1	GO:0022411	cellular component disassembly	A cellular process that results in the breakdown of a cellular component.	18.75% (3/16)	0.376379	0.42	NA	NA
196	GO:0031329	regulation of cellular catabolic process	Any process that modulates the frequency, rate or extent of the chemical reactions and pathways resulting in the breakdown of substances, carried out by individual cells.	16.216% (6/37)	0.392209	0.41	NA	NA
151	GO:0035303	regulation of dephosphorylation	Any process that modulates the frequency, rate or extent of removal of phosphate groups from a molecule.	20% (2/10)	0.40604	0.39	NA	NA
201	GO:0009266	response to temperature stimulus	Any process that results in a change in state or activity of a cell or an organism (in terms of movement, secretion, enzyme production, gene expression, etc.) as a result of a temperature stimulus.	20% (2/10)	0.40604	0.39	NA	NA
47	GO:0048589	developmental growth	The increase in size or mass of an entire organism, a part of an organism or a cell, where the increase in size or mass has the specific outcome of the progression of the organism over time from one condition to another.	16.129% (5/31)	0.419814	0.38	NA	NA
81	GO:0051222	positive regulation of protein transport	Any process that activates or increases the frequency, rate or extent of the directed movement of a protein into, out of or within a cell, or between cells, by means of some agent such as a transporter or pore.	16.667% (4/24)	0.419324	0.38	NA	NA
42	GO:0051050	positive regulation of transport	Any process that activates or increases the frequency, rate or extent of the directed movement of substances (such as macromolecules, small molecules, ions) into, out of or within a cell, or between cells, by means of some agent such as a transporter or pore.	14.773% (13/88)	0.422757	0.37	NA	NA
135	GO:0050868	negative regulation of T cell activation	Any process that stops, prevents, or reduces the frequency, rate or extent of T cell activation.	15.625% (5/32)	0.449248	0.35	NA	NA
3	GO:1903578	regulation of ATP metabolic process	NA	18.182% (2/11)	0.456442	0.34	NA	NA
20	GO:0031669	cellular response to nutrient levels	Any process that results in a change in state or activity of a cell (in terms of movement, secretion, enzyme production, gene expression, etc.) as a result of a stimulus reflecting the presence, absence, or concentration of nutrients.	18.182% (2/11)	0.456442	0.34	NA	NA
95	GO:0043525	positive regulation of neuron apoptotic process	Any process that activates or increases the frequency, rate or extent of cell death of neurons by apoptotic process.	18.182% (2/11)	0.456442	0.34	NA	NA
150	GO:0043434	response to peptide hormone	Any process that results in a change in state or activity of a cell or an organism (in terms of movement, secretion, enzyme production, gene expression, etc.) as a result of a peptide hormone stimulus. A peptide hormone is any of a class of peptides that are secreted into the blood stream and have endocrine functions in living animals.	16.667% (3/18)	0.455349	0.34	NA	NA
154	GO:1902622	regulation of neutrophil migration	NA	18.182% (2/11)	0.456442	0.34	NA	NA
14	GO:0007267	cell-cell signaling	Any process that mediates the transfer of information from one cell to another. This process includes signal transduction in the receiving cell and, where applicable, release of a ligand and any processes that actively facilitate its transport and presentation to the receiving cell. Examples include signaling via soluble ligands, via cell adhesion molecules and via gap junctions.	17.647% (12/68)	0.476374	0.32	NA	NA
59	GO:0051092	positive regulation of NF-kappaB transcription factor activity	Any process that activates or increases the frequency, rate or extent of activity of the transcription factor NF-kappaB.	15.385% (4/26)	0.485133	0.31	NA	NA
99	GO:0007346	regulation of mitotic cell cycle	Any process that modulates the rate or extent of progress through the mitotic cell cycle.	15.789% (3/19)	0.493386	0.31	NA	NA
117	GO:0034612	response to tumor necrosis factor	Any process that results in a change in state or activity of a cell or an organism (in terms of movement, secretion, enzyme production, gene expression, etc.) as a result of a tumor necrosis factor stimulus.	30.303% (10/33)	0.486216	0.31	NA	NA
139	GO:0050804	modulation of chemical synaptic transmission	Any process that modulates the frequency or amplitude of synaptic transmission, the process of communication from a neuron to a target (neuron, muscle, or secretory cell) across a synapse. Amplitude, in this case, refers to the change in postsynaptic membrane potential due to a single instance of synaptic transmission.	15.789% (3/19)	0.493386	0.31	NA	NA
210	GO:0019752	carboxylic acid metabolic process	The chemical reactions and pathways involving carboxylic acids, any organic acid containing one or more carboxyl (COOH) groups or anions (COO-).	15.385% (4/26)	0.485133	0.31	NA	NA
25	GO:0034614	cellular response to reactive oxygen species	Any process that results in a change in state or activity of a cell (in terms of movement, secretion, enzyme production, gene expression, etc.) as a result of a reactive oxygen species stimulus. Reactive oxygen species include singlet oxygen, superoxide, and oxygen free radicals.	16.667% (2/12)	0.50438	0.3	NA	NA
35	GO:1900542	regulation of purine nucleotide metabolic process	NA	16.667% (2/12)	0.50438	0.3	NA	NA
68	GO:0032755	positive regulation of interleukin-6 production	Any process that activates or increases the frequency, rate, or extent of interleukin-6 production.	14.706% (5/34)	0.506981	0.3	NA	NA
77	GO:0071417	cellular response to organonitrogen compound	Any process that results in a change in state or activity of a cell (in terms of movement, secretion, enzyme production, gene expression, etc.) as a result of an organonitrogen stimulus. An organonitrogen compound is formally a compound containing at least one carbon-nitrogen bond.	14.706% (5/34)	0.506981	0.3	NA	NA
96	GO:0046330	positive regulation of JNK cascade	Any process that activates or increases the frequency, rate or extent of signal transduction mediated by the JNK cascade.	16.667% (2/12)	0.50438	0.3	NA	NA
114	GO:0002675	positive regulation of acute inflammatory response	Any process that activates or increases the frequency, rate, or extent of an acute inflammatory response.	16.667% (2/12)	0.50438	0.3	NA	NA
70	GO:0002685	regulation of leukocyte migration	Any process that modulates the frequency, rate, or extent of leukocyte migration.	18.182% (10/55)	0.528528	0.28	NA	NA
100	GO:0080135	regulation of cellular response to stress	Any process that modulates the frequency, rate or extent of a cellular response to stress. Cellular response to stress is a change in state or activity of a cell (in terms of movement, secretion, enzyme production, gene expression, etc.) as a result of a stimulus indicating the organism is under stress. The stress is usually, but not necessarily, exogenous (e.g. temperature, humidity, ionizing ra…	14.286% (6/42)	0.524609	0.28	NA	NA
143	GO:0042127	regulation of cell population proliferation	Any process that modulates the frequency, rate or extent of cell proliferation.	14.97% (25/167)	0.51993	0.28	NA	NA
65	GO:0014015	positive regulation of gliogenesis	Any process that activates or increases the frequency, rate or extent of gliogenesis, the formation of mature glia.	15.385% (2/13)	0.549584	0.26	NA	NA
38	GO:1905523	positive regulation of macrophage migration	NA	14.286% (2/14)	0.591897	0.23	NA	NA
62	GO:0034329	cell junction assembly	A cellular process that results in the aggregation, arrangement and bonding together of a set of components to form a cell junction.	14.286% (2/14)	0.591897	0.23	NA	NA
74	GO:0051606	detection of stimulus	The series of events in which a stimulus is received by a cell or organism and converted into a molecular signal.	14.286% (2/14)	0.591897	0.23	NA	NA
103	GO:0051341	regulation of oxidoreductase activity	Any process that modulates the frequency, rate or extent of oxidoreductase activity, the catalysis of an oxidation-reduction (redox) reaction, a reversible chemical reaction in which the oxidation state of an atom or atoms within a molecule is altered. One substrate acts as a hydrogen or electron donor and becomes oxidized, while the other acts as hydrogen or electron acceptor and becomes reduced.	14.286% (2/14)	0.591897	0.23	NA	NA
200	GO:0007179	transforming growth factor beta receptor signaling pathway	A series of molecular signals initiated by the binding of an extracellular ligand to a transforming growth factor beta receptor on the surface of a target cell, and ending with regulation of a downstream cellular process, e.g. transcription.	14.286% (2/14)	0.591897	0.23	NA	NA
16	GO:0006897	endocytosis	A vesicle-mediated transport process in which cells take up external materials or membrane constituents by the invagination of a small region of the plasma membrane to form a new membrane-bounded vesicle.	12.727% (7/55)	0.6511	0.19	NA	NA
30	GO:0010638	positive regulation of organelle organization	Any process that increases the frequency, rate or extent of a process involved in the formation, arrangement of constituent parts, or disassembly of an organelle.	12.5% (3/24)	0.661375	0.18	NA	NA
104	GO:0061041	regulation of wound healing	Any process that modulates the rate, frequency, or extent of the series of events that restore integrity to a damaged tissue, following an injury.	12.5% (2/16)	0.667668	0.18	NA	NA
85	GO:0045596	negative regulation of cell differentiation	Any process that stops, prevents, or reduces the frequency, rate or extent of cell differentiation.	12.281% (7/57)	0.691225	0.16	NA	NA
49	GO:1905521	regulation of macrophage migration	NA	11.765% (2/17)	0.70119	0.15	NA	NA
11	GO:0001774	microglial cell activation	The change in morphology and behavior of a microglial cell resulting from exposure to a cytokine, chemokine, cellular ligand, or soluble factor.	11.111% (2/18)	0.73192	0.14	NA	NA
21	GO:0032940	secretion by cell	The controlled release of a substance by a cell.	15.625% (10/64)	0.723843	0.14	NA	NA
92	GO:0009314	response to radiation	Any process that results in a change in state or activity of a cell or an organism (in terms of movement, secretion, enzyme production, gene expression, etc.) as a result of an electromagnetic radiation stimulus. Electromagnetic radiation is a propagating wave in space with electric and magnetic components. These components oscillate at right angles to each other and to the direction of propagati…	11.111% (2/18)	0.73192	0.14	NA	NA
40	GO:0007417	central nervous system development	The process whose specific outcome is the progression of the central nervous system over time, from its formation to the mature structure. The central nervous system is the core nervous system that serves an integrating and coordinating function. In vertebrates it consists of the brain and spinal cord. In those invertebrates with a central nervous system it typically consists of a brain, cerebral…	11.364% (5/44)	0.748744	0.13	NA	NA
60	GO:0031331	positive regulation of cellular catabolic process	Any process that activates or increases the frequency, rate or extent of the chemical reactions and pathways resulting in the breakdown of substances, carried out by individual cells.	11.111% (3/27)	0.741502	0.13	NA	NA
93	GO:1901224	positive regulation of NIK/NF-kappaB signaling	NA	10.526% (2/19)	0.759982	0.12	NA	NA
97	GO:0030900	forebrain development	The process whose specific outcome is the progression of the forebrain over time, from its formation to the mature structure. The forebrain is the anterior of the three primary divisions of the developing chordate brain or the corresponding part of the adult brain (in vertebrates, includes especially the cerebral hemispheres, the thalamus, and the hypothalamus and especially in higher vertebrates…	10.526% (2/19)	0.759982	0.12	NA	NA
8	GO:0007015	actin filament organization	A process that is carried out at the cellular level which results in the assembly, arrangement of constituent parts, or disassembly of cytoskeletal structures comprising actin filaments. Includes processes that control the spatial distribution of actin filaments, such as organizing filaments into meshworks, bundles, or other structures, as by cross-linking.	10% (1/10)	0.773128	0.11	NA	NA
33	GO:0010256	endomembrane system organization	A process that is carried out at the cellular level which results in the assembly, arrangement of constituent parts, or disassembly of the endomembrane system.	10% (1/10)	0.773128	0.11	NA	NA
120	GO:0019730	antimicrobial humoral response	An immune response against microbes mediated through a body fluid. Examples of this process are seen in the antimicrobial humoral response of Drosophila melanogaster and Mus musculus.	10% (2/20)	0.785521	0.1	NA	NA
6	GO:0050768	negative regulation of neurogenesis	Any process that stops, prevents, or reduces the frequency, rate or extent of neurogenesis, the generation of cells within the nervous system.	9.091% (1/11)	0.804797	0.09	NA	NA
10	GO:0014002	astrocyte development	The process aimed at the progression of an astrocyte over time, from initial commitment of the cell to a specific fate, to the fully functional differentiated cell. An astrocyte is the most abundant type of glial cell. Astrocytes provide support for neurons and regulate the environment in which they function.	9.091% (1/11)	0.804797	0.09	NA	NA
12	GO:0048705	skeletal system morphogenesis	The process in which the anatomical structures of the skeleton are generated and organized.	9.091% (1/11)	0.804797	0.09	NA	NA
19	GO:0032956	regulation of actin cytoskeleton organization	Any process that modulates the frequency, rate or extent of the formation, arrangement of constituent parts, or disassembly of cytoskeletal structures comprising actin filaments and their associated proteins.	9.091% (1/11)	0.804797	0.09	NA	NA
22	GO:1902903	regulation of supramolecular fiber organization	NA	9.091% (1/11)	0.804797	0.09	NA	NA
67	GO:0034976	response to endoplasmic reticulum stress	Any process that results in a change in state or activity of a cell (in terms of movement, secretion, enzyme production, gene expression, etc.) as a result of a stress acting at the endoplasmic reticulum. ER stress usually results from the accumulation of unfolded or misfolded proteins in the ER lumen.	9.091% (1/11)	0.804797	0.09	NA	NA
126	GO:0002478	antigen processing and presentation of exogenous peptide antigen	The process in which an antigen-presenting cell expresses a peptide antigen of exogenous origin on its cell surface in association with an MHC protein complex. The peptide is typically a fragment of a larger exogenous protein which has been degraded within the cell.	9.091% (1/11)	0.804797	0.09	NA	NA
132	GO:0001764	neuron migration	The characteristic movement of an immature neuron from germinal zones to specific positions where they will reside as they mature.	9.091% (1/11)	0.804797	0.09	NA	NA
137	GO:0050870	positive regulation of T cell activation	Any process that activates or increases the frequency, rate or extent of T cell activation.	14.286% (10/70)	0.819597	0.09	NA	NA
4	GO:0097242	amyloid-beta clearance	The process in which amyloid-beta is removed from extracellular brain regions by mechanisms involving cell surface receptors.	8.333% (1/12)	0.832107	0.08	NA	NA
18	GO:0071402	cellular response to lipoprotein particle stimulus	Any process that results in a change in state or activity of a cell (in terms of movement, secretion, enzyme production, gene expression, etc.) as a result of a lipoprotein particle stimulus.	8.333% (1/12)	0.832107	0.08	NA	NA
23	GO:0003002	regionalization	The pattern specification process that results in the subdivision of an axis or axes in space to define an area or volume in which specific patterns of cell differentiation will take place or in which cells interpret a specific environment.	8.333% (1/12)	0.832107	0.08	NA	NA
27	GO:0055094	response to lipoprotein particle	Any process that results in a change in state or activity of a cell or an organism (in terms of movement, secretion, enzyme production, gene expression, etc.) as a result of a lipoprotein particle stimulus.	8.333% (1/12)	0.832107	0.08	NA	NA
28	GO:0043583	ear development	The process whose specific outcome is the progression of the ear over time, from its formation to the mature structure. The ear is the sense organ in vertebrates that is specialized for the detection of sound, and the maintenance of balance. Includes the outer ear and middle ear, which collect and transmit sound waves; and the inner ear, which contains the organs of balance and (except in fish) h…	8.333% (1/12)	0.832107	0.08	NA	NA
89	GO:0034121	regulation of toll-like receptor signaling pathway	Any process that modulates the frequency, rate, or extent of toll-like receptor signaling pathway.	8.333% (1/12)	0.832107	0.08	NA	NA
119	GO:0045672	positive regulation of osteoclast differentiation	Any process that activates or increases the frequency, rate or extent of osteoclast differentiation.	8.333% (1/12)	0.832107	0.08	NA	NA
29	GO:0021537	telencephalon development	The process whose specific outcome is the progression of the telencephalon over time, from its formation to the mature structure. The telencephalon is the paired anteriolateral division of the prosencephalon plus the lamina terminalis from which the olfactory lobes, cerebral cortex, and subcortical nuclei are derived.	7.692% (1/13)	0.855651	0.07	NA	NA
86	GO:0065003	protein-containing complex assembly	The aggregation, arrangement and bonding together of a set of macromolecules to form a protein-containing complex.	10% (5/50)	0.845919	0.07	NA	NA
152	GO:0002381	immunoglobulin production involved in immunoglobulin-mediated immune response	The appearance of immunoglobulin due to biosynthesis or secretion following a cellular stimulus during an immune response, resulting in an increase in its intracellular or extracellular levels.	8.696% (2/23)	0.848554	0.07	NA	NA
57	GO:0007548	sex differentiation	The establishment of the sex of an organism by physical differentiation.	7.143% (1/14)	0.875939	0.06	NA	NA
61	GO:1903169	regulation of calcium ion transmembrane transport	NA	7.143% (1/14)	0.875939	0.06	NA	NA
75	GO:1902895	positive regulation of pri-miRNA transcription by RNA polymerase II	NA	7.143% (1/14)	0.875939	0.06	NA	NA
82	GO:0045944	positive regulation of transcription by RNA polymerase II	Any process that activates or increases the frequency, rate or extent of transcription from an RNA polymerase II promoter.	10.227% (9/88)	0.890876	0.05	NA	NA
9	GO:0051171	regulation of nitrogen compound metabolic process	Any process that modulates the frequency, rate or extent of the chemical reactions and pathways involving nitrogen or nitrogenous compounds.	12.664% (29/229)	0.902784	0.04	NA	NA
13	GO:0015850	organic hydroxy compound transport	The directed movement of an organic hydroxy compound (organic alcohol) into, out of or within a cell, or between cells, by means of some agent such as a transporter or pore. An organic hydroxy compound is an organic compound having at least one hydroxy group attached to a carbon atom.	5.882% (1/17)	0.921422	0.04	NA	NA
17	GO:0050808	synapse organization	A process that is carried out at the cellular level which results in the assembly, arrangement of constituent parts, or disassembly of a synapse, the junction between a neuron and a target (neuron, muscle, or secretory cell).	6.25% (1/16)	0.908467	0.04	NA	NA
43	GO:0021782	glial cell development	The process aimed at the progression of a glial cell over time, from initial commitment of the cell to a specific fate, to the fully functional differentiated cell.	6.25% (1/16)	0.908467	0.04	NA	NA
45	GO:0006911	phagocytosis, engulfment	The internalization of bacteria, immune complexes and other particulate matter or of an apoptotic cell by phagocytosis, including the membrane and cytoskeletal processes required, which involves one of three mechanisms: zippering of pseudopods around a target via repeated receptor-ligand interactions, sinking of the target directly into plasma membrane of the phagocytosing cell, or induced uptake…	7.407% (2/27)	0.906784	0.04	NA	NA
83	GO:0001822	kidney development	The process whose specific outcome is the progression of the kidney over time, from its formation to the mature structure. The kidney is an organ that filters the blood and/or excretes the end products of body metabolism in the form of urine.	5% (1/20)	0.950401	0.02	NA	NA
26	GO:0010001	glial cell differentiation	The process in which a relatively unspecialized cell acquires the specialized features of a glial cell.	4.348% (1/23)	0.968802	0.01	NA	NA
39	GO:0030163	protein catabolic process	The chemical reactions and pathways resulting in the breakdown of a protein by the destruction of the native, active configuration, with or without the hydrolysis of peptide bonds.	5.714% (2/35)	0.966722	0.01	NA	NA
46	GO:0008037	cell recognition	The process in which a cell in an organism interprets its surroundings.	3.448% (1/29)	0.987789	0.01	NA	NA
2	GO:0009152	purine ribonucleotide biosynthetic process	The chemical reactions and pathways resulting in the formation of a purine ribonucleotide, a compound consisting of ribonucleoside (a purine base linked to a ribose sugar) esterified with a phosphate group at either the 3' or 5'-hydroxyl group of the sugar.	0% (0/10)	1	0	NA	NA
32	GO:0070925	organelle assembly	The aggregation, arrangement and bonding together of a set of components to form an organelle. An organelle is an organized structure of distinctive morphology and function. Includes the nucleus, mitochondria, plastids, vacuoles, vesicles, ribosomes and the cytoskeleton. Excludes the plasma membrane.	0% (0/13)	1	0	NA	NA
41	GO:0120031	plasma membrane bounded cell projection assembly	Formation of a prolongation or process extending and that is bounded by plasma membrane, e.g. a cilium, lamellipodium, or axon.	0% (0/10)	1	0	NA	NA
54	GO:0030111	regulation of Wnt signaling pathway	Any process that modulates the frequency, rate or extent of the activity of the Wnt signal transduction pathway.	0% (0/13)	1	0	NA	NA
78	GO:0045834	positive regulation of lipid metabolic process	Any process that activates or increases the frequency, rate or extent of the chemical reactions and pathways involving lipids.	0% (0/13)	1	0	NA	NA
155	GO:0002495	antigen processing and presentation of peptide antigen via MHC class II	The process in which an antigen-presenting cell expresses a peptide antigen on its cell surface in association with an MHC class II protein complex. The peptide antigen is typically, but not always, processed from a whole protein.	0% (0/10)	1	0	NA	NA
213	GO:0030072	peptide hormone secretion	The regulated release of a peptide hormone from a cell.	30.769% (4/13)	1	0	NA	NA

## Sheet: MC3
	GO.ID	term	definition	genes frequency	pvalue	neglog10 pvalue	Significant genes	Significant genes symbol				Ordered by -log10 value (largest to smallest)
194	GO:0050796	regulation of insulin secretion	Any process that modulates the frequency, rate or extent of the regulated release of insulin.	50% (5/10)	0.00591241	2.23	12494;15251;16452;18126;20304	Cd38;Hif1a;Jak2;Nos2;Ccl5
204	GO:0010977	negative regulation of neuron projection development	Any process that decreases the rate, frequency or extent of neuron projection development. Neuron projection development is the process whose specific outcome is the progression of a neuron projection over time, from its formation to the mature structure. A neuron projection is any process extending from a neural cell, such as axons or dendrites (collectively called neurites).	42.857% (6/14)	0.0063152	2.2	12494;13132;14972;16169;16852;22352	Cd38;Dab2;H2-K1;Il15ra;Lgals1;Vim
190	GO:0060760	positive regulation of response to cytokine stimulus	Any process that increases the rate, frequency, or extent of a response to cytokine stimulus.	40% (6/15)	0.00940758	2.03	12362;12767;15251;230073;24088;54123	Casp1;Cxcr4;Hif1a;Ddx58;Tlr2;Irf7
127	GO:0060337	type I interferon signaling pathway	A series of molecular signals initiated by the binding of a type I interferon to a receptor on the surface of a cell, and ending with regulation of a downstream cellular process, e.g. transcription. Type I interferons include the interferon-alpha, beta, delta, episilon, zeta, kappa, tau, and omega gene families.	45.455% (5/11)	0.00970468	2.01	15975;17874;54123;66141;80876	Ifnar1;Myd88;Irf7;Ifitm3;Ifitm2
198	GO:0045766	positive regulation of angiogenesis	Any process that activates or increases angiogenesis.	31.034% (9/29)	0.00986304	2.01	12226;12266;12767;15251;15368;16854;20304;20848;21825	Btg1;C3;Cxcr4;Hif1a;Hmox1;Lgals3;Ccl5;Stat3;Thbs1
108	GO:0071222	cellular response to lipopolysaccharide	Any process that results in a change in state or activity of a cell (in terms of movement, secretion, enzyme production, gene expression, etc.) as a result of a lipopolysaccharide stimulus; lipopolysaccharide is a major component of the cell wall of gram-negative bacteria.	24.194% (15/62)	0.0111851	1.95	12362;12475;12514;14728;16452;17874;18126;20296;20304;20310;21938;22352;27007;60533;66102	Casp1;Cd14;Cd68;Lilrb4a;Jak2;Myd88;Nos2;Ccl2;Ccl5;Cxcl2;Tnfrsf1b;Vim;Klrk1;Cd274;Cxcl16
148	GO:0032481	positive regulation of type I interferon production	Any process that activates or increases the frequency, rate, or extent of type I interferon production. Type I interferons include the interferon-alpha, beta, delta, episilon, zeta, kappa, tau, and omega gene families.	35% (7/20)	0.011458	1.94	12475;14433;15975;17874;230073;24088;54123	Cd14;Gapdh;Ifnar1;Myd88;Ddx58;Tlr2;Irf7
214	GO:1900015	regulation of cytokine production involved in inflammatory response	NA	35.294% (6/17)	0.0185922	1.73	14728;15251;16178;17874;18126;20848	Lilrb4a;Hif1a;Il1r2;Myd88;Nos2;Stat3
147	GO:0099536	synaptic signaling	Cell-cell signaling to, from or within a synapse.	31.818% (7/22)	0.0201039	1.7	110454;12494;12772;16452;17067;20296;20848	Ly6a;Cd38;Ccr2;Jak2;Ly6c1;Ccl2;Stat3
205	GO:0070232	regulation of T cell apoptotic process	Any process that modulates the occurrence or rate of T cell death by apoptotic process.	38.462% (5/13)	0.0216864	1.66	15251;16197;16854;20304;60533	Hif1a;Il7r;Lgals3;Ccl5;Cd274
211	GO:0043065	positive regulation of apoptotic process	Any process that activates or increases the frequency, rate or extent of cell death by apoptotic process.	22.388% (15/67)	0.0235319	1.63	11747;12226;12362;14102;15251;15368;16452;18126;19252;20296;20304;21825;21938;27007;60533	Anxa5;Btg1;Casp1;Fas;Hif1a;Hmox1;Jak2;Nos2;Dusp1;Ccl2;Ccl5;Thbs1;Tnfrsf1b;Klrk1;Cd274
160	GO:0002548	monocyte chemotaxis	The movement of a monocyte in response to an external stimulus.	33.333% (6/18)	0.0249384	1.6	12768;12772;16854;19252;20296;20304	Ccr1;Ccr2;Lgals3;Dusp1;Ccl2;Ccl5
193	GO:0010720	positive regulation of cell development	Any process that increases the rate, frequency or extent of the progression of the cell over time, from its formation to the mature structure. Cell development does not include the steps involved in committing a cell to a specific fate.	28.571% (8/28)	0.025317	1.6	12767;13132;15251;20194;21938;22352;24088;24136	Cxcr4;Dab2;Hif1a;S100a10;Tnfrsf1b;Vim;Tlr2;Zeb2
91	GO:0030335	positive regulation of cell migration	Any process that activates or increases the frequency, rate or extent of cell migration.	21.622% (16/74)	0.0266621	1.57	12767;12768;12772;13132;15251;15368;16452;16854;20296;20304;20343;20848;21825;24088;60533;66102	Cxcr4;Ccr1;Ccr2;Dab2;Hif1a;Hmox1;Jak2;Lgals3;Ccl2;Ccl5;Sell;Stat3;Thbs1;Tlr2;Cd274;Cxcl16
203	GO:0060548	negative regulation of cell death	Any process that decreases the rate or frequency of cell death. Cell death is the specific activation or halting of processes within a cell so that its vital functions markedly cease, rather than simply deteriorating gradually over time, which culminates in cell death.	20% (20/100)	0.0295889	1.53	11796;12494;13132;14102;14319;14433;15251;15368;15937;16181;16197;16452;16854;19252;20296;20304;20848;21825;21938;231507	Birc3;Cd38;Dab2;Fas;Fth1;Gapdh;Hif1a;Hmox1;Ier3;Il1rn;Il7r;Jak2;Lgals3;Dusp1;Ccl2;Ccl5;Stat3;Thbs1;Tnfrsf1b;Plac8
209	GO:0040008	regulation of growth	Any process that modulates the frequency, rate or extent of the growth of all or part of an organism so that it occurs at its proper speed, either globally or in a specific part of the organism's development.	26.471% (9/34)	0.0291776	1.53	12266;12494;12767;13132;15251;16188;20848;231507;66102	C3;Cd38;Cxcr4;Dab2;Hif1a;Il3ra;Stat3;Plac8;Cxcl16
58	GO:0050792	regulation of viral process	Any process that modulates the rate or extent of the viral life cycle, the set of processes by which a virus reproduces and spreads among hosts.	35.714% (5/14)	0.0302259	1.52	12767;16852;20304;66141;80876	Cxcr4;Lgals1;Ccl5;Ifitm3;Ifitm2
189	GO:0043408	regulation of MAPK cascade	Any process that modulates the frequency, rate or extent of signal transduction mediated by the MAP kinase (MAPK) cascade.	21.333% (16/75)	0.0302403	1.52	12266;12767;12768;13132;13537;14102;14728;16181;16452;17874;19252;20296;20304;21825;24088;24136	C3;Cxcr4;Ccr1;Dab2;Dusp2;Fas;Lilrb4a;Il1rn;Jak2;Myd88;Dusp1;Ccl2;Ccl5;Thbs1;Tlr2;Zeb2
195	GO:0009620	response to fungus	Any process that results in a change in state or activity of a cell or an organism (in terms of movement, secretion, enzyme production, gene expression, etc.) as a result of a stimulus from a fungus.	35.714% (5/14)	0.0302259	1.52	14433;17474;17874;24088;56619	Gapdh;Clec4d;Myd88;Tlr2;Clec4e
200	GO:0007179	transforming growth factor beta receptor signaling pathway	A series of molecular signals initiated by the binding of an extracellular ligand to a transforming growth factor beta receptor on the surface of a target cell, and ending with regulation of a downstream cellular process, e.g. transcription.	35.714% (5/14)	0.0302259	1.52	13132;20296;20848;21825;24136	Dab2;Ccl2;Stat3;Thbs1;Zeb2
112	GO:0071346	cellular response to interferon-gamma	Any process that results in a change in state or activity of a cell (in terms of movement, secretion, enzyme production, gene expression, etc.) as a result of an interferon-gamma stimulus. Interferon gamma is the only member of the type II interferon found so far.	27.586% (8/29)	0.0312043	1.51	12362;14433;16452;18126;20296;20304;22352;24088	Casp1;Gapdh;Jak2;Nos2;Ccl2;Ccl5;Vim;Tlr2
123	GO:0044403	biological process involved in symbiotic interaction	A process carried out by gene products in an organism that enable the organism to engage in a symbiotic relationship, a more or less intimate association, with another organism. The various forms of symbiosis include parasitism, in which the association is disadvantageous or destructive to one of the organisms; mutualism, in which the association is advantageous, or often necessary to one or both…	29.167% (7/24)	0.0325516	1.49	14433;16452;16852;17874;20304;66141;80876	Gapdh;Jak2;Lgals1;Myd88;Ccl5;Ifitm3;Ifitm2
183	GO:0001959	regulation of cytokine-mediated signaling pathway	Any process that modulates the frequency, rate or extent of the cytokine mediated signaling pathway.	31.579% (6/19)	0.0325988	1.49	12362;12767;15251;16178;16181;54123	Casp1;Cxcr4;Hif1a;Il1r2;Il1rn;Irf7
202	GO:1990869	cellular response to chemokine	NA	29.167% (7/24)	0.0325516	1.49	12767;12768;15251;19252;20296;20304;20310	Cxcr4;Ccr1;Hif1a;Dusp1;Ccl2;Ccl5;Cxcl2
199	GO:0014070	response to organic cyclic compound	Any process that results in a change in state or activity of a cell or an organism (in terms of movement, secretion, enzyme production, gene expression, etc.) as a result of an organic cyclic compound stimulus.	23.913% (11/46)	0.0336987	1.47	12362;13132;14102;16181;16452;18126;20296;20304;20343;20848;230073	Casp1;Dab2;Fas;Il1rn;Jak2;Nos2;Ccl2;Ccl5;Sell;Stat3;Ddx58
159	GO:0043277	apoptotic cell clearance	The recognition and removal of an apoptotic cell by a neighboring cell or by a phagocyte.	40% (4/10)	0.0349865	1.46	12266;12772;20296;21825	C3;Ccr2;Ccl2;Thbs1
174	GO:0010469	regulation of signaling receptor activity	Any process that modulates the frequency, rate or extent of a signaling receptor activity. Receptor activity is when a molecule combines with an extracellular or intracellular messenger to initiate a change in cell activity.	40% (4/10)	0.0349865	1.46	14728;15251;16452;20296	Lilrb4a;Hif1a;Jak2;Ccl2
201	GO:0009266	response to temperature stimulus	Any process that results in a change in state or activity of a cell or an organism (in terms of movement, secretion, enzyme production, gene expression, etc.) as a result of a temperature stimulus.	40% (4/10)	0.0349865	1.46	12767;15368;20296;231507	Cxcr4;Hmox1;Ccl2;Plac8
128	GO:0120162	positive regulation of cold-induced thermogenesis	NA	33.333% (5/15)	0.0406351	1.39	12767;12772;16190;16452;231507	Cxcr4;Ccr2;Il4ra;Jak2;Plac8
213	GO:0030072	peptide hormone secretion	The regulated release of a peptide hormone from a cell.	53.846% (7/13)	0.0444823	1.35	11747;12494;15251;16181;16452;18126;20304	Anxa5;Cd38;Hif1a;Il1rn;Jak2;Nos2;Ccl5
156	GO:0016052	carbohydrate catabolic process	The chemical reactions and pathways resulting in the breakdown of carbohydrates, any of a group of organic compounds based of the general formula Cx(H2O)y.	36.364% (4/11)	0.0494332	1.31	14433;15251;15937;20848	Gapdh;Hif1a;Ier3;Stat3
178	GO:0010573	vascular endothelial growth factor production	The appearance of vascular endothelial growth factor production due to biosynthesis or secretion following a cellular stimulus, resulting in an increase in its intracellular or extracellular levels.	36.364% (4/11)	0.0494332	1.31	12266;12772;15251;20296	C3;Ccr2;Hif1a;Ccl2
196	GO:0031329	regulation of cellular catabolic process	Any process that modulates the frequency, rate or extent of the chemical reactions and pathways resulting in the breakdown of substances, carried out by individual cells.	24.324% (9/37)	0.0491322	1.31	12362;13132;15251;15368;17874;20848;21938;22352;24088	Casp1;Dab2;Hif1a;Hmox1;Myd88;Stat3;Tnfrsf1b;Vim;Tlr2
197	GO:0046031	ADP metabolic process	The chemical reactions and pathways involving ADP, adenosine 5'-diphosphate.	36.364% (4/11)	0.0494332	1.31	14433;15251;15937;20848	Gapdh;Hif1a;Ier3;Stat3
206	GO:2000145	regulation of cell motility	NA	23.529% (24/102)	0.0493146	1.31	11747;12767;12768;12772;13132;14102;15251;15368;16181;16452;16854;17874;19252;20296;20304;20343;20848;21825;22352;230073;24088;60533;66102;66141	Anxa5;Cxcr4;Ccr1;Ccr2;Dab2;Fas;Hif1a;Hmox1;Il1rn;Jak2;Lgals3;Myd88;Dusp1;Ccl2;Ccl5;Sell;Stat3;Thbs1;Vim;Ddx58;Tlr2;Cd274;Cxcl16;Ifitm3
207	GO:0030336	negative regulation of cell migration	Any process that stops, prevents, or reduces the frequency, rate or extent of cell migration.	26.923% (7/26)	0.0493846	1.31	14102;16181;19252;20296;20848;21825;66141	Fas;Il1rn;Dusp1;Ccl2;Stat3;Thbs1;Ifitm3
208	GO:0006417	regulation of translation	Any process that modulates the frequency, rate or extent of the chemical reactions and pathways resulting in the formation of proteins by the translation of mRNA or circRNA.	36.364% (4/11)	0.0494332	1.31	14433;20848;21825;22352	Gapdh;Stat3;Thbs1;Vim
210	GO:0019752	carboxylic acid metabolic process	The chemical reactions and pathways involving carboxylic acids, any organic acid containing one or more carboxyl (COOH) groups or anions (COO-).	26.923% (7/26)	0.0493846	1.31	12266;14433;15251;15937;18126;20848;24088	C3;Gapdh;Hif1a;Ier3;Nos2;Stat3;Tlr2
212	GO:0090092	regulation of transmembrane receptor protein serine/threonine kinase signaling pathway	Any process that modulates the rate, frequency, or extent of the series of molecular signals generated as a consequence of a transmembrane receptor serine/threonine kinase binding to its physiological ligand.	36.364% (4/11)	0.0494332	1.31	13132;16452;21825;24136	Dab2;Jak2;Thbs1;Zeb2
53	GO:1901701	cellular response to oxygen-containing compound	NA	23.913% (22/92)	0.0519276	1.28	NA	NA
69	GO:0032757	positive regulation of interleukin-8 production	Any process that activates or increases the frequency, rate, or extent of interleukin-8 production.	28.571% (6/21)	0.0521836	1.28	NA	NA
14	GO:0007267	cell-cell signaling	Any process that mediates the transfer of information from one cell to another. This process includes signal transduction in the receiving cell and, where applicable, release of a ligand and any processes that actively facilitate its transport and presentation to the receiving cell. Examples include signaling via soluble ligands, via cell adhesion molecules and via gap junctions.	29.412% (20/68)	0.06153	1.21	NA	NA
116	GO:0070098	chemokine-mediated signaling pathway	A series of molecular signals initiated by the binding of a chemokine to a receptor on the surface of a cell, and ending with regulation of a downstream cellular process, e.g. transcription.	27.273% (6/22)	0.0642135	1.19	NA	NA
117	GO:0034612	response to tumor necrosis factor	Any process that results in a change in state or activity of a cell or an organism (in terms of movement, secretion, enzyme production, gene expression, etc.) as a result of a tumor necrosis factor stimulus.	24.242% (8/33)	0.0641018	1.19	NA	NA
35	GO:1900542	regulation of purine nucleotide metabolic process	NA	33.333% (4/12)	0.0667005	1.18	NA	NA
72	GO:0032728	positive regulation of interferon-beta production	Any process that activates or increases the frequency, rate, or extent of interferon-beta production.	33.333% (4/12)	0.0667005	1.18	NA	NA
125	GO:1903900	regulation of viral life cycle	NA	33.333% (4/12)	0.0667005	1.18	NA	NA
140	GO:0001961	positive regulation of cytokine-mediated signaling pathway	Any process that activates or increases the frequency, rate or extent of a cytokine mediated signaling pathway.	33.333% (4/12)	0.0667005	1.18	NA	NA
185	GO:0008625	extrinsic apoptotic signaling pathway via death domain receptors	A series of molecular signals in which a signal is conveyed from the cell surface to trigger the apoptotic death of a cell. The pathway starts with a ligand binding to a death domain receptor on the cell surface, and ends when the execution phase of apoptosis is triggered.	33.333% (4/12)	0.0667005	1.18	NA	NA
63	GO:0007178	transmembrane receptor protein serine/threonine kinase signaling pathway	A series of molecular signals initiated by the binding of an extracellular ligand to a receptor on the surface of the target cell where the receptor possesses serine/threonine kinase activity, and ending with regulation of a downstream cellular process, e.g. transcription.	40% (8/20)	0.0810357	1.09	NA	NA
121	GO:0010810	regulation of cell-substrate adhesion	Any process that modulates the frequency, rate or extent of cell-substrate adhesion. Cell-substrate adhesion is the attachment of a cell to the underlying substrate via adhesion molecules.	27.778% (5/18)	0.0836228	1.08	NA	NA
7	GO:0008347	glial cell migration	The orderly movement of a glial cell, non-neuronal cells that provide support and nutrition, maintain homeostasis, form myelin, and participate in signal transmission in the nervous system.	30.769% (4/13)	0.0867068	1.06	NA	NA
65	GO:0014015	positive regulation of gliogenesis	Any process that activates or increases the frequency, rate or extent of gliogenesis, the formation of mature glia.	30.769% (4/13)	0.0867068	1.06	NA	NA
66	GO:0032760	positive regulation of tumor necrosis factor production	Any process that activates or increases the frequency, rate or extent of tumor necrosis factor production.	21.951% (9/41)	0.0876911	1.06	NA	NA
130	GO:0002064	epithelial cell development	The process whose specific outcome is the progression of an epithelial cell over time, from its formation to the mature structure. An epithelial cell is a cell usually found in a two-dimensional sheet with a free surface.	30.769% (4/13)	0.0867068	1.06	NA	NA
176	GO:0042060	wound healing	The series of events that restore integrity to a damaged tissue, following an injury.	21.277% (10/47)	0.0874082	1.06	NA	NA
131	GO:0034341	response to interferon-gamma	Any process that results in a change in state or activity of a cell or an organism (in terms of movement, secretion, enzyme production, gene expression, etc.) as a result of an interferon-gamma stimulus. Interferon-gamma is also known as type II interferon.	28.947% (11/38)	0.0929354	1.03	NA	NA
139	GO:0050804	modulation of chemical synaptic transmission	Any process that modulates the frequency or amplitude of synaptic transmission, the process of communication from a neuron to a target (neuron, muscle, or secretory cell) across a synapse. Amplitude, in this case, refers to the change in postsynaptic membrane potential due to a single instance of synaptic transmission.	26.316% (5/19)	0.101846	0.99	NA	NA
184	GO:1904019	epithelial cell apoptotic process	NA	25% (5/20)	0.121908	0.91	NA	NA
73	GO:0032731	positive regulation of interleukin-1 beta production	Any process that activates or increases the frequency, rate, or extent of interleukin-1 beta production.	23.077% (6/26)	0.127406	0.89	NA	NA
76	GO:0002262	myeloid cell homeostasis	The process of regulating the proliferation and elimination of myeloid cells such that the total number of myeloid cells within a whole or part of an organism is stable over time in the absence of an outside stimulus.	21.875% (7/32)	0.129012	0.89	NA	NA
110	GO:0030073	insulin secretion	The regulated release of proinsulin from secretory granules accompanied by cleavage of proinsulin to form mature insulin. In vertebrates, insulin is secreted from B granules in the B cells of the vertebrate pancreas and from insulin-producing cells in insects.	54.545% (6/11)	0.128146	0.89	NA	NA
161	GO:0009617	response to bacterium	Any process that results in a change in state or activity of a cell or an organism (in terms of movement, secretion, enzyme production, gene expression, etc.) as a result of a stimulus from a bacterium.	20.833% (25/120)	0.130872	0.88	NA	NA
109	GO:0006953	acute-phase response	An acute inflammatory response that involves non-antibody proteins whose concentrations in the plasma increase in response to infection or injury of homeothermic animals.	30% (3/10)	0.143835	0.84	NA	NA
143	GO:0042127	regulation of cell population proliferation	Any process that modulates the frequency, rate or extent of cell proliferation.	16.168% (27/167)	0.145482	0.84	NA	NA
144	GO:0003158	endothelium development	The process whose specific outcome is the progression of an endothelium over time, from its formation to the mature structure. Endothelium refers to the layer of cells lining blood vessels, lymphatics, the heart, and serous cavities, and is derived from bone marrow or mesoderm. Corneal endothelium is a special case, derived from neural crest cells.	30% (3/10)	0.143835	0.84	NA	NA
173	GO:0051604	protein maturation	Any process leading to the attainment of the full functional capacity of a protein.	30% (3/10)	0.143835	0.84	NA	NA
191	GO:0070498	interleukin-1-mediated signaling pathway	A series of molecular signals initiated by the binding of interleukin-1 to a receptor on the surface of a cell, and ending with regulation of a downstream cellular process, e.g. transcription.	30% (3/10)	0.143835	0.84	NA	NA
15	GO:0050877	nervous system process	A organ system process carried out by any of the organs or tissues of neurological system.	20% (8/40)	0.161098	0.79	NA	NA
104	GO:0061041	regulation of wound healing	Any process that modulates the rate, frequency, or extent of the series of events that restore integrity to a damaged tissue, following an injury.	25% (4/16)	0.161361	0.79	NA	NA
3	GO:1903578	regulation of ATP metabolic process	NA	27.273% (3/11)	0.179236	0.75	NA	NA
145	GO:0045445	myoblast differentiation	The process in which a relatively unspecialized cell acquires specialized features of a myoblast. A myoblast is a mononucleate cell type that, by fusion with other myoblasts, gives rise to the myotubes that eventually develop into striated muscle fibers.	27.273% (3/11)	0.179236	0.75	NA	NA
146	GO:0006470	protein dephosphorylation	The process of removing one or more phosphoric residues from a protein.	27.273% (3/11)	0.179236	0.75	NA	NA
175	GO:0044262	cellular carbohydrate metabolic process	The chemical reactions and pathways involving carbohydrates, any of a group of organic compounds based of the general formula Cx(H2O)y, as carried out by individual cells.	27.273% (3/11)	0.179236	0.75	NA	NA
182	GO:0097300	programmed necrotic cell death	A necrotic cell death process that results from the activation of endogenous cellular processes, such as signaling involving death domain receptors or Toll-like receptors.	27.273% (3/11)	0.179236	0.75	NA	NA
26	GO:0010001	glial cell differentiation	The process in which a relatively unspecialized cell acquires the specialized features of a glial cell.	21.739% (5/23)	0.191882	0.72	NA	NA
48	GO:0045123	cellular extravasation	The migration of a leukocyte from the blood vessels into the surrounding tissue.	23.529% (4/17)	0.190296	0.72	NA	NA
70	GO:0002685	regulation of leukocyte migration	Any process that modulates the frequency, rate, or extent of leukocyte migration.	18.182% (10/55)	0.197987	0.7	NA	NA
37	GO:0048646	anatomical structure formation involved in morphogenesis	The developmental process pertaining to the initial formation of an anatomical structure from unspecified parts. This process begins with the specific processes that contribute to the appearance of the discrete structure and ends when the structural rudiment is recognizable. An anatomical structure is any biological entity that occupies space and is distinguished from its surroundings. Anatomical…	21.687% (18/83)	0.210798	0.68	NA	NA
134	GO:0051129	negative regulation of cellular component organization	Any process that stops, prevents, or reduces the frequency, rate or extent of a process involved in the formation, arrangement of constituent parts, or disassembly of cell structures, including the plasma membrane and any external encapsulating structures such as the cell wall and cell envelope.	30.303% (10/33)	0.211497	0.67	NA	NA
44	GO:0022604	regulation of cell morphogenesis	Any process that modulates the frequency, rate or extent of cell morphogenesis. Cell morphogenesis is the developmental process in which the shape of a cell is generated and organized.	22.222% (4/18)	0.220774	0.66	NA	NA
81	GO:0051222	positive regulation of protein transport	Any process that activates or increases the frequency, rate or extent of the directed movement of a protein into, out of or within a cell, or between cells, by means of some agent such as a transporter or pore.	20.833% (5/24)	0.217946	0.66	NA	NA
106	GO:0048247	lymphocyte chemotaxis	The directed movement of a lymphocyte in response to an external stimulus.	22.222% (4/18)	0.220774	0.66	NA	NA
149	GO:0036230	granulocyte activation	The change in morphology and behavior of a granulocyte resulting from exposure to a cytokine, chemokine, cellular ligand, or soluble factor.	25% (3/12)	0.216748	0.66	NA	NA
102	GO:0071219	cellular response to molecule of bacterial origin	Any process that results in a change in state or activity of a cell (in terms of movement, secretion, enzyme production, gene expression, etc.) as a result of a stimulus by molecules of bacterial origin such as peptides derived from bacterial flagellin.	25% (16/64)	0.224959	0.65	NA	NA
47	GO:0048589	developmental growth	The increase in size or mass of an entire organism, a part of an organism or a cell, where the increase in size or mass has the specific outcome of the progression of the organism over time from one condition to another.	19.355% (6/31)	0.23615	0.63	NA	NA
80	GO:0060627	regulation of vesicle-mediated transport	Any process that modulates the rate, frequency, or extent of vesicle-mediated transport, the directed movement of substances, either within a vesicle or in the vesicle membrane, into, out of or within a cell.	17.544% (10/57)	0.232817	0.63	NA	NA
40	GO:0007417	central nervous system development	The process whose specific outcome is the progression of the central nervous system over time, from its formation to the mature structure. The central nervous system is the core nervous system that serves an integrating and coordinating function. In vertebrates it consists of the brain and spinal cord. In those invertebrates with a central nervous system it typically consists of a brain, cerebral…	18.182% (8/44)	0.237206	0.62	NA	NA
170	GO:0031589	cell-substrate adhesion	The attachment of a cell to the underlying substrate via adhesion molecules.	20% (5/25)	0.245082	0.61	NA	NA
51	GO:0072657	protein localization to membrane	A process in which a protein is transported to, or maintained in, a specific location in a membrane.	21.053% (4/19)	0.252488	0.6	NA	NA
99	GO:0007346	regulation of mitotic cell cycle	Any process that modulates the rate or extent of progress through the mitotic cell cycle.	21.053% (4/19)	0.252488	0.6	NA	NA
29	GO:0021537	telencephalon development	The process whose specific outcome is the progression of the telencephalon over time, from its formation to the mature structure. The telencephalon is the paired anteriolateral division of the prosencephalon plus the lamina terminalis from which the olfactory lobes, cerebral cortex, and subcortical nuclei are derived.	23.077% (3/13)	0.25576	0.59	NA	NA
54	GO:0030111	regulation of Wnt signaling pathway	Any process that modulates the frequency, rate or extent of the activity of the Wnt signal transduction pathway.	23.077% (3/13)	0.25576	0.59	NA	NA
179	GO:0032963	collagen metabolic process	The chemical reactions and pathways involving collagen, any of a group of fibrous proteins of very high tensile strength that form the main component of connective tissue in animals. Collagen is highly enriched in glycine (some regions are 33% glycine) and proline, occurring predominantly as 3-hydroxyproline (about 20%).	23.077% (3/13)	0.25576	0.59	NA	NA
21	GO:0032940	secretion by cell	The controlled release of a substance by a cell.	23.438% (15/64)	0.29032	0.54	NA	NA
142	GO:0019221	cytokine-mediated signaling pathway	A series of molecular signals initiated by the binding of a cytokine to a receptor on the surface of a cell, and ending with regulation of a downstream cellular process, e.g. transcription.	22.093% (19/86)	0.28988	0.54	NA	NA
38	GO:1905523	positive regulation of macrophage migration	NA	21.429% (3/14)	0.295704	0.53	NA	NA
42	GO:0051050	positive regulation of transport	Any process that activates or increases the frequency, rate or extent of the directed movement of substances (such as macromolecules, small molecules, ions) into, out of or within a cell, or between cells, by means of some agent such as a transporter or pore.	15.909% (14/88)	0.296341	0.53	NA	NA
87	GO:0045429	positive regulation of nitric oxide biosynthetic process	Any process that activates or increases the frequency, rate or extent of the chemical reactions and pathways resulting in the formation of nitric oxide.	21.429% (3/14)	0.295704	0.53	NA	NA
90	GO:0034655	nucleobase-containing compound catabolic process	The chemical reactions and pathways resulting in the breakdown of nucleobases, nucleosides, nucleotides and nucleic acids.	21.429% (3/14)	0.295704	0.53	NA	NA
122	GO:0034109	homotypic cell-cell adhesion	The attachment of a cell to a second cell of the identical type via adhesion molecules.	21.429% (3/14)	0.295704	0.53	NA	NA
166	GO:2001235	positive regulation of apoptotic signaling pathway	NA	21.429% (3/14)	0.295704	0.53	NA	NA
60	GO:0031331	positive regulation of cellular catabolic process	Any process that activates or increases the frequency, rate or extent of the chemical reactions and pathways resulting in the breakdown of substances, carried out by individual cells.	18.519% (5/27)	0.301807	0.52	NA	NA
164	GO:0060429	epithelium development	The process whose specific outcome is the progression of an epithelium over time, from its formation to the mature structure. An epithelium is a tissue that covers the internal or external surfaces of an anatomical structure.	16.667% (9/54)	0.305841	0.51	NA	NA
118	GO:0043547	positive regulation of GTPase activity	Any process that activates or increases the activity of a GTPase.	19.048% (4/21)	0.318412	0.5	NA	NA
133	GO:0051668	localization within membrane	Any process in which a substance or cellular entity, such as a protein complex or organelle, is transported to, and/or maintained in, a specific location within a membrane.	19.048% (4/21)	0.318412	0.5	NA	NA
111	GO:0071356	cellular response to tumor necrosis factor	Any process that results in a change in state or activity of a cell (in terms of movement, secretion, enzyme production, gene expression, etc.) as a result of a tumor necrosis factor stimulus.	17.857% (5/28)	0.331014	0.48	NA	NA
98	GO:0050678	regulation of epithelial cell proliferation	Any process that modulates the frequency, rate or extent of epithelial cell proliferation.	17.143% (6/35)	0.338672	0.47	NA	NA
105	GO:0016525	negative regulation of angiogenesis	Any process that stops, prevents, or reduces the frequency, rate or extent of angiogenesis.	20% (3/15)	0.336063	0.47	NA	NA
138	GO:0051607	defense response to virus	Reactions triggered in response to the presence of a virus that act to protect the cell or organism.	16.667% (7/42)	0.343501	0.46	NA	NA
107	GO:0070555	response to interleukin-1	Any process that results in a change in state or activity of a cell or an organism (in terms of movement, secretion, enzyme production, gene expression, etc.) as a result of an interleukin-1 stimulus.	17.241% (5/29)	0.360535	0.44	NA	NA
172	GO:0050878	regulation of body fluid levels	Any process that modulates the levels of body fluids.	16.667% (6/36)	0.365362	0.44	NA	NA
5	GO:0007507	heart development	The process whose specific outcome is the progression of the heart over time, from its formation to the mature structure. The heart is a hollow, muscular organ, which, by contracting rhythmically, keeps up the circulation of the blood.	17.391% (4/23)	0.385761	0.41	NA	NA
36	GO:0010243	response to organonitrogen compound	Any process that results in a change in state or activity of a cell or an organism (in terms of movement, secretion, enzyme production, gene expression, etc.) as a result of an organonitrogen stimulus. An organonitrogen compound is formally a compound containing at least one carbon-nitrogen bond.	15.517% (9/58)	0.391867	0.41	NA	NA
187	GO:0070374	positive regulation of ERK1 and ERK2 cascade	Any process that activates or increases the frequency, rate or extent of signal transduction mediated by the ERK1 and ERK2 cascade.	16.216% (6/37)	0.392209	0.41	NA	NA
8	GO:0007015	actin filament organization	A process that is carried out at the cellular level which results in the assembly, arrangement of constituent parts, or disassembly of cytoskeletal structures comprising actin filaments. Includes processes that control the spatial distribution of actin filaments, such as organizing filaments into meshworks, bundles, or other structures, as by cross-linking.	20% (2/10)	0.40604	0.39	NA	NA
129	GO:0045765	regulation of angiogenesis	Any process that modulates the frequency, rate or extent of angiogenesis.	27.5% (11/40)	0.406824	0.39	NA	NA
167	GO:0001780	neutrophil homeostasis	The process of regulating the proliferation and elimination of neutrophils such that the total number of neutrophils within a whole or part of an organism is stable over time in the absence of an outside stimulus.	20% (2/10)	0.40604	0.39	NA	NA
188	GO:0045661	regulation of myoblast differentiation	Any process that modulates the frequency, rate or extent of myoblast differentiation. A myoblast is a mononucleate cell type that, by fusion with other myoblasts, gives rise to the myotubes that eventually develop into skeletal muscle fibers.	20% (2/10)	0.40604	0.39	NA	NA
49	GO:1905521	regulation of macrophage migration	NA	17.647% (3/17)	0.416253	0.38	NA	NA
79	GO:0006954	inflammatory response	The immediate defensive reaction (by vertebrate tissue) to infection or injury caused by chemical or physical agents. The process is characterized by local vasodilation, extravasation of plasma into intercellular spaces and accumulation of white blood cells and macrophages.	16.312% (23/141)	0.413035	0.38	NA	NA
141	GO:1901653	cellular response to peptide	NA	16.667% (4/24)	0.419324	0.38	NA	NA
165	GO:0046633	alpha-beta T cell proliferation	The expansion of an alpha-beta T cell population by cell division.	17.647% (3/17)	0.416253	0.38	NA	NA
192	GO:0043122	regulation of I-kappaB kinase/NF-kappaB signaling	Any process that modulates I-kappaB kinase/NF-kappaB signaling.	16.129% (5/31)	0.419814	0.38	NA	NA
11	GO:0001774	microglial cell activation	The change in morphology and behavior of a microglial cell resulting from exposure to a cytokine, chemokine, cellular ligand, or soluble factor.	16.667% (3/18)	0.455349	0.34	NA	NA
19	GO:0032956	regulation of actin cytoskeleton organization	Any process that modulates the frequency, rate or extent of the formation, arrangement of constituent parts, or disassembly of cytoskeletal structures comprising actin filaments and their associated proteins.	18.182% (2/11)	0.456442	0.34	NA	NA
20	GO:0031669	cellular response to nutrient levels	Any process that results in a change in state or activity of a cell (in terms of movement, secretion, enzyme production, gene expression, etc.) as a result of a stimulus reflecting the presence, absence, or concentration of nutrients.	18.182% (2/11)	0.456442	0.34	NA	NA
22	GO:1902903	regulation of supramolecular fiber organization	NA	18.182% (2/11)	0.456442	0.34	NA	NA
24	GO:0090316	positive regulation of intracellular protein transport	Any process that activates or increases the frequency, rate or extent of the directed movement of proteins within cells.	18.182% (2/11)	0.456442	0.34	NA	NA
52	GO:0014902	myotube differentiation	The process in which a relatively unspecialized cell acquires specialized features of a myotube cell. Myotube differentiation starts with myoblast fusion and the appearance of specific cell markers (this is the cell development step). Then individual myotubes can fuse to form bigger myotubes and start to contract. Myotubes are multinucleated cells that are formed when proliferating myoblasts exit…	18.182% (2/11)	0.456442	0.34	NA	NA
94	GO:0000768	syncytium formation by plasma membrane fusion	The formation of a syncytium, a mass of cytoplasm containing several nuclei enclosed within a single plasma membrane, by the fusion of the plasma membranes of two or more individual cells.	18.182% (2/11)	0.456442	0.34	NA	NA
132	GO:0001764	neuron migration	The characteristic movement of an immature neuron from germinal zones to specific positions where they will reside as they mature.	18.182% (2/11)	0.456442	0.34	NA	NA
150	GO:0043434	response to peptide hormone	Any process that results in a change in state or activity of a cell or an organism (in terms of movement, secretion, enzyme production, gene expression, etc.) as a result of a peptide hormone stimulus. A peptide hormone is any of a class of peptides that are secreted into the blood stream and have endocrine functions in living animals.	16.667% (3/18)	0.455349	0.34	NA	NA
154	GO:1902622	regulation of neutrophil migration	NA	18.182% (2/11)	0.456442	0.34	NA	NA
171	GO:2000406	positive regulation of T cell migration	NA	18.182% (2/11)	0.456442	0.34	NA	NA
177	GO:0043372	positive regulation of CD4-positive, alpha-beta T cell differentiation	Any process that activates or increases the frequency, rate or extent of CD4-positive, alpha-beta T cell differentiation.	18.182% (2/11)	0.456442	0.34	NA	NA
180	GO:0006925	inflammatory cell apoptotic process	Any apoptotic process in an inflammatory cell, any cell participating in the inflammatory response to a foreign substance e.g. neutrophil, macrophage.	18.182% (2/11)	0.456442	0.34	NA	NA
186	GO:0043491	protein kinase B signaling	A series of reactions, mediated by the intracellular serine/threonine kinase protein kinase B (also called AKT), which occurs as a result of a single trigger reaction or compound.	16.667% (3/18)	0.455349	0.34	NA	NA
16	GO:0006897	endocytosis	A vesicle-mediated transport process in which cells take up external materials or membrane constituents by the invagination of a small region of the plasma membrane to form a new membrane-bounded vesicle.	14.545% (8/55)	0.485355	0.31	NA	NA
34	GO:1903829	positive regulation of cellular protein localization	NA	15.789% (3/19)	0.493386	0.31	NA	NA
97	GO:0030900	forebrain development	The process whose specific outcome is the progression of the forebrain over time, from its formation to the mature structure. The forebrain is the anterior of the three primary divisions of the developing chordate brain or the corresponding part of the adult brain (in vertebrates, includes especially the cerebral hemispheres, the thalamus, and the hypothalamus and especially in higher vertebrates…	15.789% (3/19)	0.493386	0.31	NA	NA
158	GO:0043280	positive regulation of cysteine-type endopeptidase activity involved in apoptotic process	Any process that activates or increases the activity of a cysteine-type endopeptidase involved in the apoptotic process.	15.789% (3/19)	0.493386	0.31	NA	NA
181	GO:0031175	neuron projection development	The process whose specific outcome is the progression of a neuron projection over time, from its formation to the mature structure. A neuron projection is any process extending from a neural cell, such as axons or dendrites (collectively called neurites).	23.81% (10/42)	0.486878	0.31	NA	NA
18	GO:0071402	cellular response to lipoprotein particle stimulus	Any process that results in a change in state or activity of a cell (in terms of movement, secretion, enzyme production, gene expression, etc.) as a result of a lipoprotein particle stimulus.	16.667% (2/12)	0.50438	0.3	NA	NA
23	GO:0003002	regionalization	The pattern specification process that results in the subdivision of an axis or axes in space to define an area or volume in which specific patterns of cell differentiation will take place or in which cells interpret a specific environment.	16.667% (2/12)	0.50438	0.3	NA	NA
27	GO:0055094	response to lipoprotein particle	Any process that results in a change in state or activity of a cell or an organism (in terms of movement, secretion, enzyme production, gene expression, etc.) as a result of a lipoprotein particle stimulus.	16.667% (2/12)	0.50438	0.3	NA	NA
68	GO:0032755	positive regulation of interleukin-6 production	Any process that activates or increases the frequency, rate, or extent of interleukin-6 production.	14.706% (5/34)	0.506981	0.3	NA	NA
77	GO:0071417	cellular response to organonitrogen compound	Any process that results in a change in state or activity of a cell (in terms of movement, secretion, enzyme production, gene expression, etc.) as a result of an organonitrogen stimulus. An organonitrogen compound is formally a compound containing at least one carbon-nitrogen bond.	14.706% (5/34)	0.506981	0.3	NA	NA
89	GO:0034121	regulation of toll-like receptor signaling pathway	Any process that modulates the frequency, rate, or extent of toll-like receptor signaling pathway.	16.667% (2/12)	0.50438	0.3	NA	NA
96	GO:0046330	positive regulation of JNK cascade	Any process that activates or increases the frequency, rate or extent of signal transduction mediated by the JNK cascade.	16.667% (2/12)	0.50438	0.3	NA	NA
114	GO:0002675	positive regulation of acute inflammatory response	Any process that activates or increases the frequency, rate, or extent of an acute inflammatory response.	16.667% (2/12)	0.50438	0.3	NA	NA
119	GO:0045672	positive regulation of osteoclast differentiation	Any process that activates or increases the frequency, rate or extent of osteoclast differentiation.	16.667% (2/12)	0.50438	0.3	NA	NA
100	GO:0080135	regulation of cellular response to stress	Any process that modulates the frequency, rate or extent of a cellular response to stress. Cellular response to stress is a change in state or activity of a cell (in terms of movement, secretion, enzyme production, gene expression, etc.) as a result of a stimulus indicating the organism is under stress. The stress is usually, but not necessarily, exogenous (e.g. temperature, humidity, ionizing ra…	14.286% (6/42)	0.524609	0.28	NA	NA
120	GO:0019730	antimicrobial humoral response	An immune response against microbes mediated through a body fluid. Examples of this process are seen in the antimicrobial humoral response of Drosophila melanogaster and Mus musculus.	15% (3/20)	0.530136	0.28	NA	NA
64	GO:0060562	epithelial tube morphogenesis	The process in which the anatomical structures of a tube are generated and organized from an epithelium. Epithelial tubes transport gases, liquids and cells from one site to another and form the basic structure of many organs and tissues, with tube shape and organization varying from the single-celled excretory organ in Caenorhabditis elegans to the branching trees of the mammalian kidney and ins…	14.286% (3/21)	0.565423	0.25	NA	NA
113	GO:0030593	neutrophil chemotaxis	The directed movement of a neutrophil cell, the most numerous polymorphonuclear leukocyte found in the blood, in response to an external stimulus, usually an infection or wounding.	13.889% (5/36)	0.562399	0.25	NA	NA
162	GO:0002532	production of molecular mediator involved in inflammatory response	The synthesis or release of any molecular mediator of the inflammatory response following an inflammatory stimulus, resulting in an increase in its intracellular or extracellular levels.	30.435% (7/23)	0.562342	0.25	NA	NA
62	GO:0034329	cell junction assembly	A cellular process that results in the aggregation, arrangement and bonding together of a set of components to form a cell junction.	14.286% (2/14)	0.591897	0.23	NA	NA
74	GO:0051606	detection of stimulus	The series of events in which a stimulus is received by a cell or organism and converted into a molecular signal.	14.286% (2/14)	0.591897	0.23	NA	NA
75	GO:1902895	positive regulation of pri-miRNA transcription by RNA polymerase II	NA	14.286% (2/14)	0.591897	0.23	NA	NA
71	GO:0032722	positive regulation of chemokine production	Any process that activates or increases the frequency, rate, or extent of chemokine production.	13.333% (4/30)	0.60691	0.22	NA	NA
9	GO:0051171	regulation of nitrogen compound metabolic process	Any process that modulates the frequency, rate or extent of the chemical reactions and pathways involving nitrogen or nitrogenous compounds.	13.974% (32/229)	0.61173	0.21	NA	NA
55	GO:2000351	regulation of endothelial cell apoptotic process	NA	13.333% (2/15)	0.631256	0.2	NA	NA
163	GO:0046640	regulation of alpha-beta T cell proliferation	Any process that modulates the frequency, rate or extent of alpha-beta T cell proliferation.	13.333% (2/15)	0.631256	0.2	NA	NA
1	GO:0022411	cellular component disassembly	A cellular process that results in the breakdown of a cellular component.	12.5% (2/16)	0.667668	0.18	NA	NA
17	GO:0050808	synapse organization	A process that is carried out at the cellular level which results in the assembly, arrangement of constituent parts, or disassembly of a synapse, the junction between a neuron and a target (neuron, muscle, or secretory cell).	12.5% (2/16)	0.667668	0.18	NA	NA
30	GO:0010638	positive regulation of organelle organization	Any process that increases the frequency, rate or extent of a process involved in the formation, arrangement of constituent parts, or disassembly of an organelle.	12.5% (3/24)	0.661375	0.18	NA	NA
43	GO:0021782	glial cell development	The process aimed at the progression of a glial cell over time, from initial commitment of the cell to a specific fate, to the fully functional differentiated cell.	12.5% (2/16)	0.667668	0.18	NA	NA
135	GO:0050868	negative regulation of T cell activation	Any process that stops, prevents, or reduces the frequency, rate or extent of T cell activation.	12.5% (4/32)	0.66111	0.18	NA	NA
101	GO:0043085	positive regulation of catalytic activity	Any process that activates or increases the activity of an enzyme.	12.745% (13/102)	0.672993	0.17	NA	NA
153	GO:0045621	positive regulation of lymphocyte differentiation	Any process that activates or increases the frequency, rate or extent of lymphocyte differentiation.	12.195% (5/41)	0.686314	0.16	NA	NA
13	GO:0015850	organic hydroxy compound transport	The directed movement of an organic hydroxy compound (organic alcohol) into, out of or within a cell, or between cells, by means of some agent such as a transporter or pore. An organic hydroxy compound is an organic compound having at least one hydroxy group attached to a carbon atom.	11.765% (2/17)	0.70119	0.15	NA	NA
56	GO:0098586	cellular response to virus	Any process that results in a change in state or activity of a cell (in terms of movement, secretion, enzyme production, gene expression, etc.) as a result of a stimulus from a virus.	11.765% (2/17)	0.70119	0.15	NA	NA
59	GO:0051092	positive regulation of NF-kappaB transcription factor activity	Any process that activates or increases the frequency, rate or extent of activity of the transcription factor NF-kappaB.	11.538% (3/26)	0.716559	0.14	NA	NA
39	GO:0030163	protein catabolic process	The chemical reactions and pathways resulting in the breakdown of a protein by the destruction of the native, active configuration, with or without the hydrolysis of peptide bonds.	11.429% (4/35)	0.732837	0.13	NA	NA
93	GO:1901224	positive regulation of NIK/NF-kappaB signaling	NA	10.526% (2/19)	0.759982	0.12	NA	NA
136	GO:0007259	receptor signaling pathway via JAK-STAT	Any process in which STAT proteins (Signal Transducers and Activators of Transcription) and JAK (Janus Activated Kinase) proteins convey a signal to trigger a change in the activity or state of a cell. The receptor signaling pathway via JAK-STAT begins with activation of a receptor and proceeeds through STAT protein activation by members of the JAK family of tyrosine kinases. STAT proteins dimeri…	11.111% (4/36)	0.754142	0.12	NA	NA
2	GO:0009152	purine ribonucleotide biosynthetic process	The chemical reactions and pathways resulting in the formation of a purine ribonucleotide, a compound consisting of ribonucleoside (a purine base linked to a ribose sugar) esterified with a phosphate group at either the 3' or 5'-hydroxyl group of the sugar.	10% (1/10)	0.773128	0.11	NA	NA
33	GO:0010256	endomembrane system organization	A process that is carried out at the cellular level which results in the assembly, arrangement of constituent parts, or disassembly of the endomembrane system.	10% (1/10)	0.773128	0.11	NA	NA
41	GO:0120031	plasma membrane bounded cell projection assembly	Formation of a prolongation or process extending and that is bounded by plasma membrane, e.g. a cilium, lamellipodium, or axon.	10% (1/10)	0.773128	0.11	NA	NA
124	GO:0010975	regulation of neuron projection development	Any process that modulates the rate, frequency or extent of neuron projection development. Neuron projection development is the process whose specific outcome is the progression of a neuron projection over time, from its formation to the mature structure. A neuron projection is any process extending from a neural cell, such as axons or dendrites (collectively called neurites).	28% (7/25)	0.779771	0.11	NA	NA
137	GO:0050870	positive regulation of T cell activation	Any process that activates or increases the frequency, rate or extent of T cell activation.	11.429% (8/70)	0.777856	0.11	NA	NA
151	GO:0035303	regulation of dephosphorylation	Any process that modulates the frequency, rate or extent of removal of phosphate groups from a molecule.	10% (1/10)	0.773128	0.11	NA	NA
157	GO:0098542	defense response to other organism	Reactions triggered in response to the presence of another organism that act to protect the cell or organism from damage caused by that organism.	15.758% (26/165)	0.77805	0.11	NA	NA
168	GO:0001779	natural killer cell differentiation	The process in which a relatively unspecialized cell acquires the specialized features of a natural killer cell.	10% (1/10)	0.773128	0.11	NA	NA
169	GO:0032740	positive regulation of interleukin-17 production	Any process that activates or increases the frequency, rate, or extent of production of any member of the interleukin-17 family of cytokines.	10% (1/10)	0.773128	0.11	NA	NA
88	GO:0032496	response to lipopolysaccharide	Any process that results in a change in state or activity of an organism (in terms of movement, secretion, enzyme production, gene expression, etc.) as a result of a lipopolysaccharide stimulus; lipopolysaccharide is a major component of the cell wall of gram-negative bacteria.	21.622% (16/74)	0.787898	0.1	NA	NA
6	GO:0050768	negative regulation of neurogenesis	Any process that stops, prevents, or reduces the frequency, rate or extent of neurogenesis, the generation of cells within the nervous system.	9.091% (1/11)	0.804797	0.09	NA	NA
10	GO:0014002	astrocyte development	The process aimed at the progression of an astrocyte over time, from initial commitment of the cell to a specific fate, to the fully functional differentiated cell. An astrocyte is the most abundant type of glial cell. Astrocytes provide support for neurons and regulate the environment in which they function.	9.091% (1/11)	0.804797	0.09	NA	NA
12	GO:0048705	skeletal system morphogenesis	The process in which the anatomical structures of the skeleton are generated and organized.	9.091% (1/11)	0.804797	0.09	NA	NA
50	GO:0070527	platelet aggregation	The adhesion of one platelet to one or more other platelets via adhesion molecules.	9.091% (1/11)	0.804797	0.09	NA	NA
67	GO:0034976	response to endoplasmic reticulum stress	Any process that results in a change in state or activity of a cell (in terms of movement, secretion, enzyme production, gene expression, etc.) as a result of a stress acting at the endoplasmic reticulum. ER stress usually results from the accumulation of unfolded or misfolded proteins in the ER lumen.	9.091% (1/11)	0.804797	0.09	NA	NA
82	GO:0045944	positive regulation of transcription by RNA polymerase II	Any process that activates or increases the frequency, rate or extent of transcription from an RNA polymerase II promoter.	11.364% (10/88)	0.805922	0.09	NA	NA
95	GO:0043525	positive regulation of neuron apoptotic process	Any process that activates or increases the frequency, rate or extent of cell death of neurons by apoptotic process.	9.091% (1/11)	0.804797	0.09	NA	NA
115	GO:2000117	negative regulation of cysteine-type endopeptidase activity	NA	9.091% (1/11)	0.804797	0.09	NA	NA
126	GO:0002478	antigen processing and presentation of exogenous peptide antigen	The process in which an antigen-presenting cell expresses a peptide antigen of exogenous origin on its cell surface in association with an MHC protein complex. The peptide is typically a fragment of a larger exogenous protein which has been degraded within the cell.	9.091% (1/11)	0.804797	0.09	NA	NA
4	GO:0097242	amyloid-beta clearance	The process in which amyloid-beta is removed from extracellular brain regions by mechanisms involving cell surface receptors.	8.333% (1/12)	0.832107	0.08	NA	NA
28	GO:0043583	ear development	The process whose specific outcome is the progression of the ear over time, from its formation to the mature structure. The ear is the sense organ in vertebrates that is specialized for the detection of sound, and the maintenance of balance. Includes the outer ear and middle ear, which collect and transmit sound waves; and the inner ear, which contains the organs of balance and (except in fish) h…	8.333% (1/12)	0.832107	0.08	NA	NA
78	GO:0045834	positive regulation of lipid metabolic process	Any process that activates or increases the frequency, rate or extent of the chemical reactions and pathways involving lipids.	7.692% (1/13)	0.855651	0.07	NA	NA
86	GO:0065003	protein-containing complex assembly	The aggregation, arrangement and bonding together of a set of macromolecules to form a protein-containing complex.	10% (5/50)	0.845919	0.07	NA	NA
84	GO:0006919	activation of cysteine-type endopeptidase activity involved in apoptotic process	Any process that initiates the activity of the inactive enzyme cysteine-type endopeptidase in the context of an apoptotic process.	6.667% (1/15)	0.893417	0.05	NA	NA
45	GO:0006911	phagocytosis, engulfment	The internalization of bacteria, immune complexes and other particulate matter or of an apoptotic cell by phagocytosis, including the membrane and cytoskeletal processes required, which involves one of three mechanisms: zippering of pseudopods around a target via repeated receptor-ligand interactions, sinking of the target directly into plasma membrane of the phagocytosing cell, or induced uptake…	7.407% (2/27)	0.906784	0.04	NA	NA
85	GO:0045596	negative regulation of cell differentiation	Any process that stops, prevents, or reduces the frequency, rate or extent of cell differentiation.	8.772% (5/57)	0.91867	0.04	NA	NA
92	GO:0009314	response to radiation	Any process that results in a change in state or activity of a cell or an organism (in terms of movement, secretion, enzyme production, gene expression, etc.) as a result of an electromagnetic radiation stimulus. Electromagnetic radiation is a propagating wave in space with electric and magnetic components. These components oscillate at right angles to each other and to the direction of propagati…	5.556% (1/18)	0.932569	0.03	NA	NA
83	GO:0001822	kidney development	The process whose specific outcome is the progression of the kidney over time, from its formation to the mature structure. The kidney is an organ that filters the blood and/or excretes the end products of body metabolism in the form of urine.	5% (1/20)	0.950401	0.02	NA	NA
31	GO:0055085	transmembrane transport	The process in which a solute is transported across a lipid bilayer, from one side of a membrane to the other.	6.122% (3/49)	0.977221	0.01	NA	NA
46	GO:0008037	cell recognition	The process in which a cell in an organism interprets its surroundings.	3.448% (1/29)	0.987789	0.01	NA	NA
152	GO:0002381	immunoglobulin production involved in immunoglobulin-mediated immune response	The appearance of immunoglobulin due to biosynthesis or secretion following a cellular stimulus during an immune response, resulting in an increase in its intracellular or extracellular levels.	4.348% (1/23)	0.968802	0.01	NA	NA
25	GO:0034614	cellular response to reactive oxygen species	Any process that results in a change in state or activity of a cell (in terms of movement, secretion, enzyme production, gene expression, etc.) as a result of a reactive oxygen species stimulus. Reactive oxygen species include singlet oxygen, superoxide, and oxygen free radicals.	0% (0/12)	1	0	NA	NA
[truncated: 5 more rows]

## Sheet: Intersections between clusters
	MG1	MG2	MG4	MG5	MC1	MC2	MC3
[truncated: 214 more rows]
