# Supplementary material for: Temporal tracking of microglial and monocyte single-cell transcriptomics in lethal flavivirus infection
Source: Acta Neuropathol Commun. 2023 Apr 4;11:60. doi: 10.1186/s40478-023-01547-4 (PMC10074823; doi:10.1186/s40478-023-01547-4)
Supplement: Supplementary file 7 — Additional file 7. Genes up- and down-regulated by scRNA-seq microglia clusters. [file 40478_2023_1547_MOESM7_ESM.xlsx]

## Sheet: MG2
	p_val	avg_log2FC	pct.1	pct.2	p_val_adj
Fcrls	2.28378e-49	-1.38524	0.869	0.999	9.43202e-47
P2ry12	1.25143e-58	-1.36114	0.897	1	5.1684e-56		Ordered by log2FC (smallest to largest)
Egr1	5.57757e-05	-1.08116	0.241	0.397	0.0230354		Values >0, indicate that the gene was upregulated relative to MG1 in the mock-infected brain
Gpr34	3.52065e-44	-1.0763	0.89	1	1.45403e-41		Values <0, indicate that the gene was downregulated relative to MG1 in the mock-infected brain
Tmem119	1.88418e-39	-0.91792	0.959	1	7.78165e-37
Sparc	6.87801e-36	-0.868861	0.903	0.997	2.84062e-33
Sirpa	1.78918e-31	-0.765501	0.917	1	7.38931e-29
Dusp1	2.16267e-06	-0.753506	0.283	0.468	0.000893181
Selplg	1.51564e-23	-0.731725	0.786	0.981	6.25959e-21
Csf1r	9.61631e-32	-0.707366	0.966	0.999	3.97153e-29
Adgre1	1.59439e-17	-0.672167	0.545	0.899	6.58483e-15
Jun	1.82223e-08	-0.630479	0.448	0.715	7.52582e-06
Fosb	2.79011e-05	-0.629943	0.131	0.298	0.0115232
Ifngr1	9.9016e-18	-0.561301	0.628	0.943	4.08936e-15
Trem2	8.3699e-19	-0.551708	0.945	1	3.45677e-16
Ctsd	7.7779e-24	-0.544483	0.986	1	3.21227e-21
Cd300a	2.04427e-13	-0.52179	0.241	0.609	8.44284e-11
Fcgr3	2.21679e-16	-0.514729	0.931	0.999	9.15534e-14
Entpd1	3.48006e-12	-0.492223	0.69	0.942	1.43726e-09
Tmem173	2.37505e-10	-0.453138	0.697	0.932	9.80894e-08
Idh2	2.76342e-10	-0.424948	0.269	0.587	1.14129e-07
Cd86	9.44796e-10	-0.421006	0.4	0.697	3.90201e-07
Il6ra	1.88875e-09	-0.407244	0.628	0.895	7.80052e-07
Hexb	6.03891e-28	-0.395599	0.993	1	2.49407e-25
Fscn1	2.2533e-07	-0.385911	0.434	0.69	9.30614e-05
Timp2	1.57532e-07	-0.369886	0.579	0.824	6.50606e-05
Tnfrsf1b	4.44833e-09	-0.358689	0.352	0.649	1.83716e-06
Tnfrsf13b	5.11268e-09	-0.356186	0.234	0.528	2.11154e-06
Rgs1	0.00283407	-0.351441	0.228	0.371	1
Mertk	5.30592e-08	-0.349517	0.172	0.412	2.19135e-05
Havcr2	1.26654e-07	-0.348894	0.559	0.823	5.23079e-05
Slc7a7	9.93147e-08	-0.314482	0.317	0.601	4.1017e-05
Nfe2l2	3.30865e-07	-0.310866	0.497	0.763	0.000136647
Sall1	4.64324e-06	-0.28966	0.476	0.699	0.00191766
Arl4c	6.62965e-07	-0.287836	0.434	0.69	0.000273805
Atp5a1	5.01362e-06	-0.277446	0.31	0.526	0.00207063
Lag3	1.08057e-05	-0.254812	0.324	0.546	0.00446277
Ly96	1.72956e-05	-0.252353	0.193	0.389	0.00714309
Hprt	0.100643	0.250644	0.579	0.617	1
Tlr1	0.00575717	0.284866	0.331	0.244	1
Tlr3	0.717848	0.285587	0.393	0.454	1
Lgals9	0.00464989	0.347556	0.8	0.823	1
Lgals3	6.45173e-07	0.353202	0.262	0.11	0.000266456
Vim	4.28614e-10	0.359565	0.269	0.09	1.77017e-07
Ddx58	2.67021e-05	0.390249	0.269	0.146	0.0110279
Ccl4	0.0813546	0.396086	0.303	0.241	1
Bcl2a1a	0.000109133	0.45012	0.766	0.772	0.0450721
Gnas	4.66063e-06	0.451753	0.91	0.879	0.00192484
Gapdh	1.7202e-06	0.494094	0.945	0.915	0.000710441
Lyz2	0.00180615	0.529272	0.717	0.644	0.745938
mt.Nd5	0.00365965	0.536014	0.752	0.725	1
Fth1	4.37071e-07	0.537464	0.986	0.999	0.00018051
Axl	4.34405e-18	0.537467	0.255	0.046	1.79409e-15
Ly6c1	4.13705e-09	0.558516	0.531	0.294	1.7086e-06
Ccl5	0.0026549	0.577902	0.359	0.252	1
Stat1	9.33749e-08	0.604128	0.366	0.2	3.85638e-05
mt.Nd2	3.07233e-08	0.66932	0.903	0.875	1.26887e-05
Cd72	5.58649e-17	0.801975	0.414	0.15	2.30722e-14
Oas2	9.53156e-25	0.830095	0.262	0.032	3.93654e-22
mt.Cytb	5.32852e-17	0.937809	0.986	0.987	2.20068e-14
mt.Nd1	4.41379e-19	0.955255	0.986	0.996	1.82289e-16
mt.Rnr2	3.48368e-11	0.963136	0.972	0.954	1.43876e-08
Cxcl10	7.7601e-16	1.03541	0.483	0.195	3.20492e-13
Ccl2	1.35802e-11	1.05586	0.428	0.203	5.60864e-09
mt.Co1	2.38546e-27	1.06131	1	1	9.85195e-25
Cd52	7.30389e-24	1.06234	0.883	0.63	3.01651e-21
H2.K1	1.08102e-26	1.41041	0.993	0.991	4.46463e-24
Irf7	1.06119e-40	1.46824	0.683	0.199	4.38272e-38
Plac8	4.78337e-26	1.47893	0.648	0.261	1.97553e-23
Ly6a	1.03636e-40	1.59844	0.69	0.192	4.28018e-38
Ifitm3	1.34563e-49	1.95926	0.786	0.236	5.55747e-47

## Sheet: MG3
	p_val	avg_log2FC	pct.1	pct.2	p_val_adj
Hexb	2.5051e-174	-3.96232	0.885	1	1.03461e-171
Ctsd	3.86e-175	-3.94798	0.823	1	1.59418e-172		Ordered by log2FC (smallest to largest)
P2ry12	3.62214e-179	-3.79427	0.118	1	1.49594e-176		Values >0, indicate that the gene was upregulated relative to MG1 in the mock-infected brain
Fcrls	1.98939e-178	-3.78092	0.091	0.999	8.21617e-176		Values <0, indicate that the gene was downregulated relative to MG1 in the mock-infected brain
Gpr34	1.18775e-179	-3.66481	0.071	1	4.9054e-177
Sparc	4.70348e-178	-3.513	0.076	0.997	1.94254e-175
Tmem119	1.53218e-174	-3.50773	0.246	1	6.32788e-172
Trem2	2.45173e-178	-3.3458	0.108	1	1.01257e-175
Csf1r	4.83991e-175	-3.16444	0.278	0.999	1.99888e-172
C1qa	4.37321e-167	-2.85067	0.771	1	1.80613e-164
Sirpa	2.77964e-173	-2.80275	0.408	1	1.14799e-170
Cd81	7.98727e-167	-2.64851	0.585	1	3.29874e-164
Selplg	4.26944e-161	-2.45608	0.14	0.981	1.76328e-158
Fcgr3	7.91313e-166	-2.40026	0.634	0.999	3.26812e-163
Cd9	3.6294e-156	-2.32569	0.076	0.966	1.49894e-153
C1qb	2.11666e-143	-2.22782	0.73	0.999	8.74179e-141
Adgre1	4.03116e-148	-1.94946	0.015	0.899	1.66487e-145
Ifngr1	3.73509e-158	-1.93286	0.029	0.943	1.54259e-155
Cd68	4.12829e-142	-1.88962	0.405	0.964	1.70498e-139
Bin1	5.39865e-136	-1.83837	0.15	0.974	2.22964e-133
Lamp1	3.17602e-150	-1.82484	0.644	0.985	1.3117e-147
Jun	2.03761e-93	-1.82132	0.042	0.715	8.41533e-91
Entpd1	5.11123e-144	-1.80535	0.071	0.942	2.11094e-141
Tmem173	2.8568e-140	-1.79363	0.093	0.932	1.17986e-137
Mafb	1.11754e-132	-1.78932	0.219	0.959	4.61544e-130
Ly86	1.63039e-130	-1.72578	0.818	0.997	6.73351e-128
Siglech	5.06768e-132	-1.72492	0.074	0.919	2.09295e-129
Il6ra	6.90919e-136	-1.6612	0.052	0.895	2.8535e-133
Ccr5	7.17509e-125	-1.63452	0.079	0.887	2.96331e-122
Egr1	4.165e-38	-1.62743	0.039	0.397	1.72015e-35
Timp2	2.53075e-126	-1.52591	0.022	0.824	1.0452e-123
Cd14	2.15267e-119	-1.489	0.027	0.804	8.89052e-117
Fcer1g	1.31329e-126	-1.40585	0.907	0.997	5.42389e-124
Havcr2	6.5606e-115	-1.37883	0.057	0.823	2.70953e-112
Lyn	1.93248e-113	-1.33542	0.703	0.975	7.98115e-111
Itgam	8.66802e-109	-1.32939	0.523	0.96	3.57989e-106
Irf8	3.65067e-97	-1.24975	0.233	0.889	1.50773e-94
Cd34	8.6244e-83	-1.22584	0.02	0.633	3.56188e-80
Tlr7	1.12773e-105	-1.22096	0.069	0.832	4.65751e-103
Fscn1	1.16483e-93	-1.18664	0.022	0.69	4.81076e-91
Xbp1	3.23436e-90	-1.17262	0.147	0.799	1.33579e-87
Bin2	1.05593e-93	-1.15841	0.108	0.808	4.361e-91
Ighm	1.4171e-84	-1.14202	0.044	0.685	5.85262e-82
Itgb2	7.12389e-89	-1.13665	0.28	0.856	2.94217e-86
Dusp1	1.52534e-18	-1.10922	0.273	0.468	6.29966e-16
Blnk	9.98527e-97	-1.10855	0.044	0.739	4.12392e-94
Nfe2l2	5.30364e-95	-1.10702	0.061	0.763	2.1904e-92
Arl4c	9.17155e-91	-1.07964	0.029	0.69	3.78785e-88
Fosb	9.71605e-30	-1.07117	0.017	0.298	4.01273e-27
Sall1	1.01013e-91	-1.06573	0.039	0.699	4.17182e-89
Cd63	3.694e-75	-1.06265	0.054	0.646	1.52562e-72
Cd86	8.36453e-90	-1.06264	0.042	0.697	3.45455e-87
Rpn2	2.98143e-92	-1.02729	0.059	0.744	1.23133e-89
Mef2a	2.63083e-85	-1.01794	0.017	0.641	1.08653e-82
Rgs1	2.62899e-35	-1.00822	0.032	0.371	1.08577e-32
Cd300a	1.87201e-81	-0.983021	0.01	0.609	7.73142e-79
Cmklr1	1.15184e-77	-0.936008	0.039	0.645	4.75712e-75
Idh2	1.10278e-77	-0.917396	0.012	0.587	4.55448e-75
Tnfrsf1b	3.50221e-79	-0.91361	0.034	0.649	1.44641e-76
Casp8	1.29582e-71	-0.88771	0.071	0.653	5.35173e-69
Slc11a1	3.17556e-60	-0.882688	0.337	0.834	1.31151e-57
H2.DMa	1.82544e-68	-0.870948	0.025	0.57	7.53906e-66
Lag3	5.08735e-63	-0.855433	0.032	0.546	2.10108e-60
Irf5	1.04503e-63	-0.847295	0.361	0.834	4.31595e-61
Nrp1	4.2499e-63	-0.838059	0.039	0.567	1.75521e-60
Cx3cr1	2.13578e-65	-0.821912	0.017	0.532	8.82076e-63
Slc7a7	4.87847e-72	-0.819871	0.034	0.601	2.01481e-69
Ptprc	2.14705e-61	-0.782574	0.297	0.797	8.86731e-59
P2rx7	5.48485e-68	-0.778207	0.01	0.538	2.26524e-65
Tnfrsf13b	2.87411e-61	-0.765664	0.027	0.528	1.18701e-58
Btg1	2.40976e-44	-0.740451	0.558	0.816	9.9523e-42
Hprt	2.02513e-62	-0.730728	0.069	0.617	8.36379e-60
Atp5a1	7.78466e-61	-0.725588	0.025	0.526	3.21506e-58
Psen1	5.71473e-62	-0.722003	0.064	0.607	2.36018e-59
Ccl6	1.20395e-47	-0.700209	0.02	0.436	4.9723e-45
Pdia4	1.32646e-53	-0.691239	0.02	0.468	5.47826e-51
Fth1	1.704e-53	-0.68608	0.973	0.999	7.03753e-51
Il4ra	6.95302e-53	-0.668834	0.047	0.521	2.8716e-50
Nfkb1	4.42994e-53	-0.650581	0.029	0.487	1.82957e-50
Il1a	4.36236e-47	-0.640176	0.044	0.477	1.80166e-44
Cd48	3.90114e-51	-0.640055	0.042	0.497	1.61117e-48
Vps28	1.4241e-52	-0.634851	0.029	0.482	5.88154e-50
Ccl9	1.50549e-11	-0.609523	0.469	0.559	6.21768e-09
Lat2	2.81133e-41	-0.599717	0.064	0.475	1.16108e-38
Slc25a37	4.2511e-46	-0.599442	0.025	0.434	1.75571e-43
Cnot2	1.04516e-46	-0.599158	0.034	0.456	4.31652e-44
Smad3	2.56964e-47	-0.595191	0.027	0.442	1.06126e-44
Gnas	1.0749e-39	-0.594513	0.688	0.879	4.43932e-37
Dock8	1.01618e-49	-0.593263	0.027	0.464	4.1968e-47
Lgals9	7.91724e-36	-0.592876	0.617	0.823	3.26982e-33
Mertk	4.11009e-47	-0.585801	0.012	0.412	1.69747e-44
Tlr3	1.17454e-42	-0.557724	0.049	0.454	4.85086e-40
Nlrp3	4.20204e-44	-0.557576	0.022	0.416	1.73544e-41
Icam1	3.35403e-44	-0.55731	0.069	0.506	1.38521e-41
Tlr2	1.1391e-42	-0.533554	0.081	0.518	4.70449e-40
Cd33	4.3069e-39	-0.531943	0.002	0.339	1.77875e-36
Ly96	4.6637e-41	-0.52571	0.02	0.389	1.92611e-38
Stat6	6.9052e-40	-0.525255	0.025	0.395	2.85185e-37
Lap3	1.45434e-39	-0.520935	0.074	0.485	6.00642e-37
C5ar1	9.44159e-33	-0.513173	0.015	0.317	3.89938e-30
Hif1a	1.81132e-40	-0.508997	0.084	0.489	7.48076e-38
Prdx2	1.4483e-40	-0.505442	0.044	0.433	5.98149e-38
Gapdh	3.45057e-35	-0.49595	0.855	0.915	1.42509e-32
Stat3	7.77176e-38	-0.491107	0.057	0.448	3.20974e-35
Zeb2	5.06612e-34	-0.487813	0.042	0.383	2.09231e-31
Ier3	3.39849e-21	-0.471305	0.027	0.25	1.40358e-18
Bax	1.21488e-30	-0.427205	0.039	0.356	5.01744e-28
Mapk1	1.78479e-31	-0.419446	0.015	0.309	7.37119e-29
Pcna	2.33279e-33	-0.410464	0.054	0.409	9.63443e-31
Ikbkb	8.37507e-30	-0.401538	0.032	0.331	3.4589e-27
Phb	7.35167e-29	-0.395811	0.037	0.335	3.03624e-26
Myc	2.15519e-20	-0.391884	0.034	0.26	8.90095e-18
Cd37	5.47672e-28	-0.374516	0.005	0.26	2.26188e-25
Casp1	2.2964e-22	-0.333916	0.108	0.396	9.48414e-20
G6pdx	2.00158e-25	-0.332869	0.02	0.274	8.26651e-23
Bcl2a1a	8.51963e-14	-0.330713	0.651	0.772	3.51861e-11
Ifnar1	6.18375e-24	-0.317296	0.042	0.302	2.55389e-21
Hmox1	7.18677e-20	-0.265983	0.044	0.274	2.96813e-17
Ccl4	6.74101e-23	0.267815	0.565	0.241	2.78404e-20
S100a10	7.55873e-10	0.336543	0.256	0.119	3.12176e-07
Ccl2	2.01495e-11	0.384557	0.381	0.203	8.32172e-09
Ifitm2	1.63897e-50	0.509523	0.413	0.057	6.76896e-48
Lgals1	4.05052e-45	0.577713	0.45	0.094	1.67287e-42
Cd52	1.01685e-17	0.606019	0.872	0.63	4.19959e-15
Chil3	3.50508e-33	0.777837	0.602	0.258	1.4476e-30
Vim	7.72674e-88	0.824334	0.644	0.09	3.19114e-85
Lilrb4a	1.21885e-96	0.831474	0.681	0.091	5.03386e-94
Il1rn	3.58921e-71	0.845644	0.668	0.148	1.48234e-68
Oas2	4.41821e-42	0.846477	0.31	0.032	1.82472e-39
Lgals3	1.89371e-96	0.941144	0.705	0.11	7.82101e-94
Ccl5	6.5631e-65	0.982568	0.767	0.252	2.71056e-62
Cd72	5.45201e-51	1.05191	0.545	0.15	2.25168e-48
Ly6c1	4.30293e-81	1.33257	0.838	0.294	1.77711e-78
Plac8	4.4318e-105	1.45531	0.862	0.261	1.83034e-102
Ly6a	1.79879e-117	1.46208	0.862	0.192	7.42899e-115
Irf7	8.29031e-123	1.53844	0.88	0.199	3.4239e-120
Ifitm3	4.69831e-117	1.55196	0.892	0.236	1.9404e-114
Cxcl10	1.54311e-106	1.6339	0.833	0.195	6.37305e-104
mt.Nd5	9.71771e-119	2.09375	0.973	0.725	4.01341e-116
mt.Nd2	1.7096e-158	2.59639	1	0.875	7.06063e-156
mt.Rnr2	6.7003e-161	2.62587	0.998	0.954	2.76722e-158
mt.Cytb	1.25541e-169	2.69234	1	0.987	5.18486e-167
mt.Nd1	6.28669e-170	2.92398	1	0.996	2.5964e-167
mt.Co1	1.85156e-173	2.98244	1	1	7.64693e-171

## Sheet: MG4
	p_val	avg_log2FC	pct.1	pct.2	p_val_adj
Fcrls	1.17774e-226	-3.0381	0.436	0.999	4.86408e-224
P2ry12	1.07013e-231	-2.9476	0.6	1	4.41963e-229		Ordered by log2FC (smallest to largest)
Gpr34	7.07704e-229	-2.82206	0.48	1	2.92282e-226		Values >0, indicate that the gene was upregulated relative to MG1 in the mock-infected brain
Trem2	5.54604e-226	-2.43105	0.594	1	2.29051e-223		Values <0, indicate that the gene was downregulated relative to MG1 in the mock-infected brain
Ctsd	6.48152e-215	-2.25847	0.914	1	2.67687e-212
Sparc	5.27166e-212	-2.12176	0.655	0.997	2.1772e-209
Hexb	3.24672e-227	-1.9642	0.974	1	1.3409e-224
Sirpa	2.17095e-208	-1.94252	0.704	1	8.96601e-206
Csf1r	1.89265e-210	-1.72312	0.846	0.999	7.81665e-208
Cd68	2.18708e-172	-1.71013	0.382	0.964	9.03263e-170
Adgre1	9.26924e-156	-1.52833	0.241	0.899	3.8282e-153
Selplg	6.04236e-161	-1.50964	0.627	0.981	2.4955e-158
Ifngr1	1.22921e-169	-1.50841	0.314	0.943	5.07664e-167
Tmem119	2.05359e-165	-1.4543	0.849	1	8.48131e-163
Fcgr3	1.83804e-152	-1.34489	0.792	0.999	7.59112e-150
Il6ra	2.0726e-139	-1.30516	0.287	0.895	8.55983e-137
Lamp1	1.73464e-135	-1.19516	0.701	0.985	7.16407e-133
Timp2	1.14019e-113	-1.12878	0.246	0.824	4.709e-111
Cd14	4.0482e-102	-1.07081	0.237	0.804	1.67191e-99
Entpd1	2.87376e-105	-1.05852	0.517	0.942	1.18686e-102
Cd81	1.65908e-116	-0.934141	0.925	1	6.85199e-114
Cd300a	7.77537e-103	-0.933641	0.06	0.609	3.21123e-100
Fscn1	1.9269e-82	-0.921357	0.199	0.69	7.95811e-80
Cd34	1.06492e-57	-0.857509	0.234	0.633	4.39814e-55
Jun	1.62137e-34	-0.810173	0.412	0.715	6.69627e-32
Tmem173	4.07521e-74	-0.807169	0.596	0.932	1.68306e-71
C1qa	4.37174e-107	-0.78718	0.955	1	1.80553e-104
Arl4c	1.53355e-65	-0.736947	0.234	0.69	6.33357e-63
Lyz2	1.87535e-44	-0.724496	0.293	0.644	7.74521e-42
Idh2	4.62928e-64	-0.692635	0.154	0.587	1.91189e-61
Tnfrsf13b	1.25423e-63	-0.661809	0.109	0.528	5.17997e-61
H2.DMa	4.82978e-54	-0.653671	0.173	0.57	1.9947e-51
Havcr2	4.00804e-51	-0.645751	0.449	0.823	1.65532e-48
Cx3cr1	8.37112e-58	-0.636786	0.131	0.532	3.45727e-55
Siglech	1.75975e-45	-0.63239	0.667	0.919	7.26778e-43
Ccl6	1.44207e-47	-0.607418	0.094	0.436	5.95574e-45
Cd9	1.50401e-41	-0.599059	0.745	0.966	6.21155e-39
Ccr5	1.64152e-37	-0.597169	0.624	0.887	6.77948e-35
Mef2a	2.0302e-44	-0.586901	0.279	0.641	8.38471e-42
Ighm	9.72679e-36	-0.579299	0.35	0.685	4.01717e-33
Dusp1	4.09271e-10	-0.570862	0.329	0.468	1.69029e-07
Tnfrsf1b	3.87317e-44	-0.563976	0.279	0.649	1.59962e-41
Lag3	8.77455e-35	-0.53965	0.238	0.546	3.62389e-32
Ccl9	3.87055e-22	-0.529231	0.309	0.559	1.59854e-19
Atp5a1	1.81082e-39	-0.486018	0.19	0.526	7.47869e-37
Cd63	9.96103e-30	-0.481305	0.332	0.646	4.1139e-27
Ly96	2.91756e-42	-0.463157	0.078	0.389	1.20495e-39
Bin1	6.90124e-33	-0.462747	0.808	0.974	2.85021e-30
Xbp1	2.57639e-26	-0.453485	0.529	0.799	1.06405e-23
Blnk	1.99818e-27	-0.439468	0.466	0.739	8.25246e-25
Slc25a37	7.17608e-35	-0.42321	0.127	0.434	2.96372e-32
Itgb2	7.95586e-27	-0.420244	0.579	0.856	3.28577e-24
P2rx7	1.03393e-30	-0.418206	0.237	0.538	4.27014e-28
Nrp1	4.65836e-26	-0.412201	0.285	0.567	1.9239e-23
Mafb	3.27653e-26	-0.394227	0.769	0.959	1.35321e-23
Cd86	2.4856e-22	-0.391148	0.451	0.697	1.02655e-19
Cd33	3.30912e-27	-0.374662	0.101	0.339	1.36666e-24
Vps28	6.69133e-23	-0.353833	0.223	0.482	2.76352e-20
Rpn2	3.24191e-20	-0.343875	0.486	0.744	1.33891e-17
Dock8	7.28891e-21	-0.32251	0.222	0.464	3.01032e-18
Sall1	2.521e-17	-0.303081	0.462	0.699	1.04117e-14
Irf5	1.06185e-13	-0.291579	0.638	0.834	4.38545e-11
Cnot2	4.42642e-15	-0.280211	0.252	0.456	1.82811e-12
Mapk1	7.42056e-17	-0.277339	0.127	0.309	3.06469e-14
Slc7a7	5.26645e-15	-0.260541	0.379	0.601	2.17504e-12
Ly86	1.95387e-16	-0.258441	0.938	0.997	8.06947e-14
Mertk	5.16978e-15	-0.253904	0.211	0.412	2.13512e-12
Bax	6.59526e-05	0.252852	0.425	0.356	0.0272384
Slc11a1	7.75254e-05	0.257581	0.78	0.834	0.032018
Ly6c1	0.000419031	0.260612	0.371	0.294	0.17306
Il18	1.57609e-09	0.277012	0.345	0.22	6.50927e-07
Egr1	6.79345e-07	0.337215	0.537	0.397	0.00028057
Ier3	1.81688e-06	0.408582	0.347	0.25	0.00075037
Lap3	2.10228e-09	0.417485	0.56	0.485	8.68243e-07
Tlr1	9.27772e-18	0.422593	0.439	0.244	3.8317e-15
Birc3	2.62682e-16	0.429199	0.363	0.193	1.08488e-13
Cd274	3.39158e-26	0.4469	0.25	0.056	1.40072e-23
Il1rn	9.54213e-15	0.467576	0.309	0.148	3.9409e-12
Lgals9	7.41112e-18	0.477532	0.86	0.823	3.06079e-15
Myd88	1.12499e-23	0.482047	0.701	0.515	4.64622e-21
Thbs1	9.7997e-27	0.499362	0.265	0.064	4.04728e-24
Il1a	3.03924e-09	0.530313	0.549	0.477	1.2552e-06
Lat2	5.18231e-28	0.548936	0.685	0.475	2.1403e-25
Pcna	1.24112e-15	0.574132	0.541	0.409	5.12583e-13
Nod1	3.90618e-43	0.615973	0.422	0.115	1.61325e-40
Tlr3	1.38014e-29	0.659892	0.65	0.454	5.69998e-27
Cst7	1.21107e-45	0.685861	0.341	0.05	5.00171e-43
Gapdh	5.74641e-42	0.710124	0.946	0.915	2.37327e-39
Cxcl16	1.14313e-39	0.816966	0.487	0.2	4.72111e-37
Lilrb4a	6.31923e-30	0.82391	0.321	0.091	2.60984e-27
mt.Nd5	6.29426e-33	0.886013	0.855	0.725	2.59953e-30
mt.Rnr2	1.45735e-30	0.93738	0.974	0.954	6.01885e-28
Fth1	3.78545e-43	0.95361	0.976	0.999	1.56339e-40
Stat1	8.20167e-73	0.959833	0.623	0.2	3.38729e-70
Cd69	1.5033e-72	0.969035	0.37	0.004	6.20864e-70
Ccl5	1.59775e-19	0.969909	0.442	0.252	6.59869e-17
Bcl2a1a	4.64988e-54	0.98019	0.872	0.772	1.9204e-51
Ddx58	7.00215e-96	0.988707	0.656	0.146	2.89189e-93
Icam1	2.63201e-56	1.04799	0.739	0.506	1.08702e-53
Itgax	1.33254e-68	1.07177	0.456	0.066	5.50339e-66
Il15ra	2.02874e-109	1.30746	0.661	0.117	8.37868e-107
mt.Cytb	4.1834e-88	1.3645	0.994	0.987	1.72774e-85
mt.Nd2	1.61149e-93	1.46755	0.971	0.875	6.65547e-91
Tlr2	1.85846e-64	1.4806	0.745	0.518	7.67546e-62
Ccl3	2.35079e-37	1.48887	0.587	0.303	9.70875e-35
mt.Nd1	7.89794e-119	1.59331	0.998	0.996	3.26185e-116
Axl	4.4591e-131	1.60025	0.65	0.046	1.84161e-128
Tnf	2.40409e-86	1.66463	0.652	0.179	9.9289e-84
Cd52	7.61865e-144	1.73842	0.949	0.63	3.1465e-141
mt.Co1	2.04073e-171	2.01175	1	1	8.42822e-169
Ccl4	1.61925e-86	2.1658	0.7	0.241	6.68748e-84
Plac8	2.10076e-172	2.33723	0.896	0.261	8.67612e-170
Ccl2	5.55855e-138	2.35139	0.801	0.203	2.29568e-135
H2.K1	2.02742e-194	2.44875	0.979	0.991	8.37325e-192
Oas2	2.6205e-211	2.48371	0.864	0.032	1.08227e-208
Ly6a	4.73777e-189	2.61657	0.906	0.192	1.9567e-186
Ifitm3	1.2184e-203	2.62377	0.94	0.236	5.03199e-201
Irf7	8.14741e-230	2.74013	0.97	0.199	3.36488e-227
Cd72	3.53377e-187	3.1423	0.86	0.15	1.45945e-184
Cxcl10	7.62171e-196	4.354	0.902	0.195	3.14777e-193

## Sheet: MG5
	p_val	avg_log2FC	pct.1	pct.2	p_val_adj
Fcrls	0	-3.85577	0.121	0.999	0
P2ry12	0	-3.82029	0.242	1	0		Ordered by log2FC (smallest to largest)
Gpr34	0	-3.80773	0.075	1	0		Values >0, indicate that the gene was upregulated relative to MG1 in the mock-infected brain
Tmem119	0	-3.49424	0.385	1	0		Values <0, indicate that the gene was downregulated relative to MG1 in the mock-infected brain
Csf1r	0	-3.0367	0.469	0.999	0
Hexb	8.30696e-305	-2.91697	0.99	1	3.43077e-302
Trem2	0	-2.89125	0.428	1	0
Sparc	2.03635e-307	-2.82044	0.548	0.997	8.41013e-305
Selplg	1.13171e-301	-2.36277	0.326	0.981	4.67396e-299
Sirpa	2.80684e-289	-2.07441	0.711	1	1.15923e-286
Ctsd	2.52042e-284	-2.06207	0.973	1	1.04093e-281
Jun	6.55942e-179	-1.81312	0.121	0.715	2.70904e-176
Ifngr1	2.91597e-287	-1.7555	0.174	0.943	1.2043e-284
Il6ra	2.97645e-241	-1.51561	0.2	0.895	1.22927e-238
Egr1	2.41102e-53	-1.48825	0.119	0.397	9.9575e-51
Fcgr3	4.38643e-231	-1.48248	0.842	0.999	1.8116e-228
Adgre1	2.07357e-202	-1.47881	0.315	0.899	8.56384e-200
Tmem173	1.11159e-218	-1.46376	0.381	0.932	4.59086e-216
Cd68	5.57406e-183	-1.36099	0.572	0.964	2.30209e-180
Siglech	1.11505e-176	-1.31418	0.442	0.919	4.60517e-174
Cd9	1.01693e-158	-1.28173	0.6	0.966	4.19992e-156
Cd14	7.20438e-197	-1.27046	0.138	0.804	2.97541e-194
Cd81	4.16836e-214	-1.23269	0.945	1	1.72153e-211
Entpd1	2.21295e-169	-1.19447	0.521	0.942	9.13947e-167
Cd34	3.6479e-167	-1.18258	0.065	0.633	1.50658e-164
Mafb	9.83127e-148	-1.14781	0.606	0.959	4.06032e-145
Fscn1	1.08673e-186	-1.13012	0.073	0.69	4.4882e-184
Ccr5	6.39394e-134	-1.12121	0.461	0.887	2.6407e-131
Fosb	1.38366e-68	-1.09886	0.027	0.298	5.71453e-66
Timp2	5.16732e-138	-1.04399	0.328	0.824	2.1341e-135
Bin1	7.44324e-146	-1.04357	0.726	0.974	3.07406e-143
Cd300a	3.53661e-164	-0.943732	0.052	0.609	1.46062e-161
Arl4c	1.92714e-138	-0.938938	0.153	0.69	7.95907e-136
Lyz2	2.08755e-90	-0.902466	0.211	0.644	8.6216e-88
Mef2a	1.62767e-133	-0.880478	0.127	0.641	6.72228e-131
Cmklr1	2.39821e-134	-0.870976	0.123	0.645	9.90462e-132
C1qa	4.36567e-188	-0.855698	0.991	1	1.80302e-185
Lamp1	1.57921e-123	-0.825967	0.874	0.985	6.52212e-121
Idh2	2.40775e-137	-0.825232	0.078	0.587	9.94401e-135
Cx3cr1	2.44218e-152	-0.821467	0.026	0.532	1.00862e-149
Xbp1	3.66872e-81	-0.766293	0.432	0.799	1.51518e-78
Havcr2	7.91732e-86	-0.764057	0.45	0.823	3.26985e-83
H2.DMa	5.9796e-105	-0.756784	0.12	0.57	2.46957e-102
Btg1	4.81665e-68	-0.718028	0.492	0.816	1.98928e-65
Itgam	4.72894e-81	-0.702714	0.746	0.96	1.95305e-78
Sall1	1.89517e-85	-0.702132	0.277	0.699	7.82705e-83
Irf8	3.66216e-72	-0.696653	0.608	0.889	1.51247e-69
Nrp1	8.82789e-81	-0.689825	0.173	0.567	3.64592e-78
Bin2	1.15108e-65	-0.662049	0.489	0.808	4.75398e-63
Slc25a37	1.00569e-113	-0.64294	0.027	0.434	4.15349e-111
Tnfrsf1b	3.52802e-76	-0.641753	0.251	0.649	1.45707e-73
P2rx7	8.60945e-94	-0.630173	0.118	0.538	3.5557e-91
Dock8	1.68852e-101	-0.586754	0.058	0.464	6.97358e-99
Tnfrsf13b	4.73231e-73	-0.586163	0.153	0.528	1.95444e-70
Blnk	7.92486e-57	-0.575006	0.421	0.739	3.27297e-54
Smad3	2.07352e-96	-0.5696	0.054	0.442	8.56365e-94
Ccl6	2.99183e-51	-0.530082	0.137	0.436	1.23562e-48
Itgb2	1.40927e-46	-0.521747	0.598	0.856	5.8203e-44
Cnot2	4.14314e-63	-0.51076	0.126	0.456	1.71112e-60
Mertk	4.11487e-73	-0.50939	0.078	0.412	1.69944e-70
Tlr7	3.69801e-42	-0.506682	0.58	0.832	1.52728e-39
Nlrp3	9.5005e-70	-0.500249	0.084	0.416	3.92371e-67
Slc7a7	4.09102e-52	-0.495544	0.279	0.601	1.68959e-49
Ptprc	8.35925e-45	-0.485708	0.525	0.797	3.45237e-42
Atp5a1	2.80099e-51	-0.482968	0.212	0.526	1.15681e-48
Cd86	1.51492e-39	-0.464795	0.424	0.697	6.2566e-37
Rpn2	2.97021e-41	-0.460298	0.488	0.744	1.2267e-38
Irf5	4.41741e-34	-0.433584	0.633	0.834	1.82439e-31
Casp8	5.9486e-31	-0.420471	0.417	0.653	2.45677e-28
Dusp1	0.000832134	-0.409746	0.43	0.468	0.343671
Cd33	4.08469e-44	-0.398041	0.091	0.339	1.68697e-41
Stat6	3.33918e-37	-0.383356	0.147	0.395	1.37908e-34
Pdia4	1.89566e-30	-0.375171	0.23	0.468	7.82908e-28
Ly96	1.39403e-37	-0.373278	0.142	0.389	5.75735e-35
Myc	6.70703e-24	-0.373217	0.094	0.26	2.77e-21
Psen1	1.45479e-26	-0.34971	0.379	0.607	6.00827e-24
Nfe2l2	2.28345e-26	-0.336995	0.525	0.763	9.43067e-24
Cd37	2.79514e-51	-0.336958	0.033	0.26	1.15439e-48
Lyn	4.11016e-28	-0.3355	0.925	0.975	1.6975e-25
C5ar1	6.45316e-24	-0.323072	0.132	0.317	2.66516e-21
Lag3	1.31151e-15	-0.318689	0.399	0.546	5.41654e-13
Vps28	1.10694e-22	-0.314607	0.272	0.482	4.57167e-20
Ikbkb	8.49049e-28	-0.28945	0.127	0.331	3.50657e-25
Tlr3	1.79513e-20	-0.284074	0.256	0.454	7.41391e-18
Mapk1	1.16664e-23	-0.275899	0.127	0.309	4.81821e-21
Ifnar1	3.72944e-32	-0.274785	0.092	0.302	1.54026e-29
Ly86	3.83029e-25	-0.268719	0.981	0.997	1.58191e-22
Nfkb1	5.96586e-18	-0.263321	0.298	0.487	2.4639e-15
Ccl9	0.000863136	0.268922	0.613	0.559	0.356475
Igbp1	6.88621e-16	0.270922	0.397	0.229	2.84401e-13
Hif1a	6.84944e-08	0.28736	0.561	0.489	2.82882e-05
Stat1	3.24672e-19	0.308851	0.388	0.2	1.3409e-16
Mcm4	6.33234e-23	0.312243	0.26	0.083	2.61526e-20
Anxa5	3.01974e-20	0.328733	0.277	0.109	1.24715e-17
Ddx58	2.90796e-27	0.349595	0.366	0.146	1.20099e-24
Tlr2	3.50689e-07	0.360248	0.575	0.518	0.000144834
Pcna	2.4651e-13	0.379404	0.544	0.409	1.01809e-10
Tnfsf13b	1.65116e-47	0.491472	0.403	0.105	6.8193e-45
Rgs1	2.51663e-13	0.493177	0.532	0.371	1.03937e-10
Ifitm2	2.35402e-49	0.577767	0.344	0.057	9.7221e-47
Oas2	1.88434e-44	0.579726	0.283	0.032	7.7823e-42
mt.Nd1	2.50665e-25	0.584446	0.99	0.996	1.03524e-22
Hmox1	6.42102e-39	0.645003	0.546	0.274	2.65188e-36
Il15ra	3.64685e-46	0.729599	0.404	0.117	1.50615e-43
Vim	3.05476e-45	0.749637	0.368	0.09	1.26162e-42
Axl	2.36083e-94	0.847997	0.495	0.046	9.75023e-92
Fcer1g	1.52569e-171	0.973544	0.999	0.997	6.30112e-169
Dusp2	1.33355e-60	1.01707	0.371	0.046	5.50756e-58
mt.Co1	1.70184e-108	1.12207	0.999	1	7.02859e-106
Gapdh	7.26455e-147	1.12351	0.989	0.915	3.00026e-144
Cd63	2.65343e-116	1.1315	0.891	0.646	1.09587e-113
Cd274	8.37465e-124	1.21169	0.592	0.056	3.45873e-121
Tnf	1.3395e-44	1.26416	0.473	0.179	5.53213e-42
Plac8	1.94737e-101	1.27725	0.705	0.261	8.04264e-99
Cxcl16	2.6639e-196	1.46403	0.851	0.2	1.10019e-193
Ccl2	5.99077e-140	1.56299	0.772	0.203	2.47419e-137
Lgals3	6.44148e-119	1.64857	0.624	0.11	2.66033e-116
Itgax	1.2747e-195	1.94348	0.776	0.066	5.26452e-193
Cst7	3.4659e-208	1.98235	0.796	0.05	1.43142e-205
Cxcl9	1.37513e-146	2.08987	0.619	0.023	5.67927e-144
Cxcl13	5.6103e-80	2.11817	0.417	0.03	2.31705e-77
Ly6a	2.48812e-215	2.23614	0.873	0.192	1.02759e-212
H2.K1	2.58047e-283	2.47337	1	0.991	1.06573e-280
Irf7	9.24427e-296	2.48041	0.988	0.199	3.81788e-293
Bcl2a1a	7.84048e-279	2.48923	0.993	0.772	3.23812e-276
Fth1	4.131e-268	2.56746	1	0.999	1.7061e-265
Spp1	1.76729e-90	2.59595	0.464	0.038	7.29891e-88
Lilrb4a	1.33582e-264	2.62016	0.918	0.091	5.51693e-262
Ifitm3	7.47733e-285	2.68528	0.979	0.236	3.08814e-282
Cd52	2.08741e-290	2.71041	0.998	0.63	8.62102e-288
Cxcl10	1.02702e-179	2.7909	0.801	0.195	4.24158e-177
Il12b	9.86639e-166	2.93845	0.686	0.042	4.07482e-163
Ccl3	8.01581e-260	3.55783	0.97	0.303	3.31053e-257
Cd72	9.78155e-308	3.77698	0.988	0.15	4.03978e-305
Il1rn	1.81954e-291	3.89036	0.968	0.148	7.51469e-289
Ccl4	5.78564e-281	3.90411	0.973	0.241	2.38947e-278
Ccl5	4.21689e-292	5.32307	0.977	0.252	1.74158e-289

## Sheet: MG6
	p_val	avg_log2FC	pct.1	pct.2	p_val_adj
Hexb	7.66513e-32	-4.5925	0.939	1	3.1657e-29
Fcrls	1.14234e-31	-3.96904	0.02	0.999	4.71786e-29		Ordered by log2FC (smallest to largest)
P2ry12	7.53876e-32	-3.92049	0.143	1	3.11351e-29		Values >0, indicate that the gene was upregulated relative to MG1 in the mock-infected brain
Tmem119	7.62559e-32	-3.69759	0.51	1	3.14937e-29		Values <0, indicate that the gene was downregulated relative to MG1 in the mock-infected brain
Trem2	6.21356e-32	-3.57366	0.122	1	2.5662e-29
Gpr34	1.34824e-31	-3.56773	0.061	1	5.56822e-29
Ctsd	8.3842e-32	-3.46979	0.918	1	3.46267e-29
Sparc	1.35599e-31	-3.32184	0.265	0.997	5.60022e-29
Csf1r	1.24797e-31	-3.09081	0.592	0.999	5.15412e-29
Cd81	7.28779e-32	-3.06709	0.755	1	3.00986e-29
C1qa	8.45663e-32	-2.8153	0.878	1	3.49259e-29
C1qb	7.63644e-31	-2.74088	0.878	0.999	3.15385e-28
Sirpa	5.04524e-31	-2.55167	0.714	1	2.08368e-28
Cd9	2.85107e-28	-2.33329	0.143	0.966	1.17749e-25
Selplg	1.60847e-28	-2.32322	0.327	0.981	6.64299e-26
Jun	8.8768e-18	-2.01662	0	0.715	3.66612e-15
Fcgr3	4.10999e-27	-2.01197	0.857	0.999	1.69743e-24
Adgre1	1.34952e-26	-2.01189	0	0.899	5.57353e-24
Bin1	4.19552e-27	-1.96586	0.245	0.974	1.73275e-24
Entpd1	5.67064e-27	-1.90055	0.02	0.942	2.34197e-24
Ly86	4.81652e-28	-1.8808	0.918	0.997	1.98922e-25
Egr1	7.55013e-08	-1.83198	0	0.397	3.1182e-05
Ifngr1	4.0159e-26	-1.81067	0.041	0.943	1.65857e-23
Mafb	4.98485e-25	-1.70516	0.531	0.959	2.05874e-22
Siglech	4.47876e-23	-1.70189	0.061	0.919	1.84973e-20
Tmem173	2.67984e-24	-1.66372	0.265	0.932	1.10677e-21
Cd68	4.38715e-24	-1.6313	0.694	0.964	1.81189e-21
Timp2	5.28987e-23	-1.59512	0	0.824	2.18472e-20
Cd14	4.63659e-22	-1.56831	0	0.804	1.91491e-19
Havcr2	4.7745e-23	-1.53967	0	0.823	1.97187e-20
Tlr7	1.13973e-21	-1.42185	0.082	0.832	4.70709e-19
Ccr5	3.58211e-19	-1.40235	0.306	0.887	1.47941e-16
Lamp1	9.22744e-21	-1.33862	0.837	0.985	3.81093e-18
Itgam	6.82948e-21	-1.3305	0.714	0.96	2.82057e-18
Il6ra	6.47299e-19	-1.29963	0.245	0.895	2.67335e-16
Cd34	7.89618e-15	-1.29843	0	0.633	3.26112e-12
Fscn1	3.55996e-17	-1.25585	0	0.69	1.47026e-14
Blnk	1.87268e-19	-1.25024	0	0.739	7.73416e-17
Ighm	1.25352e-15	-1.22661	0.02	0.685	5.17702e-13
Lyn	3.92953e-20	-1.21828	0.898	0.975	1.6229e-17
Nfe2l2	1.23764e-17	-1.1806	0.102	0.763	5.11145e-15
Sall1	9.13792e-18	-1.16503	0	0.699	3.77396e-15
Fosb	9.71898e-06	-1.15047	0	0.298	0.00401394
Rpn2	1.05372e-17	-1.09381	0.041	0.744	4.35184e-15
Cd86	3.47951e-16	-1.0861	0.02	0.697	1.43704e-13
Cmklr1	1.37258e-15	-1.07448	0	0.645	5.66875e-13
Mef2a	2.04901e-15	-1.07357	0	0.641	8.46242e-13
Arl4c	9.01846e-16	-1.05521	0.02	0.69	3.72462e-13
Irf8	1.19044e-15	-1.01227	0.571	0.889	4.91654e-13
Nrp1	9.79105e-13	-0.970074	0	0.567	4.0437e-10
Tnfrsf1b	1.78306e-14	-0.969567	0.02	0.649	7.36404e-12
H2.DMa	7.36391e-13	-0.960286	0	0.57	3.04129e-10
Cd300a	6.18824e-13	-0.888204	0.02	0.609	2.55574e-10
Fcer1g	3.47317e-16	-0.870549	0.959	0.997	1.43442e-13
Itgb2	2.33906e-12	-0.867308	0.612	0.856	9.66033e-10
Cx3cr1	1.0144e-11	-0.863833	0	0.532	4.18945e-09
Bin2	1.85902e-12	-0.85704	0.265	0.808	7.67773e-10
Tnfrsf13b	1.23821e-11	-0.841613	0	0.528	5.1138e-09
Lag3	7.41091e-11	-0.838209	0.02	0.546	3.06071e-08
Psen1	3.49808e-12	-0.810272	0.041	0.607	1.44471e-09
Slc7a7	7.99473e-13	-0.809265	0.02	0.601	3.30182e-10
Idh2	2.85628e-12	-0.805301	0.02	0.587	1.17965e-09
Hprt	9.1921e-13	-0.804308	0.041	0.617	3.79634e-10
Dusp1	0.696243	-0.802653	0.653	0.468	1
Icam1	5.24393e-11	-0.798318	0	0.506	2.16574e-08
Lat2	5.2829e-10	-0.795018	0	0.475	2.18184e-07
Il1a	4.31947e-10	-0.785072	0	0.477	1.78394e-07
Xbp1	6.1494e-10	-0.778596	0.469	0.799	2.5397e-07
Cd63	1.5827e-09	-0.750731	0.122	0.646	6.53657e-07
Lap3	2.20792e-10	-0.746868	0	0.485	9.1187e-08
Slc11a1	9.89843e-09	-0.736394	0.633	0.834	4.08805e-06
P2rx7	7.78273e-11	-0.734398	0.02	0.538	3.21427e-08
Ccl6	1.58187e-07	-0.693787	0.041	0.436	6.53311e-05
Atp5a1	1.96263e-10	-0.691685	0.02	0.526	8.10565e-08
Gnas	1.74128e-09	-0.673363	0.837	0.879	7.1915e-07
Cd48	5.01752e-09	-0.668531	0.041	0.497	2.07223e-06
Smad3	3.17534e-09	-0.657625	0	0.442	1.31142e-06
Vps28	2.84099e-09	-0.645108	0.02	0.482	1.17333e-06
Nlrp3	1.68166e-08	-0.636884	0	0.416	6.94525e-06
Mertk	2.07495e-08	-0.620819	0	0.412	8.56955e-06
Stat6	5.9036e-08	-0.614593	0	0.395	2.43819e-05
Dock8	8.65672e-09	-0.593536	0.02	0.464	3.57523e-06
Ly96	7.50199e-08	-0.588144	0	0.389	3.09832e-05
Ier3	7.39878e-05	-0.580497	0	0.25	0.0305569
Irf5	4.72703e-07	-0.550232	0.714	0.834	0.000195226
C5ar1	3.65807e-06	-0.548192	0	0.317	0.00151078
Cd33	1.15911e-06	-0.539015	0	0.339	0.000478713
Cnot2	1.40597e-07	-0.535112	0.041	0.456	5.80667e-05
Myc	4.90973e-05	-0.52713	0	0.26	0.0202772
Nfkb1	1.58719e-07	-0.518403	0.061	0.487	6.55509e-05
Pdia4	7.96894e-08	-0.503597	0.041	0.468	3.29117e-05
Phb	1.32564e-06	-0.501713	0	0.335	0.000547491
Slc25a37	4.73745e-07	-0.496136	0.041	0.434	0.000195657
Zeb2	9.63977e-07	-0.473167	0.02	0.383	0.000398123
Il4ra	5.61293e-05	-0.457558	0.224	0.521	0.0231814
Rgs1	5.8006e-05	-0.440745	0.061	0.371	0.0239565
Tlr2	0.000372829	-0.415124	0.265	0.518	0.153979
Tlr3	1.00374e-06	-0.40723	0.061	0.454	0.000414547
G6pdx	2.38732e-05	-0.405451	0	0.274	0.00985963
Gapdh	0.000204396	-0.401777	0.918	0.915	0.0844154
Cd37	4.53947e-05	-0.385111	0	0.26	0.018748
Prdx2	3.03987e-06	-0.382405	0.061	0.433	0.00125547
Ccl9	0.581563	-0.380137	0.755	0.559	1
Pcna	6.00239e-06	-0.377527	0.061	0.409	0.00247899
Bax	3.4003e-06	-0.376305	0.02	0.356	0.00140432
Mapk1	3.0658e-05	-0.351596	0.02	0.309	0.0126617
Ptprc	3.69664e-06	-0.347309	0.612	0.797	0.00152671
Fth1	2.15338e-05	-0.299631	1	0.999	0.00889344
Ifnar1	3.97108e-05	-0.289593	0.02	0.302	0.0164006
Ikbkb	6.04734e-05	-0.272696	0.041	0.331	0.0249755
Ccl2	1.57786e-11	0.416131	0.653	0.203	6.51656e-09
Ccl3	6.94974e-08	0.424915	0.735	0.303	2.87024e-05
H2.K1	0.0790916	0.453187	1	0.991	1
Ddx58	0.00442539	0.542585	0.286	0.146	1
C3	1.67312e-24	0.572671	0.347	0.028	6.90999e-22
Il15ra	2.62727e-07	0.642052	0.367	0.117	0.000108506
Fn1	3.47406e-16	0.66655	0.347	0.049	1.43479e-13
Lyz2	8.60659e-05	0.72298	0.898	0.644	0.0355452
Ifitm2	5.20009e-53	0.737515	0.735	0.057	2.14764e-50
Sell	7.45376e-50	0.759019	0.571	0.032	3.0784e-47
S100a10	4.79772e-24	0.760431	0.653	0.119	1.98146e-21
Cd72	2.18605e-26	0.871966	0.755	0.15	9.02839e-24
Oas2	9.61951e-59	0.949308	0.633	0.032	3.97286e-56
Ccl4	4.96468e-16	1.04055	0.816	0.241	2.05041e-13
Cd52	1.18808e-13	1.10717	0.959	0.63	4.90675e-11
Chil3	4.15431e-17	1.1756	0.816	0.258	1.71573e-14
Vim	1.65985e-56	1.26063	0.878	0.09	6.85519e-54
Il1rn	4.29515e-42	1.36709	0.918	0.148	1.7739e-39
Lgals3	8.08464e-51	1.40383	0.878	0.11	3.33895e-48
Cxcl10	1.1463e-32	1.47084	0.878	0.195	4.73421e-30
mt.Nd2	3.13554e-11	1.47789	1	0.875	1.29498e-08
Lgals1	6.89881e-50	1.49911	0.837	0.094	2.84921e-47
Lilrb4a	6.0416e-55	1.57091	0.857	0.091	2.49518e-52
mt.Nd5	3.07439e-09	1.611	1	0.725	1.26972e-06
Ccl5	5.99622e-32	1.80174	0.959	0.252	2.47644e-29
mt.Nd1	2.38073e-20	1.83044	1	0.996	9.8324e-18
Ifitm3	1.08834e-37	1.91858	0.959	0.236	4.49485e-35
Irf7	6.41396e-42	1.94562	0.939	0.199	2.64897e-39
Gzmb	8.01952e-77	2.02788	0.571	0.011	3.31206e-74
mt.Cytb	1.23346e-26	2.07383	1	0.987	5.09418e-24
Plac8	1.15776e-38	2.15217	0.98	0.261	4.78156e-36
Ly6a	7.16878e-46	2.1871	0.959	0.192	2.96071e-43
Ly6c1	7.83856e-32	2.3152	0.939	0.294	3.23733e-29
mt.Co1	7.63609e-32	2.84673	1	1	3.1537e-29
mt.Rnr2	5.64885e-32	3.09249	1	0.954	2.33298e-29

## Sheet: Common up & down genes
	Common up & down genes (MG2-6 vs MG1)
	Upregulated genes	Downregulated genes
	Ccl2	Adgre1
	Cd52	Arl4c
	Cd72	Atp5a1
	Cxcl10	Cd300a
	Ifitm3	Cd86
	Irf7	Csf1r
	Ly6a	Ctsd
	mt.Co1	Entpd1
	mt.Nd1	Fcgr3
	Oas2	Fcrls
	Plac8	Fscn1
		Gpr34
		Havcr2
		Hexb
		Idh2
		Ifngr1
		Il6ra
		Jun
		Lag3
		Ly96
		Mertk
		P2ry12
		Sall1
		Selplg
		Sirpa
		Slc7a7
		Sparc
		Timp2
		Tmem119
		Tmem173
		Tnfrsf13b
		Tnfrsf1b
		Trem2
