# Supplementary material for: Temporal tracking of microglial and monocyte single-cell transcriptomics in lethal flavivirus infection
Source: Acta Neuropathol Commun. 2023 Apr 4;11:60. doi: 10.1186/s40478-023-01547-4 (PMC10074823; doi:10.1186/s40478-023-01547-4)
Supplement: Supplementary file 8 — Additional file 8. Gene ontology processes associated with genes downregulated by microglia. [file 40478_2023_1547_MOESM8_ESM.xlsx]

## Sheet: MG2
	GO.ID	term	definition	genes frequency	pvalue	neglog10 pvalue	Significant genes	Significant genes symbol				Ordered by -log10 value (largest to smallest)
5	GO:0015850	organic hydroxy compound transport	The directed movement of an organic hydroxy compound (organic alcohol) into, out of or within a cell, or between cells, by means of some agent such as a transporter or pore. An organic hydroxy compound is an organic compound having at least one hydroxy group attached to a carbon atom.	29.412% (5/17)	0.00778683	2.11	12495;14131;217303;70839;83433	Entpd1;Fcgr3;Cd300a;P2ry12;Trem2
6	GO:1903531	negative regulation of secretion by cell	NA	29.412% (5/17)	0.00778683	2.11	12495;217303;21938;269951;70839	Entpd1;Cd300a;Tnfrsf1b;Idh2;P2ry12
13	GO:0008347	glial cell migration	The orderly movement of a glial cell, non-neuronal cells that provide support and nutrition, maintain homeostasis, form myelin, and participate in signal transmission in the nervous system.	30.769% (4/13)	0.0150457	1.82	15212;269951;70839;83433	Hexb;Idh2;P2ry12;Trem2
10	GO:0002244	hematopoietic progenitor cell differentiation	The process in which precursor cell type acquires the specialized features of a hematopoietic progenitor cell, a class of cell types including myeloid progenitor cells and lymphoid progenitor cells.	28.571% (4/14)	0.0198567	1.7	12978;18024;19261;57916	Csf1r;Nfe2l2;Sirpa;Tnfrsf13b
7	GO:0008285	negative regulation of cell population proliferation	Any process that stops, prevents or reduces the rate or extent of cell proliferation.	14.458% (12/83)	0.0202309	1.69	11946;12524;12978;16476;171285;19252;20692;217303;21858;269951;57916;83433	Atp5a1;Cd86;Csf1r;Jun;Havcr2;Dusp1;Sparc;Cd300a;Timp2;Idh2;Tnfrsf13b;Trem2
1	GO:0009152	purine ribonucleotide biosynthetic process	The chemical reactions and pathways resulting in the formation of a purine ribonucleotide, a compound consisting of ribonucleoside (a purine base linked to a ribose sugar) esterified with a phosphate group at either the 3' or 5'-hydroxyl group of the sugar.	30% (3/10)	0.0388953	1.41	11946;12495;83433	Atp5a1;Entpd1;Trem2
4	GO:0009144	purine nucleoside triphosphate metabolic process	The chemical reactions and pathways involving purine nucleoside triphosphate, a compound consisting of a purine base linked to a ribose or deoxyribose sugar esterified with triphosphate on the sugar.	30% (3/10)	0.0388953	1.41	11946;12495;83433	Atp5a1;Entpd1;Trem2
12	GO:0072006	nephron development	The process whose specific outcome is the progression of the nephron over time, from its formation to the mature structure. A nephron is the functional unit of the kidney.	30% (3/10)	0.0388953	1.41	13653;16194;58198	Egr1;Il6ra;Sall1
3	GO:0010634	positive regulation of epithelial cell migration	Any process that activates or increases the frequency, rate or extent of epithelial cell migration.	23.529% (4/17)	0.0395686	1.4	11946;16476;18024;20692	Atp5a1;Jun;Nfe2l2;Sparc
2	GO:0048609	multicellular organismal reproductive process	The process, occurring above the cellular level, that is pertinent to the reproductive function of a multicellular organism. This includes the integrated processes at the level of tissues and organs.	20% (5/25)	0.0413363	1.38	13653;15212;171285;17289;231633	Egr1;Hexb;Havcr2;Mertk;Tmem119
9	GO:0002224	toll-like receptor signaling pathway	Any series of molecular signals generated as a consequence of binding to a toll-like receptor. Toll-like receptors directly bind pattern motifs from a variety of microbial sources to initiate innate immune response.	20% (5/25)	0.0413363	1.38	12524;17087;171285;217303;83433	Cd86;Ly96;Havcr2;Cd300a;Trem2
11	GO:0050764	regulation of phagocytosis	Any process that modulates the frequency, rate or extent of phagocytosis, the process in which phagocytes engulf external particulate material.	20% (5/25)	0.0413363	1.38	14131;17289;19261;217303;83433	Fcgr3;Mertk;Sirpa;Cd300a;Trem2
8	GO:0030168	platelet activation	A series of progressive, overlapping events triggered by exposure of the platelets to subendothelial tissue. These events include shape change, adhesiveness, aggregation, and release reactions. When carried through to completion, these events lead to the formation of a stable hemostatic plug.	22.222% (4/18)	0.0479733	1.32	12495;16194;17289;70839	Entpd1;Il6ra;Mertk;P2ry12
98	GO:0043409	negative regulation of MAPK cascade	Any process that stops, prevents, or reduces the frequency, rate or extent of signal transduction mediated by the MAPKKK cascade.	21.053% (4/19)	0.0573067	1.24	NA	NA
123	GO:0034614	cellular response to reactive oxygen species	Any process that results in a change in state or activity of a cell (in terms of movement, secretion, enzyme production, gene expression, etc.) as a result of a reactive oxygen species stimulus. Reactive oxygen species include singlet oxygen, superoxide, and oxygen free radicals.	25% (3/12)	0.0637167	1.2	NA	NA
118	GO:0045936	negative regulation of phosphate metabolic process	Any process that stops, prevents, or reduces the frequency, rate or extent of the chemical reactions and pathways involving phosphates.	17.857% (5/28)	0.0638837	1.19	NA	NA
59	GO:0001933	negative regulation of protein phosphorylation	Any process that stops, prevents or reduces the rate of addition of phosphate groups to amino acids within a protein.	20% (4/20)	0.0675614	1.17	NA	NA
86	GO:1905523	positive regulation of macrophage migration	NA	21.429% (3/14)	0.094262	1.03	NA	NA
92	GO:0032720	negative regulation of tumor necrosis factor production	Any process that stops, prevents, or reduces the frequency, rate, or extent of tumor necrosis factor production.	21.429% (3/14)	0.094262	1.03	NA	NA
37	GO:0007611	learning or memory	The acquisition and processing of information and/or the storage and retrieval of this information over time.	20% (3/15)	0.111446	0.95	NA	NA
99	GO:0090407	organophosphate biosynthetic process	The chemical reactions and pathways resulting in the biosynthesis of deoxyribose phosphate, the phosphorylated sugar 2-deoxy-erythro-pentose.	27.778% (5/18)	0.11629	0.93	NA	NA
126	GO:0051347	positive regulation of transferase activity	Any process that activates or increases the frequency, rate or extent of transferase activity, the catalysis of the transfer of a group, e.g. a methyl group, glycosyl group, acyl group, phosphorus-containing, or other groups, from a donor compound to an acceptor.	13.208% (7/53)	0.118127	0.93	NA	NA
47	GO:0071417	cellular response to organonitrogen compound	Any process that results in a change in state or activity of a cell (in terms of movement, secretion, enzyme production, gene expression, etc.) as a result of an organonitrogen stimulus. An organonitrogen compound is formally a compound containing at least one carbon-nitrogen bond.	14.706% (5/34)	0.126425	0.9	NA	NA
36	GO:0021782	glial cell development	The process aimed at the progression of a glial cell over time, from initial commitment of the cell to a specific fate, to the fully functional differentiated cell.	18.75% (3/16)	0.129758	0.89	NA	NA
125	GO:0043408	regulation of MAPK cascade	Any process that modulates the frequency, rate or extent of signal transduction mediated by the MAP kinase (MAPK) cascade.	12% (9/75)	0.128009	0.89	NA	NA
42	GO:0034599	cellular response to oxidative stress	Any process that results in a change in state or activity of a cell (in terms of movement, secretion, enzyme production, gene expression, etc.) as a result of oxidative stress, a state often resulting from exposure to high levels of reactive oxygen species, e.g. superoxide anions, hydrogen peroxide (H2O2), and hydroxyl radicals.	16% (4/25)	0.131848	0.88	NA	NA
87	GO:0030163	protein catabolic process	The chemical reactions and pathways resulting in the breakdown of a protein by the destruction of the native, active configuration, with or without the hydrolysis of peptide bonds.	14.286% (5/35)	0.138979	0.86	NA	NA
21	GO:0000302	response to reactive oxygen species	Any process that results in a change in state or activity of a cell or an organism (in terms of movement, secretion, enzyme production, gene expression, etc.) as a result of a reactive oxygen species stimulus. Reactive oxygen species include singlet oxygen, superoxide, and oxygen free radicals.	17.647% (3/17)	0.149085	0.83	NA	NA
63	GO:0046700	heterocycle catabolic process	The chemical reactions and pathways resulting in the breakdown of heterocyclic compounds, those with a cyclic molecular structure and at least two different atoms in the ring (or rings).	17.647% (3/17)	0.149085	0.83	NA	NA
57	GO:0045596	negative regulation of cell differentiation	Any process that stops, prevents, or reduces the frequency, rate or extent of cell differentiation.	12.281% (7/57)	0.158722	0.8	NA	NA
120	GO:0019220	regulation of phosphate metabolic process	Any process that modulates the frequency, rate or extent of the chemical reactions and pathways involving phosphates.	10.714% (12/112)	0.159587	0.8	NA	NA
40	GO:0001774	microglial cell activation	The change in morphology and behavior of a microglial cell resulting from exposure to a cytokine, chemokine, cellular ligand, or soluble factor.	16.667% (3/18)	0.169307	0.77	NA	NA
53	GO:0006812	cation transport	The directed movement of cations, atoms or small molecules with a net positive charge, into, out of or within a cell, or between cells, by means of some agent such as a transporter or pore.	11.864% (7/59)	0.181286	0.74	NA	NA
33	GO:0007015	actin filament organization	A process that is carried out at the cellular level which results in the assembly, arrangement of constituent parts, or disassembly of cytoskeletal structures comprising actin filaments. Includes processes that control the spatial distribution of actin filaments, such as organizing filaments into meshworks, bundles, or other structures, as by cross-linking.	20% (2/10)	0.188694	0.72	NA	NA
68	GO:0070373	negative regulation of ERK1 and ERK2 cascade	Any process that stops, prevents, or reduces the frequency, rate or extent of signal transduction mediated by the ERK1 and ERK2 cascade.	20% (2/10)	0.188694	0.72	NA	NA
72	GO:0021543	pallium development	The process whose specific outcome is the progression of the pallium over time, from its formation to the mature structure. The pallium is the roof region of the telencephalon.	20% (2/10)	0.188694	0.72	NA	NA
90	GO:0120031	plasma membrane bounded cell projection assembly	Formation of a prolongation or process extending and that is bounded by plasma membrane, e.g. a cilium, lamellipodium, or axon.	20% (2/10)	0.188694	0.72	NA	NA
93	GO:0051271	negative regulation of cellular component movement	Any process that stops, prevents, or reduces the frequency, rate or extent of the movement of a cellular component.	13.793% (4/29)	0.196532	0.71	NA	NA
96	GO:0008037	cell recognition	The process in which a cell in an organism interprets its surroundings.	13.793% (4/29)	0.196532	0.71	NA	NA
112	GO:0042325	regulation of phosphorylation	Any process that modulates the frequency, rate or extent of addition of phosphate groups into a molecule.	10.377% (11/106)	0.208096	0.68	NA	NA
88	GO:0034764	positive regulation of transmembrane transport	Any process that activates or increases the frequency, rate or extent of the directed movement of a solute from one side of a membrane to the other.	15% (3/20)	0.211968	0.67	NA	NA
105	GO:0006979	response to oxidative stress	Any process that results in a change in state or activity of a cell or an organism (in terms of movement, secretion, enzyme production, gene expression, etc.) as a result of oxidative stress, a state often resulting from exposure to high levels of reactive oxygen species, e.g. superoxide anions, hydrogen peroxide (H2O2), and hydroxyl radicals.	13.333% (4/30)	0.214123	0.67	NA	NA
24	GO:1903578	regulation of ATP metabolic process	NA	18.182% (2/11)	0.219392	0.66	NA	NA
30	GO:0031330	negative regulation of cellular catabolic process	Any process that stops, prevents, or reduces the frequency, rate or extent of the chemical reactions and pathways resulting in the breakdown of substances, carried out by individual cells.	18.182% (2/11)	0.219392	0.66	NA	NA
55	GO:0032956	regulation of actin cytoskeleton organization	Any process that modulates the frequency, rate or extent of the formation, arrangement of constituent parts, or disassembly of cytoskeletal structures comprising actin filaments and their associated proteins.	18.182% (2/11)	0.219392	0.66	NA	NA
101	GO:0045216	cell-cell junction organization	A process that is carried out at the cellular level which results in the assembly, arrangement of constituent parts, or disassembly of a cell-cell junction. A cell-cell junction is a specialized region of connection between two cells.	18.182% (2/11)	0.219392	0.66	NA	NA
102	GO:0050768	negative regulation of neurogenesis	Any process that stops, prevents, or reduces the frequency, rate or extent of neurogenesis, the generation of cells within the nervous system.	18.182% (2/11)	0.219392	0.66	NA	NA
103	GO:0014002	astrocyte development	The process aimed at the progression of an astrocyte over time, from initial commitment of the cell to a specific fate, to the fully functional differentiated cell. An astrocyte is the most abundant type of glial cell. Astrocytes provide support for neurons and regulate the environment in which they function.	18.182% (2/11)	0.219392	0.66	NA	NA
106	GO:0031669	cellular response to nutrient levels	Any process that results in a change in state or activity of a cell (in terms of movement, secretion, enzyme production, gene expression, etc.) as a result of a stimulus reflecting the presence, absence, or concentration of nutrients.	18.182% (2/11)	0.219392	0.66	NA	NA
41	GO:0000165	MAPK cascade	An intracellular protein kinase cascade containing at least a MAPK, a MAPKK and a MAP3K. The cascade can also contain an additional tiers: the upstream MAP4K. The kinases in each tier phosphorylate and activate the kinase in the downstream tier to transmit a signal within a cell.	10.588% (9/85)	0.226446	0.65	NA	NA
113	GO:0051171	regulation of nitrogen compound metabolic process	Any process that modulates the frequency, rate or extent of the chemical reactions and pathways involving nitrogen or nitrogenous compounds.	9.17% (21/229)	0.237629	0.62	NA	NA
107	GO:0080090	regulation of primary metabolic process	Any process that modulates the frequency, rate or extent of the chemical reactions and pathways within a cell or an organism involving those compounds formed as a part of the normal anabolic and catabolic processes. These processes take place in most, if not all, cells of the organism.	9.13% (21/230)	0.246407	0.61	NA	NA
46	GO:0015980	energy derivation by oxidation of organic compounds	The chemical reactions and pathways by which a cell derives energy from organic compounds; results in the oxidation of the compounds from which energy is released.	16.667% (2/12)	0.250528	0.6	NA	NA
79	GO:1900542	regulation of purine nucleotide metabolic process	NA	16.667% (2/12)	0.250528	0.6	NA	NA
49	GO:0150063	visual system development	NA	13.636% (3/22)	0.25682	0.59	NA	NA
17	GO:0030111	regulation of Wnt signaling pathway	Any process that modulates the frequency, rate or extent of the activity of the Wnt signal transduction pathway.	15.385% (2/13)	0.281838	0.55	NA	NA
25	GO:0007507	heart development	The process whose specific outcome is the progression of the heart over time, from its formation to the mature structure. The heart is a hollow, muscular organ, which, by contracting rhythmically, keeps up the circulation of the blood.	13.043% (3/23)	0.279794	0.55	NA	NA
77	GO:0070925	organelle assembly	The aggregation, arrangement and bonding together of a set of components to form an organelle. An organelle is an organized structure of distinctive morphology and function. Includes the nucleus, mitochondria, plastids, vacuoles, vesicles, ribosomes and the cytoskeleton. Excludes the plasma membrane.	15.385% (2/13)	0.281838	0.55	NA	NA
91	GO:0098655	cation transmembrane transport	The process in which a cation is transported across a membrane.	11.765% (4/34)	0.288455	0.54	NA	NA
44	GO:0007267	cell-cell signaling	Any process that mediates the transfer of information from one cell to another. This process includes signal transduction in the receiving cell and, where applicable, release of a ligand and any processes that actively facilitate its transport and presentation to the receiving cell. Examples include signaling via soluble ligands, via cell adhesion molecules and via gap junctions.	10.294% (7/68)	0.297903	0.53	NA	NA
104	GO:0042063	gliogenesis	The process that results in the generation of glial cells. This includes the production of glial progenitors and their differentiation into mature glia.	17.949% (7/39)	0.298416	0.53	NA	NA
100	GO:0007420	brain development	The process whose specific outcome is the progression of the brain over time, from its formation to the mature structure. Brain development begins with patterning events in the neural tube and ends with the mature structure that is the center of thought and emotion. The brain is responsible for the coordination and control of bodily activities and the interpretation of information from the senses…	12.5% (3/24)	0.302999	0.52	NA	NA
45	GO:0048708	astrocyte differentiation	The process in which a relatively unspecialized cell acquires the specialized features of an astrocyte. An astrocyte is the most abundant type of glial cell. Astrocytes provide support for neurons and regulate the environment in which they function.	14.286% (2/14)	0.313101	0.5	NA	NA
89	GO:0051493	regulation of cytoskeleton organization	Any process that modulates the frequency, rate or extent of the formation, arrangement of constituent parts, or disassembly of cytoskeletal structures.	14.286% (2/14)	0.313101	0.5	NA	NA
82	GO:0016477	cell migration	The controlled self-propelled movement of a cell from one site to a destination guided by molecular cues. Cell migration is a central process in the development and maintenance of multicellular organisms.	11.972% (17/142)	0.324278	0.49	NA	NA
119	GO:0042176	regulation of protein catabolic process	Any process that modulates the frequency, rate or extent of the chemical reactions and pathways resulting in the breakdown of a protein by the destruction of the native, active configuration, with or without the hydrolysis of peptide bonds.	12% (3/25)	0.326337	0.49	NA	NA
111	GO:0043269	regulation of ion transport	Any process that modulates the frequency, rate or extent of the directed movement of charged atoms or small charged molecules into, out of or within a cell, or between cells, by means of some agent such as a transporter or pore.	10.417% (5/48)	0.340985	0.47	NA	NA
23	GO:0032268	regulation of cellular protein metabolic process	Any process that modulates the frequency, rate or extent of the chemical reactions and pathways involving a protein, occurring at the level of an individual cell.	9.028% (13/144)	0.362526	0.44	NA	NA
121	GO:0048468	cell development	The process whose specific outcome is the progression of the cell over time, from its formation to the mature structure. Cell development does not include the steps involved in committing a cell to a specific fate.	9.375% (9/96)	0.361263	0.44	NA	NA
16	GO:0022411	cellular component disassembly	A cellular process that results in the breakdown of a cellular component.	12.5% (2/16)	0.374749	0.43	NA	NA
51	GO:0050808	synapse organization	A process that is carried out at the cellular level which results in the assembly, arrangement of constituent parts, or disassembly of a synapse, the junction between a neuron and a target (neuron, muscle, or secretory cell).	12.5% (2/16)	0.374749	0.43	NA	NA
110	GO:0009165	nucleotide biosynthetic process	The chemical reactions and pathways resulting in the formation of nucleotides, any nucleoside that is esterified with (ortho)phosphate or an oligophosphate at any hydroxyl group on the glycose moiety; may be mono-, di- or triphosphate; this definition includes cyclic-nucleotides (nucleoside cyclic phosphates).	25% (4/16)	0.377454	0.42	NA	NA
22	GO:0042391	regulation of membrane potential	Any process that modulates the establishment or extent of a membrane potential, the electric potential existing across any membrane arising from charges in the membrane itself and from the charges present in the media on either side of the membrane.	11.765% (2/17)	0.404838	0.39	NA	NA
35	GO:0007005	mitochondrion organization	A process that is carried out at the cellular level which results in the assembly, arrangement of constituent parts, or disassembly of a mitochondrion; includes mitochondrial morphogenesis and distribution, and replication of the mitochondrial genome as well as synthesis of new mitochondrial components.	11.765% (2/17)	0.404838	0.39	NA	NA
114	GO:0051172	negative regulation of nitrogen compound metabolic process	Any process that stops, prevents, or reduces the frequency, rate or extent of the chemical reactions and pathways involving nitrogen or nitrogenous compounds.	8.824% (9/102)	0.440635	0.36	NA	NA
34	GO:0098662	inorganic cation transmembrane transport	A process in which an inorganic cation is transported from one side of a membrane to the other by means of some agent such as a transporter or pore.	10% (3/30)	0.442157	0.35	NA	NA
70	GO:0009967	positive regulation of signal transduction	Any process that activates or increases the frequency, rate or extent of signal transduction.	8.661% (11/127)	0.449134	0.35	NA	NA
26	GO:0031325	positive regulation of cellular metabolic process	Any process that activates or increases the frequency, rate or extent of the chemical reactions and pathways by which individual cells transform chemical substances.	8.421% (16/190)	0.469353	0.33	NA	NA
28	GO:0050767	regulation of neurogenesis	Any process that modulates the frequency, rate or extent of neurogenesis, the generation of cells in the nervous system.	9.677% (3/31)	0.464655	0.33	NA	NA
66	GO:0048589	developmental growth	The increase in size or mass of an entire organism, a part of an organism or a cell, where the increase in size or mass has the specific outcome of the progression of the organism over time from one condition to another.	9.677% (3/31)	0.464655	0.33	NA	NA
81	GO:0032651	regulation of interleukin-1 beta production	Any process that modulates the frequency, rate, or extent of interleukin-1 beta production.	9.375% (3/32)	0.486798	0.31	NA	NA
27	GO:0009611	response to wounding	Any process that results in a change in state or activity of a cell or an organism (in terms of movement, secretion, enzyme production, gene expression, etc.) as a result of a stimulus indicating damage to the organism.	12.963% (7/54)	0.516177	0.29	NA	NA
84	GO:0010243	response to organonitrogen compound	Any process that results in a change in state or activity of a cell or an organism (in terms of movement, secretion, enzyme production, gene expression, etc.) as a result of an organonitrogen stimulus. An organonitrogen compound is formally a compound containing at least one carbon-nitrogen bond.	8.621% (5/58)	0.51326	0.29	NA	NA
115	GO:0051668	localization within membrane	Any process in which a substance or cellular entity, such as a protein complex or organelle, is transported to, and/or maintained in, a specific location within a membrane.	9.524% (2/21)	0.517892	0.29	NA	NA
127	GO:0061024	membrane organization	A process which results in the assembly, arrangement of constituent parts, or disassembly of a membrane. A membrane is a double layer of lipid molecules that encloses all cells, and, in eukaryotes, many organelles; may be a single or double lipid bilayer; also includes associated proteins.	8.696% (4/46)	0.520409	0.28	NA	NA
38	GO:0051173	positive regulation of nitrogen compound metabolic process	Any process that activates or increases the frequency, rate or extent of the chemical reactions and pathways involving nitrogen or nitrogenous compounds.	8.108% (15/185)	0.552579	0.26	NA	NA
56	GO:0006914	autophagy	The cellular catabolic process in which cells digest parts of their own cytoplasm; allows for both recycling of macromolecular constituents under conditions of cellular stress and remodeling the intracellular structure for cell differentiation.	9.091% (2/22)	0.544	0.26	NA	NA
69	GO:0070997	neuron death	The process of cell death in a neuron.	8.333% (4/48)	0.556672	0.25	NA	NA
73	GO:1902533	positive regulation of intracellular signal transduction	NA	8.081% (8/99)	0.565688	0.25	NA	NA
48	GO:0048863	stem cell differentiation	The process in which a relatively unspecialized cell acquires specialized features of a stem cell. A stem cell is a cell that retains the ability to divide and proliferate throughout life to provide progenitor cells that can differentiate into specialized cells.	10% (1/10)	0.571988	0.24	NA	NA
61	GO:0008630	intrinsic apoptotic signaling pathway in response to DNA damage	A series of molecular signals in which an intracellular signal is conveyed to trigger the apoptotic death of a cell. The pathway is induced by the detection of DNA damage, and ends when the execution phase of apoptosis is triggered.	10% (1/10)	0.571988	0.24	NA	NA
67	GO:0032479	regulation of type I interferon production	Any process that modulates the frequency, rate, or extent of interferon type I production. Type I interferons include the interferon-alpha, beta, delta, episilon, zeta, kappa, tau, and omega gene families.	8.696% (2/23)	0.569162	0.24	NA	NA
109	GO:0035303	regulation of dephosphorylation	Any process that modulates the frequency, rate or extent of removal of phosphate groups from a molecule.	10% (1/10)	0.571988	0.24	NA	NA
75	GO:0010638	positive regulation of organelle organization	Any process that increases the frequency, rate or extent of a process involved in the formation, arrangement of constituent parts, or disassembly of an organelle.	8.333% (2/24)	0.593359	0.23	NA	NA
15	GO:0014902	myotube differentiation	The process in which a relatively unspecialized cell acquires specialized features of a myotube cell. Myotube differentiation starts with myoblast fusion and the appearance of specific cell markers (this is the cell development step). Then individual myotubes can fuse to form bigger myotubes and start to contract. Myotubes are multinucleated cells that are formed when proliferating myoblasts exit…	9.091% (1/11)	0.607248	0.22	NA	NA
18	GO:0016052	carbohydrate catabolic process	The chemical reactions and pathways resulting in the breakdown of carbohydrates, any of a group of organic compounds based of the general formula Cx(H2O)y.	9.091% (1/11)	0.607248	0.22	NA	NA
29	GO:0046031	ADP metabolic process	The chemical reactions and pathways involving ADP, adenosine 5'-diphosphate.	9.091% (1/11)	0.607248	0.22	NA	NA
43	GO:0048705	skeletal system morphogenesis	The process in which the anatomical structures of the skeleton are generated and organized.	9.091% (1/11)	0.607248	0.22	NA	NA
60	GO:1902903	regulation of supramolecular fiber organization	NA	9.091% (1/11)	0.607248	0.22	NA	NA
94	GO:0071402	cellular response to lipoprotein particle stimulus	Any process that results in a change in state or activity of a cell (in terms of movement, secretion, enzyme production, gene expression, etc.) as a result of a lipoprotein particle stimulus.	8.333% (1/12)	0.639677	0.19	NA	NA
97	GO:0055094	response to lipoprotein particle	Any process that results in a change in state or activity of a cell or an organism (in terms of movement, secretion, enzyme production, gene expression, etc.) as a result of a lipoprotein particle stimulus.	8.333% (1/12)	0.639677	0.19	NA	NA
31	GO:0031331	positive regulation of cellular catabolic process	Any process that activates or increases the frequency, rate or extent of the chemical reactions and pathways resulting in the breakdown of substances, carried out by individual cells.	7.407% (2/27)	0.660076	0.18	NA	NA
14	GO:0007423	sensory organ development	The process whose specific outcome is the progression of sensory organs over time, from its formation to the mature structure.	6.897% (2/29)	0.6997	0.16	NA	NA
85	GO:0048646	anatomical structure formation involved in morphogenesis	The developmental process pertaining to the initial formation of an anatomical structure from unspecified parts. This process begins with the specific processes that contribute to the appearance of the discrete structure and ends when the structural rudiment is recognizable. An anatomical structure is any biological entity that occupies space and is distinguished from its surroundings. Anatomical…	7.229% (6/83)	0.691054	0.16	NA	NA
83	GO:0046907	intracellular transport	The directed movement of substances within a cell.	6.452% (2/31)	0.735575	0.13	NA	NA
95	GO:0045807	positive regulation of endocytosis	Any process that activates or increases the frequency, rate or extent of endocytosis.	6.25% (1/16)	0.745268	0.13	NA	NA
117	GO:0045935	positive regulation of nucleobase-containing compound metabolic process	Any cellular process that activates or increases the frequency, rate or extent of the chemical reactions and pathways involving nucleobases, nucleosides, nucleotides and nucleic acids.	7.018% (8/114)	0.743427	0.13	NA	NA
39	GO:0051656	establishment of organelle localization	The directed movement of an organelle to a specific location.	5% (1/20)	0.820523	0.09	NA	NA
50	GO:0006886	intracellular protein transport	The directed movement of proteins in a cell, including the movement of proteins between specific compartments or structures within a cell, such as organelles of a eukaryotic cell.	5% (1/20)	0.820523	0.09	NA	NA
58	GO:0043300	regulation of leukocyte degranulation	Any process that modulates the frequency, rate, or extent of leukocyte degranulation.	5% (1/20)	0.820523	0.09	NA	NA
74	GO:0043524	negative regulation of neuron apoptotic process	Any process that stops, prevents, or reduces the frequency, rate or extent of cell death by apoptotic process in neurons.	5.263% (1/19)	0.804041	0.09	NA	NA
80	GO:0051345	positive regulation of hydrolase activity	Any process that activates or increases the frequency, rate or extent of hydrolase activity, the catalysis of the hydrolysis of various bonds.	5.357% (3/56)	0.856991	0.07	NA	NA
54	GO:0051222	positive regulation of protein transport	Any process that activates or increases the frequency, rate or extent of the directed movement of a protein into, out of or within a cell, or between cells, by means of some agent such as a transporter or pore.	4.167% (1/24)	0.87398	0.06	NA	NA
20	GO:0030001	metal ion transport	The directed movement of metal ions, any metal ion with an electric charge, into, out of or within a cell, or between cells, by means of some agent such as a transporter or pore.	4.444% (2/45)	0.89954	0.05	NA	NA
124	GO:0045055	regulated exocytosis	A process of exocytosis in which soluble proteins and other substances are initially stored in secretory vesicles for later release. It is found mainly in cells that are specialized for secreting products such as hormones, neurotransmitters, or digestive enzymes rapidly on demand.	4% (1/25)	0.884705	0.05	NA	NA
32	GO:0045766	positive regulation of angiogenesis	Any process that activates or increases angiogenesis.	3.448% (1/29)	0.919401	0.04	NA	NA
19	GO:0098586	cellular response to virus	Any process that results in a change in state or activity of a cell (in terms of movement, secretion, enzyme production, gene expression, etc.) as a result of a stimulus from a virus.	0% (0/17)	1	0	NA	NA
52	GO:0045926	negative regulation of growth	Any process that stops, prevents or reduces the rate or extent of growth, the increase in size or mass of all or part of an organism.	0% (0/13)	1	0	NA	NA
62	GO:0048562	embryonic organ morphogenesis	Morphogenesis, during the embryonic phase, of a tissue or tissues that work together to perform a specific function or functions. Morphogenesis is the process in which anatomical structures are generated and organized. Organs are commonly observed as visibly distinct structures, but may also exist as loosely associated clusters of cells that work together to perform a specific function or functio…	0% (0/13)	1	0	NA	NA
64	GO:0003002	regionalization	The pattern specification process that results in the subdivision of an axis or axes in space to define an area or volume in which specific patterns of cell differentiation will take place or in which cells interpret a specific environment.	0% (0/12)	1	0	NA	NA
65	GO:0043467	regulation of generation of precursor metabolites and energy	Any process that modulates the frequency, rate or extent of the chemical reactions and pathways resulting in the formation of precursor metabolites, substances from which energy is derived, and the processes involved in the liberation of energy from these substances.	0% (0/12)	1	0	NA	NA
71	GO:0072594	establishment of protein localization to organelle	The directed movement of a protein to a specific location on or in an organelle. Encompasses establishment of localization in the membrane or lumen of a membrane-bounded organelle.	0% (0/17)	1	0	NA	NA
76	GO:0032535	regulation of cellular component size	A process that modulates the size of a cellular component.	0% (0/11)	1	0	NA	NA
78	GO:0010256	endomembrane system organization	A process that is carried out at the cellular level which results in the assembly, arrangement of constituent parts, or disassembly of the endomembrane system.	0% (0/10)	1	0	NA	NA
108	GO:0090316	positive regulation of intracellular protein transport	Any process that activates or increases the frequency, rate or extent of the directed movement of proteins within cells.	0% (0/11)	1	0	NA	NA
116	GO:0060627	regulation of vesicle-mediated transport	Any process that modulates the rate, frequency, or extent of vesicle-mediated transport, the directed movement of substances, either within a vesicle or in the vesicle membrane, into, out of or within a cell.	8.772% (5/57)	1	0	NA	NA
122	GO:0046390	ribose phosphate biosynthetic process	The chemical reactions and pathways resulting in the formation of ribose phosphate, any phosphorylated ribose sugar.	27.273% (3/11)	1	0	NA	NA

## Sheet: MG3
	GO.ID	term	definition	genes frequency	pvalue	neglog10 pvalue	Significant genes	Significant genes symbol				Ordered by -log10 value (largest to smallest)
18	GO:0016052	carbohydrate catabolic process	The chemical reactions and pathways resulting in the breakdown of carbohydrates, any of a group of organic compounds based of the general formula Cx(H2O)y.	72.727% (8/11)	0.00143663	2.84	14433;15212;15251;15937;17869;18439;19164;20848	Gapdh;Hexb;Hif1a;Ier3;Myc;P2rx7;Psen1;Stat3
24	GO:1903578	regulation of ATP metabolic process	NA	72.727% (8/11)	0.00143663	2.84	12495;15251;15937;17869;18439;19164;20848;83433	Entpd1;Hif1a;Ier3;Myc;P2rx7;Psen1;Stat3;Trem2
29	GO:0046031	ADP metabolic process	The chemical reactions and pathways involving ADP, adenosine 5'-diphosphate.	72.727% (8/11)	0.00143663	2.84	12495;14433;15251;15937;17869;18439;19164;20848	Entpd1;Gapdh;Hif1a;Ier3;Myc;P2rx7;Psen1;Stat3
55	GO:0032956	regulation of actin cytoskeleton organization	Any process that modulates the frequency, rate or extent of the formation, arrangement of constituent parts, or disassembly of cytoskeletal structures comprising actin filaments and their associated proteins.	72.727% (8/11)	0.00143663	2.84	12978;14086;15894;16175;17127;18186;24088;30948	Csf1r;Fscn1;Icam1;Il1a;Smad3;Nrp1;Tlr2;Bin1
51	GO:0050808	synapse organization	A process that is carried out at the cellular level which results in the assembly, arrangement of constituent parts, or disassembly of a synapse, the junction between a neuron and a target (neuron, muscle, or secretory cell).	62.5% (10/16)	0.00199263	2.7	12259;12260;12273;13051;16409;18186;19164;20692;24088;83433	C1qa;C1qb;C5ar1;Cx3cr1;Itgam;Nrp1;Psen1;Sparc;Tlr2;Trem2
79	GO:1900542	regulation of purine nucleotide metabolic process	NA	66.667% (8/12)	0.00336369	2.47	12495;15251;15937;17869;18439;19164;20848;83433	Entpd1;Hif1a;Ier3;Myc;P2rx7;Psen1;Stat3;Trem2
35	GO:0007005	mitochondrion organization	A process that is carried out at the cellular level which results in the assembly, arrangement of constituent parts, or disassembly of a mitochondrion; includes mitochondrial morphogenesis and distribution, and replication of the mitochondrial genome as well as synthesis of new mitochondrial components.	58.824% (10/17)	0.00376631	2.42	12028;15251;15937;16476;17258;17869;18439;18673;20848;83433	Bax;Hif1a;Ier3;Jun;Mef2a;Myc;P2rx7;Phb;Stat3;Trem2
33	GO:0007015	actin filament organization	A process that is carried out at the cellular level which results in the assembly, arrangement of constituent parts, or disassembly of cytoskeletal structures comprising actin filaments. Includes processes that control the spatial distribution of actin filaments, such as organizing filaments into meshworks, bundles, or other structures, as by cross-linking.	70% (7/10)	0.00421415	2.38	14086;15894;17127;18186;19261;24088;30948	Fscn1;Icam1;Smad3;Nrp1;Sirpa;Tlr2;Bin1
48	GO:0048863	stem cell differentiation	The process in which a relatively unspecialized cell acquires specialized features of a stem cell. A stem cell is a cell that retains the ability to divide and proliferate throughout life to provide progenitor cells that can differentiate into specialized cells.	70% (7/10)	0.00421415	2.38	15251;18024;18186;19264;20848;24136;26413	Hif1a;Nfe2l2;Nrp1;Ptprc;Stat3;Zeb2;Mapk1
72	GO:0021543	pallium development	The process whose specific outcome is the progression of the pallium over time, from its formation to the mature structure. The pallium is the roof region of the telencephalon.	70% (7/10)	0.00421415	2.38	12028;12978;13051;15251;19164;24136;70839	Bax;Csf1r;Cx3cr1;Hif1a;Psen1;Zeb2;P2ry12
84	GO:0010243	response to organonitrogen compound	Any process that results in a change in state or activity of a cell or an organism (in terms of movement, secretion, enzyme production, gene expression, etc.) as a result of an organonitrogen stimulus. An organonitrogen compound is formally a compound containing at least one carbon-nitrogen bond.	46.552% (27/58)	0.00510744	2.29	12273;12362;12514;12520;12527;13653;14127;14683;15452;15894;16150;16414;16476;17869;18024;18033;18439;19164;20848;20852;216799;22433;24088;26413;27056;70839;83433	C5ar1;Casp1;Cd68;Cd81;Cd9;Egr1;Fcer1g;Gnas;Hprt;Icam1;Ikbkb;Itgb2;Jun;Myc;Nfe2l2;Nfkb1;P2rx7;Psen1;Stat3;Stat6;Nlrp3;Xbp1;Tlr2;Mapk1;Irf5;P2ry12;Trem2
40	GO:0001774	microglial cell activation	The change in morphology and behavior of a microglial cell resulting from exposure to a cytokine, chemokine, cellular ligand, or soluble factor.	55.556% (10/18)	0.0065975	2.18	12259;12273;12362;13051;142980;15979;16409;16476;24088;83433	C1qa;C5ar1;Casp1;Cx3cr1;Tlr3;Ifngr1;Itgam;Jun;Tlr2;Trem2
77	GO:0070925	organelle assembly	The aggregation, arrangement and bonding together of a set of components to form an organelle. An organelle is an organized structure of distinctive morphology and function. Includes the nucleus, mitochondria, plastids, vacuoles, vesicles, ribosomes and the cytoskeleton. Excludes the plasma membrane.	61.538% (8/13)	0.00682974	2.17	12490;13033;14086;17258;18439;19164;668218;72068	Cd34;Ctsd;Fscn1;Mef2a;P2rx7;Psen1;Bin2;Cnot2
83	GO:0046907	intracellular transport	The directed movement of substances within a cell.	51.613% (16/31)	0.0073448	2.13	11946;12028;12512;12520;15251;15937;16019;16409;16783;19164;20848;22433;26413;30948;320982;66914	Atp5a1;Bax;Cd63;Cd81;Hif1a;Ier3;Ighm;Itgam;Lamp1;Psen1;Stat3;Xbp1;Mapk1;Bin1;Arl4c;Vps28
54	GO:0051222	positive regulation of protein transport	Any process that activates or increases the frequency, rate or extent of the directed movement of a protein into, out of or within a cell, or between cells, by means of some agent such as a transporter or pore.	50% (12/24)	0.00877599	2.06	12489;12520;15251;16175;16409;18439;19164;22433;24088;26413;66914;83433	Cd33;Cd81;Hif1a;Il1a;Itgam;P2rx7;Psen1;Xbp1;Tlr2;Mapk1;Vps28;Trem2
75	GO:0010638	positive regulation of organelle organization	Any process that increases the frequency, rate or extent of a process involved in the formation, arrangement of constituent parts, or disassembly of an organelle.	50% (12/24)	0.00877599	2.06	12028;14086;15251;15894;16175;17127;18186;18439;26413;30948;72068;83433	Bax;Fscn1;Hif1a;Icam1;Il1a;Smad3;Nrp1;P2rx7;Mapk1;Bin1;Cnot2;Trem2
16	GO:0022411	cellular component disassembly	A cellular process that results in the breakdown of a cellular component.	56.25% (9/16)	0.00907093	2.04	12028;12259;12260;13051;14086;15251;16409;17869;83433	Bax;C1qa;C1qb;Cx3cr1;Fscn1;Hif1a;Itgam;Myc;Trem2
60	GO:1902903	regulation of supramolecular fiber organization	NA	63.636% (7/11)	0.00907479	2.04	15894;17127;18186;19164;24088;30948;83433	Icam1;Smad3;Nrp1;Psen1;Tlr2;Bin1;Trem2
49	GO:0150063	visual system development	NA	50% (11/22)	0.0121793	1.91	12028;12259;15251;16409;16476;17127;17289;18186;20848;24136;70839	Bax;C1qa;Hif1a;Itgam;Jun;Smad3;Mertk;Nrp1;Stat3;Zeb2;P2ry12
45	GO:0048708	astrocyte differentiation	The process in which a relatively unspecialized cell acquires the specialized features of an astrocyte. An astrocyte is the most abundant type of glial cell. Astrocytes provide support for neurons and regulate the environment in which they function.	57.143% (8/14)	0.0124534	1.9	12259;12273;15979;19164;20848;26413;30948;83433	C1qa;C5ar1;Ifngr1;Psen1;Stat3;Mapk1;Bin1;Trem2
42	GO:0034599	cellular response to oxidative stress	Any process that results in a change in state or activity of a cell (in terms of movement, secretion, enzyme production, gene expression, etc.) as a result of oxidative stress, a state often resulting from exposure to high levels of reactive oxygen species, e.g. superoxide anions, hydrogen peroxide (H2O2), and hydroxyl radicals.	48% (12/25)	0.0131215	1.88	14381;15251;15368;16409;16476;18024;19261;20852;21672;22433;26413;83433	G6pdx;Hif1a;Hmox1;Itgam;Jun;Nfe2l2;Sirpa;Stat6;Prdx2;Xbp1;Mapk1;Trem2
38	GO:0051173	positive regulation of nitrogen compound metabolic process	Any process that activates or increases the frequency, rate or extent of the chemical reactions and pathways involving nitrogen or nitrogenous compounds.	31.892% (59/185)	0.0141312	1.85	12028;12362;12370;12489;12520;12524;12978;13033;13051;13653;14282;142980;14683;15212;15251;15452;15894;15900;15937;15975;15979;16019;16150;16175;16194;16414;16476;16658;16859;170743;17096;17127;17258;17869;18024;18033;18173;18186;18439;18538;18673;19164;19264;20848;20852;216799;217303;21938;22433;231633;24088;24136;26413;27056;58198;66914;67712;72068;83433	Bax;Casp1;Casp8;Cd33;Cd81;Cd86;Csf1r;Ctsd;Cx3cr1;Egr1;Fosb;Tlr3;Gnas;Hexb;Hif1a;Hprt;Icam1;Irf8;Ier3;Ifnar1;Ifngr1;Ighm;Ikbkb;Il1a;Il6ra;Itgb2;Jun;Mafb;Lgals9;Tlr7;Lyn;Smad3;Mef2a;Myc;Nfe2l2;Nfkb1;Slc11a1;Nrp1;P2rx7;Pcna;Phb;Psen1;Ptprc;Stat3;Stat6;Nlrp3;Cd300a;Tnfrsf1b;Xbp1;Tmem119;Tlr2;Zeb2;Mapk1;Irf5;Sall1;Vps28;Slc25a37;Cnot2;Trem2
47	GO:0071417	cellular response to organonitrogen compound	Any process that results in a change in state or activity of a cell (in terms of movement, secretion, enzyme production, gene expression, etc.) as a result of an organonitrogen stimulus. An organonitrogen compound is formally a compound containing at least one carbon-nitrogen bond.	44.118% (15/34)	0.0142129	1.85	13653;14683;15894;16476;18024;18033;19164;20848;20852;216799;22433;24088;26413;70839;83433	Egr1;Gnas;Icam1;Jun;Nfe2l2;Nfkb1;Psen1;Stat3;Stat6;Nlrp3;Xbp1;Tlr2;Mapk1;P2ry12;Trem2
80	GO:0051345	positive regulation of hydrolase activity	Any process that activates or increases the frequency, rate or extent of hydrolase activity, the catalysis of the hydrolysis of various bonds.	39.286% (22/56)	0.0151957	1.82	12028;12362;12370;12489;12524;13033;14683;15894;17096;17127;17869;18538;18673;19264;20305;20308;20848;216799;217303;30948;50778;76088	Bax;Casp1;Casp8;Cd33;Cd86;Ctsd;Gnas;Icam1;Lyn;Smad3;Myc;Pcna;Phb;Ptprc;Ccl6;Ccl9;Stat3;Nlrp3;Cd300a;Bin1;Rgs1;Dock8
82	GO:0016477	cell migration	The controlled self-propelled movement of a cell from one site to a destination guided by molecular cues. Cell migration is a central process in the development and maintenance of multicellular organisms.	34.507% (49/142)	0.0158344	1.8	11946;12028;12273;12490;12512;12520;12527;12774;12978;13051;13653;14086;14127;14131;14747;15212;15251;15368;15894;16175;16409;16414;16476;16859;17096;17127;17289;17869;18024;18186;19164;19252;19261;19264;20305;20308;20345;20692;20848;217303;22433;24088;24136;26413;269951;668218;70839;76088;83433	Atp5a1;Bax;C5ar1;Cd34;Cd63;Cd81;Cd9;Ccr5;Csf1r;Cx3cr1;Egr1;Fscn1;Fcer1g;Fcgr3;Cmklr1;Hexb;Hif1a;Hmox1;Icam1;Il1a;Itgam;Itgb2;Jun;Lgals9;Lyn;Smad3;Mertk;Myc;Nfe2l2;Nrp1;Psen1;Dusp1;Sirpa;Ptprc;Ccl6;Ccl9;Selplg;Sparc;Stat3;Cd300a;Xbp1;Tlr2;Zeb2;Mapk1;Idh2;Bin2;P2ry12;Dock8;Trem2
41	GO:0000165	MAPK cascade	An intracellular protein kinase cascade containing at least a MAPK, a MAPKK and a MAP3K. The cascade can also contain an additional tiers: the upstream MAP4K. The kinases in each tier phosphorylate and activate the kinase in the downstream tier to transmit a signal within a cell.	38.824% (33/85)	0.0168124	1.77	12520;12978;142980;15894;16019;16175;16194;16476;170743;17096;17127;171285;17258;17869;18033;18173;18186;18439;18673;19164;19252;19261;19264;20305;20308;21672;217303;21858;22433;24088;24136;26413;83433	Cd81;Csf1r;Tlr3;Icam1;Ighm;Il1a;Il6ra;Jun;Tlr7;Lyn;Smad3;Havcr2;Mef2a;Myc;Nfkb1;Slc11a1;Nrp1;P2rx7;Phb;Psen1;Dusp1;Sirpa;Ptprc;Ccl6;Ccl9;Prdx2;Cd300a;Timp2;Xbp1;Tlr2;Zeb2;Mapk1;Trem2
46	GO:0015980	energy derivation by oxidation of organic compounds	The chemical reactions and pathways by which a cell derives energy from organic compounds; results in the oxidation of the compounds from which energy is released.	58.333% (7/12)	0.0170703	1.77	11946;12028;14683;15251;15975;17869;269951	Atp5a1;Bax;Gnas;Hif1a;Ifnar1;Myc;Idh2
64	GO:0003002	regionalization	The pattern specification process that results in the subdivision of an axis or axes in space to define an area or volume in which specific patterns of cell differentiation will take place or in which cells interpret a specific environment.	58.333% (7/12)	0.0170703	1.77	12259;16409;16658;17127;18186;19164;24136	C1qa;Itgam;Mafb;Smad3;Nrp1;Psen1;Zeb2
65	GO:0043467	regulation of generation of precursor metabolites and energy	Any process that modulates the frequency, rate or extent of the chemical reactions and pathways resulting in the formation of precursor metabolites, substances from which energy is derived, and the processes involved in the liberation of energy from these substances.	58.333% (7/12)	0.0170703	1.77	15251;15937;15975;17869;18439;19164;20848	Hif1a;Ier3;Ifnar1;Myc;P2rx7;Psen1;Stat3
25	GO:0007507	heart development	The process whose specific outcome is the progression of the heart over time, from its formation to the mature structure. The heart is a hollow, muscular organ, which, by contracting rhythmically, keeps up the circulation of the blood.	47.826% (11/23)	0.018169	1.74	12370;14381;15251;16476;17127;17258;18186;19164;21938;26413;58198	Casp8;G6pdx;Hif1a;Jun;Smad3;Mef2a;Nrp1;Psen1;Tnfrsf1b;Mapk1;Sall1
57	GO:0045596	negative regulation of cell differentiation	Any process that stops, prevents, or reduces the frequency, rate or extent of cell differentiation.	38.596% (22/57)	0.0192045	1.72	12774;14381;16175;16190;16658;16768;17096;17127;17869;18024;18186;19164;20308;20848;21672;22433;231633;26413;269951;58198;70839;83433	Ccr5;G6pdx;Il1a;Il4ra;Mafb;Lag3;Lyn;Smad3;Myc;Nfe2l2;Nrp1;Psen1;Ccl9;Stat3;Prdx2;Xbp1;Tmem119;Mapk1;Idh2;Sall1;P2ry12;Trem2
14	GO:0007423	sensory organ development	The process whose specific outcome is the progression of sensory organs over time, from its formation to the mature structure.	44.828% (13/29)	0.019349	1.71	12028;12260;14998;15251;16476;16658;17127;17289;17869;18186;20848;24136;26413	Bax;C1qb;H2-DMa;Hif1a;Jun;Mafb;Smad3;Mertk;Myc;Nrp1;Stat3;Zeb2;Mapk1
32	GO:0045766	positive regulation of angiogenesis	Any process that activates or increases angiogenesis.	44.828% (13/29)	0.019349	1.71	12226;12273;12490;13051;142980;15251;15368;16175;16414;18024;18186;20848;22433	Btg1;C5ar1;Cd34;Cx3cr1;Tlr3;Hif1a;Hmox1;Il1a;Itgb2;Nfe2l2;Nrp1;Stat3;Xbp1
81	GO:0032651	regulation of interleukin-1 beta production	Any process that modulates the frequency, rate, or extent of interleukin-1 beta production.	43.75% (14/32)	0.019447	1.71	12362;12370;12489;12774;13051;13653;15975;17127;18439;19261;20848;216799;24088;83433	Casp1;Casp8;Cd33;Ccr5;Cx3cr1;Egr1;Ifnar1;Smad3;P2rx7;Sirpa;Stat3;Nlrp3;Tlr2;Trem2
37	GO:0007611	learning or memory	The acquisition and processing of information and/or the storage and retrieval of this information over time.	53.333% (8/15)	0.0208694	1.68	12362;13051;13653;15251;16476;19164;24088;83433	Casp1;Cx3cr1;Egr1;Hif1a;Jun;Psen1;Tlr2;Trem2
85	GO:0048646	anatomical structure formation involved in morphogenesis	The developmental process pertaining to the initial formation of an anatomical structure from unspecified parts. This process begins with the specific processes that contribute to the appearance of the discrete structure and ends when the structural rudiment is recognizable. An anatomical structure is any biological entity that occupies space and is distinguished from its surroundings. Anatomical…	39.759% (33/83)	0.023104	1.64	12226;12273;12362;12370;12490;12520;12527;13051;142980;14683;14998;15251;15368;16175;16190;16414;16476;16658;17127;17258;18024;18186;19164;19252;20692;20848;22433;24088;24136;26413;58198;72068;83433	Btg1;C5ar1;Casp1;Casp8;Cd34;Cd81;Cd9;Cx3cr1;Tlr3;Gnas;H2-DMa;Hif1a;Hmox1;Il1a;Il4ra;Itgb2;Jun;Mafb;Smad3;Mef2a;Nfe2l2;Nrp1;Psen1;Dusp1;Sparc;Stat3;Xbp1;Tlr2;Zeb2;Mapk1;Sall1;Cnot2;Trem2
1	GO:0009152	purine ribonucleotide biosynthetic process	The chemical reactions and pathways resulting in the formation of a purine ribonucleotide, a compound consisting of ribonucleoside (a purine base linked to a ribose sugar) esterified with a phosphate group at either the 3' or 5'-hydroxyl group of the sugar.	60% (6/10)	0.0233502	1.63	11946;12495;15452;17869;20848;83433	Atp5a1;Entpd1;Hprt;Myc;Stat3;Trem2
20	GO:0030001	metal ion transport	The directed movement of metal ions, any metal ion with an electric charge, into, out of or within a cell, or between cells, by means of some agent such as a transporter or pore.	40% (18/45)	0.0232573	1.63	12028;12489;12512;12774;14319;14381;14683;15894;16150;17096;18173;18439;19164;19264;30948;67712;70839;83433	Bax;Cd33;Cd63;Ccr5;Fth1;G6pdx;Gnas;Icam1;Ikbkb;Lyn;Slc11a1;P2rx7;Psen1;Ptprc;Bin1;Slc25a37;P2ry12;Trem2
61	GO:0008630	intrinsic apoptotic signaling pathway in response to DNA damage	A series of molecular signals in which an intracellular signal is conveyed to trigger the apoptotic death of a cell. The pathway is induced by the detection of DNA damage, and ends when the execution phase of apoptosis is triggered.	60% (6/10)	0.0233502	1.63	12028;12044;15368;15937;17869;21938	Bax;Bcl2a1a;Hmox1;Ier3;Myc;Tnfrsf1b
68	GO:0070373	negative regulation of ERK1 and ERK2 cascade	Any process that stops, prevents, or reduces the frequency, rate or extent of signal transduction mediated by the ERK1 and ERK2 cascade.	60% (6/10)	0.0233502	1.63	17096;18673;19252;19261;19264;22433	Lyn;Phb;Dusp1;Sirpa;Ptprc;Xbp1
78	GO:0010256	endomembrane system organization	A process that is carried out at the cellular level which results in the assembly, arrangement of constituent parts, or disassembly of the endomembrane system.	60% (6/10)	0.0233502	1.63	12527;18439;19264;26413;30948;668218	Cd9;P2rx7;Ptprc;Mapk1;Bin1;Bin2
31	GO:0031331	positive regulation of cellular catabolic process	Any process that activates or increases the frequency, rate or extent of the chemical reactions and pathways resulting in the breakdown of substances, carried out by individual cells.	44.444% (12/27)	0.0265342	1.58	12028;12520;15251;15368;17869;18439;19164;21938;22433;24088;72068;83433	Bax;Cd81;Hif1a;Hmox1;Myc;P2rx7;Psen1;Tnfrsf1b;Xbp1;Tlr2;Cnot2;Trem2
34	GO:0098662	inorganic cation transmembrane transport	A process in which an inorganic cation is transported from one side of a membrane to the other by means of some agent such as a transporter or pore.	43.333% (13/30)	0.0265409	1.58	11946;12028;12512;12774;14381;17096;18173;18439;19264;30948;67712;70839;83433	Atp5a1;Bax;Cd63;Ccr5;G6pdx;Lyn;Slc11a1;P2rx7;Ptprc;Bin1;Slc25a37;P2ry12;Trem2
73	GO:1902533	positive regulation of intracellular signal transduction	NA	34.343% (34/99)	0.0262644	1.58	12028;12362;12370;12475;12520;12524;12978;13051;142980;14433;14683;15894;16019;16150;16175;16194;16476;170743;17096;171285;18186;18439;18673;19164;19264;20305;20308;21672;21858;22433;24088;24136;70839;83433	Bax;Casp1;Casp8;Cd14;Cd81;Cd86;Csf1r;Cx3cr1;Tlr3;Gapdh;Gnas;Icam1;Ighm;Ikbkb;Il1a;Il6ra;Jun;Tlr7;Lyn;Havcr2;Nrp1;P2rx7;Phb;Psen1;Ptprc;Ccl6;Ccl9;Prdx2;Timp2;Xbp1;Tlr2;Zeb2;P2ry12;Trem2
17	GO:0030111	regulation of Wnt signaling pathway	Any process that modulates the frequency, rate or extent of the activity of the Wnt signal transduction pathway.	53.846% (7/13)	0.0290177	1.54	13653;17127;18033;19164;24088;24136;58198	Egr1;Smad3;Nfkb1;Psen1;Tlr2;Zeb2;Sall1
52	GO:0045926	negative regulation of growth	Any process that stops, prevents or reduces the rate or extent of growth, the increase in size or mass of all or part of an organism.	53.846% (7/13)	0.0290177	1.54	12774;14381;14683;15251;17127;18186;18673	Ccr5;G6pdx;Gnas;Hif1a;Smad3;Nrp1;Phb
62	GO:0048562	embryonic organ morphogenesis	Morphogenesis, during the embryonic phase, of a tissue or tissues that work together to perform a specific function or functions. Morphogenesis is the process in which anatomical structures are generated and organized. Organs are commonly observed as visibly distinct structures, but may also exist as loosely associated clusters of cells that work together to perform a specific function or functio…	53.846% (7/13)	0.0290177	1.54	14683;15251;16658;17127;17869;19164;26413	Gnas;Hif1a;Mafb;Smad3;Myc;Psen1;Mapk1
36	GO:0021782	glial cell development	The process aimed at the progression of a glial cell over time, from initial commitment of the cell to a specific fate, to the fully functional differentiated cell.	50% (8/16)	0.032668	1.49	12259;12273;12978;15979;16409;19164;24088;83433	C1qa;C5ar1;Csf1r;Ifngr1;Itgam;Psen1;Tlr2;Trem2
74	GO:0043524	negative regulation of neuron apoptotic process	Any process that stops, prevents, or reduces the frequency, rate or extent of cell death by apoptotic process in neurons.	47.368% (9/19)	0.0348487	1.46	12028;12273;13051;15251;15368;16476;18186;19164;21672	Bax;C5ar1;Cx3cr1;Hif1a;Hmox1;Jun;Nrp1;Psen1;Prdx2
28	GO:0050767	regulation of neurogenesis	Any process that modulates the frequency, rate or extent of neurogenesis, the generation of cells in the nervous system.	41.935% (13/31)	0.0355379	1.45	12774;13051;15251;17096;17869;18186;19164;21938;24088;24136;269951;30948;83433	Ccr5;Cx3cr1;Hif1a;Lyn;Myc;Nrp1;Psen1;Tnfrsf1b;Tlr2;Zeb2;Idh2;Bin1;Trem2
44	GO:0007267	cell-cell signaling	Any process that mediates the transfer of information from one cell to another. This process includes signal transduction in the receiving cell and, where applicable, release of a ligand and any processes that actively facilitate its transport and presentation to the receiving cell. Examples include signaling via soluble ligands, via cell adhesion molecules and via gap junctions.	39.706% (27/68)	0.0355092	1.45	12490;12495;12514;12774;13051;13653;14127;14131;14683;15251;16175;16409;17096;17127;17869;18033;18439;19164;20848;217303;21938;22433;24088;24136;26413;58198;70839	Cd34;Entpd1;Cd68;Ccr5;Cx3cr1;Egr1;Fcer1g;Fcgr3;Gnas;Hif1a;Il1a;Itgam;Lyn;Smad3;Myc;Nfkb1;P2rx7;Psen1;Stat3;Cd300a;Tnfrsf1b;Xbp1;Tlr2;Zeb2;Mapk1;Sall1;P2ry12
66	GO:0048589	developmental growth	The increase in size or mass of an entire organism, a part of an organism or a cell, where the increase in size or mass has the specific outcome of the progression of the organism over time from one condition to another.	41.935% (13/31)	0.0355379	1.45	12520;12527;12774;12978;14381;14683;16194;17127;18186;20848;24136;26413;58198	Cd81;Cd9;Ccr5;Csf1r;G6pdx;Gnas;Il6ra;Smad3;Nrp1;Stat3;Zeb2;Mapk1;Sall1
9	GO:0002224	toll-like receptor signaling pathway	Any series of molecular signals generated as a consequence of binding to a toll-like receptor. Toll-like receptors directly bind pattern motifs from a variety of microbial sources to initiate innate immune response.	44% (11/25)	0.0363276	1.44	12475;12524;142980;16859;170743;17087;17096;171285;217303;24088;83433	Cd14;Cd86;Tlr3;Lgals9;Tlr7;Ly96;Lyn;Havcr2;Cd300a;Tlr2;Trem2
56	GO:0006914	autophagy	The cellular catabolic process in which cells digest parts of their own cytoplasm; allows for both recycling of macromolecular constituents under conditions of cellular stress and remodeling the intracellular structure for cell differentiation.	45.455% (10/22)	0.0359703	1.44	12362;13033;15251;15368;15900;19164;20848;22433;24088;83433	Casp1;Ctsd;Hif1a;Hmox1;Irf8;Psen1;Stat3;Xbp1;Tlr2;Trem2
69	GO:0070997	neuron death	The process of cell death in a neuron.	43.75% (21/48)	0.0362894	1.44	12028;12259;12273;12370;12490;12774;13051;13653;14381;14433;15251;15368;16150;16409;16476;18186;19164;20848;21672;21938;83433	Bax;C1qa;C5ar1;Casp8;Cd34;Ccr5;Cx3cr1;Egr1;G6pdx;Gapdh;Hif1a;Hmox1;Ikbkb;Itgam;Jun;Nrp1;Psen1;Stat3;Prdx2;Tnfrsf1b;Trem2
26	GO:0031325	positive regulation of cellular metabolic process	Any process that activates or increases the frequency, rate or extent of the chemical reactions and pathways by which individual cells transform chemical substances.	32.105% (61/190)	0.0371572	1.43	12028;12362;12370;12489;12512;12520;12524;12978;13033;13051;13653;14282;142980;14683;15212;15251;15368;15452;15894;15900;15975;15979;16019;16150;16175;16194;16409;16414;16476;16658;16859;170743;17096;17127;17258;17289;17869;18024;18033;18173;18186;18439;18538;18673;19164;19264;20848;20852;216799;217303;21938;22433;231633;24088;24136;26413;27056;58198;67712;72068;83433	Bax;Casp1;Casp8;Cd33;Cd63;Cd81;Cd86;Csf1r;Ctsd;Cx3cr1;Egr1;Fosb;Tlr3;Gnas;Hexb;Hif1a;Hmox1;Hprt;Icam1;Irf8;Ifnar1;Ifngr1;Ighm;Ikbkb;Il1a;Il6ra;Itgam;Itgb2;Jun;Mafb;Lgals9;Tlr7;Lyn;Smad3;Mef2a;Mertk;Myc;Nfe2l2;Nfkb1;Slc11a1;Nrp1;P2rx7;Pcna;Phb;Psen1;Ptprc;Stat3;Stat6;Nlrp3;Cd300a;Tnfrsf1b;Xbp1;Tmem119;Tlr2;Zeb2;Mapk1;Irf5;Sall1;Slc25a37;Cnot2;Trem2
15	GO:0014902	myotube differentiation	The process in which a relatively unspecialized cell acquires specialized features of a myotube cell. Myotube differentiation starts with myoblast fusion and the appearance of specific cell markers (this is the cell development step). Then individual myotubes can fuse to form bigger myotubes and start to contract. Myotubes are multinucleated cells that are formed when proliferating myoblasts exit…	54.545% (6/11)	0.0404807	1.39	12362;12520;12527;16190;22433;231633	Casp1;Cd81;Cd9;Il4ra;Xbp1;Tmem119
27	GO:0009611	response to wounding	Any process that results in a change in state or activity of a cell or an organism (in terms of movement, secretion, enzyme production, gene expression, etc.) as a result of a stimulus indicating damage to the organism.	37.037% (20/54)	0.0411466	1.39	12028;12490;12495;12527;14127;14683;15251;15368;16175;16194;16476;17096;17127;17289;18024;18173;21672;22433;70839;83433	Bax;Cd34;Entpd1;Cd9;Fcer1g;Gnas;Hif1a;Hmox1;Il1a;Il6ra;Jun;Lyn;Smad3;Mertk;Nfe2l2;Slc11a1;Prdx2;Xbp1;P2ry12;Trem2
30	GO:0031330	negative regulation of cellular catabolic process	Any process that stops, prevents, or reduces the frequency, rate or extent of the chemical reactions and pathways resulting in the breakdown of substances, carried out by individual cells.	54.545% (6/11)	0.0404807	1.39	15368;18173;19164;20848;21858;83433	Hmox1;Slc11a1;Psen1;Stat3;Timp2;Trem2
43	GO:0048705	skeletal system morphogenesis	The process in which the anatomical structures of the skeleton are generated and organized.	54.545% (6/11)	0.0404807	1.39	14683;17127;17869;18439;19164;231633	Gnas;Smad3;Myc;P2rx7;Psen1;Tmem119
76	GO:0032535	regulation of cellular component size	A process that modulates the size of a cellular component.	54.545% (6/11)	0.0404807	1.39	12774;15894;18186;18439;24088;30948	Ccr5;Icam1;Nrp1;P2rx7;Tlr2;Bin1
23	GO:0032268	regulation of cellular protein metabolic process	Any process that modulates the frequency, rate or extent of the chemical reactions and pathways involving a protein, occurring at the level of an individual cell.	33.333% (48/144)	0.0413162	1.38	12028;12273;12362;12370;12489;12520;12524;12978;13033;13051;13653;14381;14433;14683;15251;15894;15975;16019;16150;16194;16414;16476;16859;170743;17096;17127;17869;18173;18186;18439;18673;19164;19252;19261;19264;20848;216799;217303;21858;21938;22433;231633;24136;26413;30948;66914;72068;83433	Bax;C5ar1;Casp1;Casp8;Cd33;Cd81;Cd86;Csf1r;Ctsd;Cx3cr1;Egr1;G6pdx;Gapdh;Gnas;Hif1a;Icam1;Ifnar1;Ighm;Ikbkb;Il6ra;Itgb2;Jun;Lgals9;Tlr7;Lyn;Smad3;Myc;Slc11a1;Nrp1;P2rx7;Phb;Psen1;Dusp1;Sirpa;Ptprc;Stat3;Nlrp3;Cd300a;Timp2;Tnfrsf1b;Xbp1;Tmem119;Zeb2;Mapk1;Bin1;Vps28;Cnot2;Trem2
70	GO:0009967	positive regulation of signal transduction	Any process that activates or increases the frequency, rate or extent of signal transduction.	35.433% (45/127)	0.0432197	1.36	12028;12362;12370;12475;12512;12520;12524;12978;13051;142980;14433;14683;15251;15894;16019;16150;16175;16194;16476;16859;170743;17084;17087;17096;17127;171285;17869;18033;18186;18439;18673;19164;19264;20305;20308;20848;21672;217303;21858;22433;24088;24136;58198;70839;83433	Bax;Casp1;Casp8;Cd14;Cd63;Cd81;Cd86;Csf1r;Cx3cr1;Tlr3;Gapdh;Gnas;Hif1a;Icam1;Ighm;Ikbkb;Il1a;Il6ra;Jun;Lgals9;Tlr7;Ly86;Ly96;Lyn;Smad3;Havcr2;Myc;Nfkb1;Nrp1;P2rx7;Phb;Psen1;Ptprc;Ccl6;Ccl9;Stat3;Prdx2;Cd300a;Timp2;Xbp1;Tlr2;Zeb2;Sall1;P2ry12;Trem2
87	GO:0030163	protein catabolic process	The chemical reactions and pathways resulting in the breakdown of a protein by the destruction of the native, active configuration, with or without the hydrolysis of peptide bonds.	40% (14/35)	0.0448864	1.35	12370;12520;13033;15937;17127;18024;18439;18673;19164;21858;21938;22433;66914;83433	Casp8;Cd81;Ctsd;Ier3;Smad3;Nfe2l2;P2rx7;Phb;Psen1;Timp2;Tnfrsf1b;Xbp1;Vps28;Trem2
86	GO:1905523	positive regulation of macrophage migration	NA	50% (7/14)	0.045582	1.34	12273;12978;13051;14747;26413;70839;83433	C5ar1;Csf1r;Cx3cr1;Cmklr1;Mapk1;P2ry12;Trem2
53	GO:0006812	cation transport	The directed movement of cations, atoms or small molecules with a net positive charge, into, out of or within a cell, or between cells, by means of some agent such as a transporter or pore.	42.373% (25/59)	0.0470985	1.33	11946;12028;12489;12495;12512;12774;14127;14131;14319;14381;14683;15894;15979;16150;17096;18173;18439;19164;19264;217303;22433;30948;67712;70839;83433	Atp5a1;Bax;Cd33;Entpd1;Cd63;Ccr5;Fcer1g;Fcgr3;Fth1;G6pdx;Gnas;Icam1;Ifngr1;Ikbkb;Lyn;Slc11a1;P2rx7;Psen1;Ptprc;Cd300a;Xbp1;Bin1;Slc25a37;P2ry12;Trem2
5	GO:0015850	organic hydroxy compound transport	The directed movement of an organic hydroxy compound (organic alcohol) into, out of or within a cell, or between cells, by means of some agent such as a transporter or pore. An organic hydroxy compound is an organic compound having at least one hydroxy group attached to a carbon atom.	47.059% (8/17)	0.0483385	1.32	12495;14127;14131;17869;217303;22433;70839;83433	Entpd1;Fcer1g;Fcgr3;Myc;Cd300a;Xbp1;P2ry12;Trem2
19	GO:0098586	cellular response to virus	Any process that results in a change in state or activity of a cell (in terms of movement, secretion, enzyme production, gene expression, etc.) as a result of a stimulus from a virus.	47.059% (8/17)	0.0483385	1.32	12028;142980;15251;16859;170743;17127;18033;18673	Bax;Tlr3;Hif1a;Lgals9;Tlr7;Smad3;Nfkb1;Phb
21	GO:0000302	response to reactive oxygen species	Any process that results in a change in state or activity of a cell or an organism (in terms of movement, secretion, enzyme production, gene expression, etc.) as a result of a reactive oxygen species stimulus. Reactive oxygen species include singlet oxygen, superoxide, and oxygen free radicals.	47.059% (8/17)	0.0483385	1.32	15251;15368;16476;18024;19261;20852;21672;26413	Hif1a;Hmox1;Jun;Nfe2l2;Sirpa;Stat6;Prdx2;Mapk1
22	GO:0042391	regulation of membrane potential	Any process that modulates the establishment or extent of a membrane potential, the electric potential existing across any membrane arising from charges in the membrane itself and from the charges present in the media on either side of the membrane.	47.059% (8/17)	0.0483385	1.32	12028;12362;16476;17869;18439;19164;30948;83433	Bax;Casp1;Jun;Myc;P2rx7;Psen1;Bin1;Trem2
63	GO:0046700	heterocycle catabolic process	The chemical reactions and pathways resulting in the breakdown of heterocyclic compounds, those with a cyclic molecular structure and at least two different atoms in the ring (or rings).	47.059% (8/17)	0.0483385	1.32	12028;12495;15368;15452;18024;18173;21938;72068	Bax;Entpd1;Hmox1;Hprt;Nfe2l2;Slc11a1;Tnfrsf1b;Cnot2
71	GO:0072594	establishment of protein localization to organelle	The directed movement of a protein to a specific location on or in an organelle. Encompasses establishment of localization in the membrane or lumen of a membrane-bounded organelle.	47.059% (8/17)	0.0483385	1.32	12028;12514;16783;19164;20848;22433;26413;66914	Bax;Cd68;Lamp1;Psen1;Stat3;Xbp1;Mapk1;Vps28
39	GO:0051656	establishment of organelle localization	The directed movement of an organelle to a specific location.	45% (9/20)	0.0495308	1.31	14127;15251;15368;16190;16783;17096;19164;217303;56743	Fcer1g;Hif1a;Hmox1;Il4ra;Lamp1;Lyn;Psen1;Cd300a;Lat2
50	GO:0006886	intracellular protein transport	The directed movement of proteins in a cell, including the movement of proteins between specific compartments or structures within a cell, such as organelles of a eukaryotic cell.	45% (9/20)	0.0495308	1.31	12028;12520;16409;19164;20848;22433;26413;320982;66914	Bax;Cd81;Itgam;Psen1;Stat3;Xbp1;Mapk1;Arl4c;Vps28
58	GO:0043300	regulation of leukocyte degranulation	Any process that modulates the frequency, rate, or extent of leukocyte degranulation.	45% (9/20)	0.0495308	1.31	14127;15368;16190;16409;16414;16783;16859;17096;217303	Fcer1g;Hmox1;Il4ra;Itgam;Itgb2;Lamp1;Lgals9;Lyn;Cd300a
59	GO:0001933	negative regulation of protein phosphorylation	Any process that stops, prevents or reduces the rate of addition of phosphate groups to amino acids within a protein.	45% (9/20)	0.0495308	1.31	12028;16476;17096;19164;19252;19261;19264;217303;22433	Bax;Jun;Lyn;Psen1;Dusp1;Sirpa;Ptprc;Cd300a;Xbp1
88	GO:0034764	positive regulation of transmembrane transport	Any process that activates or increases the frequency, rate or extent of the directed movement of a solute from one side of a membrane to the other.	45% (9/20)	0.0495308	1.31	12028;14381;15979;16150;17258;18024;18439;19164;83433	Bax;G6pdx;Ifngr1;Ikbkb;Mef2a;Nfe2l2;P2rx7;Psen1;Trem2
67	GO:0032479	regulation of type I interferon production	Any process that modulates the frequency, rate, or extent of interferon type I production. Type I interferons include the interferon-alpha, beta, delta, episilon, zeta, kappa, tau, and omega gene families.	43.478% (10/23)	0.0496636	1.3	12475;142980;14433;15900;15975;170743;171285;19261;24088;27056	Cd14;Tlr3;Gapdh;Irf8;Ifnar1;Tlr7;Havcr2;Sirpa;Tlr2;Irf5
117	GO:0045935	positive regulation of nucleobase-containing compound metabolic process	Any cellular process that activates or increases the frequency, rate or extent of the chemical reactions and pathways involving nucleobases, nucleosides, nucleotides and nucleic acids.	32.456% (37/114)	0.0515136	1.29	NA	NA
116	GO:0060627	regulation of vesicle-mediated transport	Any process that modulates the rate, frequency, or extent of vesicle-mediated transport, the directed movement of substances, either within a vesicle or in the vesicle membrane, into, out of or within a cell.	40.351% (23/57)	0.0543653	1.26	NA	NA
112	GO:0042325	regulation of phosphorylation	Any process that modulates the frequency, rate or extent of addition of phosphate groups into a molecule.	34.906% (37/106)	0.0572944	1.24	NA	NA
127	GO:0061024	membrane organization	A process which results in the assembly, arrangement of constituent parts, or disassembly of a membrane. A membrane is a double layer of lipid molecules that encloses all cells, and, in eukaryotes, many organelles; may be a single or double lipid bilayer; also includes associated proteins.	36.957% (17/46)	0.0602395	1.22	NA	NA
94	GO:0071402	cellular response to lipoprotein particle stimulus	Any process that results in a change in state or activity of a cell (in terms of movement, secretion, enzyme production, gene expression, etc.) as a result of a lipoprotein particle stimulus.	50% (6/12)	0.0638911	1.19	NA	NA
97	GO:0055094	response to lipoprotein particle	Any process that results in a change in state or activity of a cell or an organism (in terms of movement, secretion, enzyme production, gene expression, etc.) as a result of a lipoprotein particle stimulus.	50% (6/12)	0.0638911	1.19	NA	NA
123	GO:0034614	cellular response to reactive oxygen species	Any process that results in a change in state or activity of a cell (in terms of movement, secretion, enzyme production, gene expression, etc.) as a result of a reactive oxygen species stimulus. Reactive oxygen species include singlet oxygen, superoxide, and oxygen free radicals.	50% (6/12)	0.0638911	1.19	NA	NA
8	GO:0030168	platelet activation	A series of progressive, overlapping events triggered by exposure of the platelets to subendothelial tissue. These events include shape change, adhesiveness, aggregation, and release reactions. When carried through to completion, these events lead to the formation of a stable hemostatic plug.	44.444% (8/18)	0.0682255	1.17	NA	NA
115	GO:0051668	localization within membrane	Any process in which a substance or cellular entity, such as a protein complex or organelle, is transported to, and/or maintained in, a specific location within a membrane.	42.857% (9/21)	0.0678118	1.17	NA	NA
111	GO:0043269	regulation of ion transport	Any process that modulates the frequency, rate or extent of the directed movement of charged atoms or small charged molecules into, out of or within a cell, or between cells, by means of some agent such as a transporter or pore.	35.417% (17/48)	0.0880513	1.06	NA	NA
119	GO:0042176	regulation of protein catabolic process	Any process that modulates the frequency, rate or extent of the chemical reactions and pathways resulting in the breakdown of a protein by the destruction of the native, active configuration, with or without the hydrolysis of peptide bonds.	40% (10/25)	0.0865859	1.06	NA	NA
4	GO:0009144	purine nucleoside triphosphate metabolic process	The chemical reactions and pathways involving purine nucleoside triphosphate, a compound consisting of a purine base linked to a ribose or deoxyribose sugar esterified with triphosphate on the sugar.	50% (5/10)	0.0901897	1.04	NA	NA
90	GO:0120031	plasma membrane bounded cell projection assembly	Formation of a prolongation or process extending and that is bounded by plasma membrane, e.g. a cilium, lamellipodium, or axon.	50% (5/10)	0.0901897	1.04	NA	NA
104	GO:0042063	gliogenesis	The process that results in the generation of glial cells. This includes the production of glial progenitors and their differentiation into mature glia.	48.718% (19/39)	0.0921372	1.04	NA	NA
109	GO:0035303	regulation of dephosphorylation	Any process that modulates the frequency, rate or extent of removal of phosphate groups from a molecule.	50% (5/10)	0.0901897	1.04	NA	NA
114	GO:0051172	negative regulation of nitrogen compound metabolic process	Any process that stops, prevents, or reduces the frequency, rate or extent of the chemical reactions and pathways involving nitrogen or nitrogenous compounds.	34.314% (35/102)	0.0908559	1.04	NA	NA
13	GO:0008347	glial cell migration	The orderly movement of a glial cell, non-neuronal cells that provide support and nutrition, maintain homeostasis, form myelin, and participate in signal transmission in the nervous system.	46.154% (6/13)	0.0937825	1.03	NA	NA
7	GO:0008285	negative regulation of cell population proliferation	Any process that stops, prevents or reduces the rate or extent of cell proliferation.	32.53% (27/83)	0.0946571	1.02	NA	NA
124	GO:0045055	regulated exocytosis	A process of exocytosis in which soluble proteins and other substances are initially stored in secretory vesicles for later release. It is found mainly in cells that are specialized for secreting products such as hormones, neurotransmitters, or digestive enzymes rapidly on demand.	48% (12/25)	0.105379	0.98	NA	NA
107	GO:0080090	regulation of primary metabolic process	Any process that modulates the frequency, rate or extent of the chemical reactions and pathways within a cell or an organism involving those compounds formed as a part of the normal anabolic and catabolic processes. These processes take place in most, if not all, cells of the organism.	31.739% (73/230)	0.110701	0.96	NA	NA
125	GO:0043408	regulation of MAPK cascade	Any process that modulates the frequency, rate or extent of signal transduction mediated by the MAP kinase (MAPK) cascade.	36% (27/75)	0.110357	0.96	NA	NA
100	GO:0007420	brain development	The process whose specific outcome is the progression of the brain over time, from its formation to the mature structure. Brain development begins with patterning events in the neural tube and ends with the mature structure that is the center of thought and emotion. The brain is responsible for the coordination and control of bodily activities and the interpretation of information from the senses…	54.167% (13/24)	0.111117	0.95	NA	NA
118	GO:0045936	negative regulation of phosphate metabolic process	Any process that stops, prevents, or reduces the frequency, rate or extent of the chemical reactions and pathways involving phosphates.	46.429% (13/28)	0.115853	0.94	NA	NA
126	GO:0051347	positive regulation of transferase activity	Any process that activates or increases the frequency, rate or extent of transferase activity, the catalysis of the transfer of a group, e.g. a methyl group, glycosyl group, acyl group, phosphorus-containing, or other groups, from a donor compound to an acceptor.	33.962% (18/53)	0.115061	0.94	NA	NA
99	GO:0090407	organophosphate biosynthetic process	The chemical reactions and pathways resulting in the biosynthesis of deoxyribose phosphate, the phosphorylated sugar 2-deoxy-erythro-pentose.	55.556% (10/18)	0.117424	0.93	NA	NA
3	GO:0010634	positive regulation of epithelial cell migration	Any process that activates or increases the frequency, rate or extent of epithelial cell migration.	41.176% (7/17)	0.126079	0.9	NA	NA
6	GO:1903531	negative regulation of secretion by cell	NA	41.176% (7/17)	0.126079	0.9	NA	NA
10	GO:0002244	hematopoietic progenitor cell differentiation	The process in which precursor cell type acquires the specialized features of a hematopoietic progenitor cell, a class of cell types including myeloid progenitor cells and lymphoid progenitor cells.	42.857% (6/14)	0.129933	0.89	NA	NA
101	GO:0045216	cell-cell junction organization	A process that is carried out at the cellular level which results in the assembly, arrangement of constituent parts, or disassembly of a cell-cell junction. A cell-cell junction is a specialized region of connection between two cells.	45.455% (5/11)	0.131614	0.88	NA	NA
102	GO:0050768	negative regulation of neurogenesis	Any process that stops, prevents, or reduces the frequency, rate or extent of neurogenesis, the generation of cells within the nervous system.	45.455% (5/11)	0.131614	0.88	NA	NA
103	GO:0014002	astrocyte development	The process aimed at the progression of an astrocyte over time, from initial commitment of the cell to a specific fate, to the fully functional differentiated cell. An astrocyte is the most abundant type of glial cell. Astrocytes provide support for neurons and regulate the environment in which they function.	45.455% (5/11)	0.131614	0.88	NA	NA
106	GO:0031669	cellular response to nutrient levels	Any process that results in a change in state or activity of a cell (in terms of movement, secretion, enzyme production, gene expression, etc.) as a result of a stimulus reflecting the presence, absence, or concentration of nutrients.	45.455% (5/11)	0.131614	0.88	NA	NA
108	GO:0090316	positive regulation of intracellular protein transport	Any process that activates or increases the frequency, rate or extent of the directed movement of proteins within cells.	45.455% (5/11)	0.131614	0.88	NA	NA
120	GO:0019220	regulation of phosphate metabolic process	Any process that modulates the frequency, rate or extent of the chemical reactions and pathways involving phosphates.	35.714% (40/112)	0.147861	0.83	NA	NA
89	GO:0051493	regulation of cytoskeleton organization	Any process that modulates the frequency, rate or extent of the formation, arrangement of constituent parts, or disassembly of cytoskeletal structures.	71.429% (10/14)	0.155602	0.81	NA	NA
110	GO:0009165	nucleotide biosynthetic process	The chemical reactions and pathways resulting in the formation of nucleotides, any nucleoside that is esterified with (ortho)phosphate or an oligophosphate at any hydroxyl group on the glycose moiety; may be mono-, di- or triphosphate; this definition includes cyclic-nucleotides (nucleoside cyclic phosphates).	56.25% (9/16)	0.174463	0.76	NA	NA
113	GO:0051171	regulation of nitrogen compound metabolic process	Any process that modulates the frequency, rate or extent of the chemical reactions and pathways involving nitrogen or nitrogenous compounds.	32.314% (74/229)	0.173184	0.76	NA	NA
11	GO:0050764	regulation of phagocytosis	Any process that modulates the frequency, rate or extent of phagocytosis, the process in which phagocytes engulf external particulate material.	36% (9/25)	0.178203	0.75	NA	NA
93	GO:0051271	negative regulation of cellular component movement	Any process that stops, prevents, or reduces the frequency, rate or extent of the movement of a cellular component.	34.483% (10/29)	0.199486	0.7	NA	NA
95	GO:0045807	positive regulation of endocytosis	Any process that activates or increases the frequency, rate or extent of endocytosis.	37.5% (6/16)	0.218361	0.66	NA	NA
12	GO:0072006	nephron development	The process whose specific outcome is the progression of the nephron over time, from its formation to the mature structure. A nephron is the functional unit of the kidney.	40% (4/10)	0.250388	0.6	NA	NA
122	GO:0046390	ribose phosphate biosynthetic process	The chemical reactions and pathways resulting in the formation of ribose phosphate, any phosphorylated ribose sugar.	63.636% (7/11)	0.254005	0.6	NA	NA
91	GO:0098655	cation transmembrane transport	The process in which a cation is transported across a membrane.	44.118% (15/34)	0.260194	0.58	NA	NA
105	GO:0006979	response to oxidative stress	Any process that results in a change in state or activity of a cell or an organism (in terms of movement, secretion, enzyme production, gene expression, etc.) as a result of oxidative stress, a state often resulting from exposure to high levels of reactive oxygen species, e.g. superoxide anions, hydrogen peroxide (H2O2), and hydroxyl radicals.	46.667% (14/30)	0.260208	0.58	NA	NA
92	GO:0032720	negative regulation of tumor necrosis factor production	Any process that stops, prevents, or reduces the frequency, rate, or extent of tumor necrosis factor production.	35.714% (5/14)	0.291606	0.54	NA	NA
2	GO:0048609	multicellular organismal reproductive process	The process, occurring above the cellular level, that is pertinent to the reproductive function of a multicellular organism. This includes the integrated processes at the level of tissues and organs.	32% (8/25)	0.317927	0.5	NA	NA
96	GO:0008037	cell recognition	The process in which a cell in an organism interprets its surroundings.	31.034% (9/29)	0.336477	0.47	NA	NA
121	GO:0048468	cell development	The process whose specific outcome is the progression of the cell over time, from its formation to the mature structure. Cell development does not include the steps involved in committing a cell to a specific fate.	34.375% (33/96)	0.377005	0.42	NA	NA
98	GO:0043409	negative regulation of MAPK cascade	Any process that stops, prevents, or reduces the frequency, rate or extent of signal transduction mediated by the MAPKKK cascade.	47.368% (9/19)	0.410646	0.39	NA	NA

## Sheet: MG4
	GO.ID	term	definition	genes frequency	pvalue	neglog10 pvalue	Significant genes	Significant genes symbol				Ordered by -log10 value (largest to smallest)
13	GO:0008347	glial cell migration	The orderly movement of a glial cell, non-neuronal cells that provide support and nutrition, maintain homeostasis, form myelin, and participate in signal transmission in the nervous system.	46.154% (6/13)	0.00612631	2.21	12527;13051;15212;269951;70839;83433	Cd9;Cx3cr1;Hexb;Idh2;P2ry12;Trem2
77	GO:0070925	organelle assembly	The aggregation, arrangement and bonding together of a set of components to form an organelle. An organelle is an organized structure of distinctive morphology and function. Includes the nucleus, mitochondria, plastids, vacuoles, vesicles, ribosomes and the cytoskeleton. Excludes the plasma membrane.	46.154% (6/13)	0.00612631	2.21	12490;13033;14086;17258;18439;72068	Cd34;Ctsd;Fscn1;Mef2a;P2rx7;Cnot2
83	GO:0046907	intracellular transport	The directed movement of substances within a cell.	32.258% (10/31)	0.00856634	2.07	11946;12512;12520;16019;16783;22433;26413;30948;320982;66914	Atp5a1;Cd63;Cd81;Ighm;Lamp1;Xbp1;Mapk1;Bin1;Arl4c;Vps28
89	GO:0051493	regulation of cytoskeleton organization	Any process that modulates the frequency, rate or extent of the formation, arrangement of constituent parts, or disassembly of cytoskeletal structures.	42.857% (6/14)	0.0094803	2.02	12978;14086;18186;18439;26413;30948	Csf1r;Fscn1;Nrp1;P2rx7;Mapk1;Bin1
96	GO:0008037	cell recognition	The process in which a cell in an organism interprets its surroundings.	31.034% (9/29)	0.0167528	1.78	12520;12527;14131;16019;171285;18186;19261;76088;83433	Cd81;Cd9;Fcgr3;Ighm;Havcr2;Nrp1;Sirpa;Dock8;Trem2
95	GO:0045807	positive regulation of endocytosis	Any process that activates or increases the frequency, rate or extent of endocytosis.	37.5% (6/16)	0.0197799	1.7	12475;12512;16019;30948;66914;83433	Cd14;Cd63;Ighm;Bin1;Vps28;Trem2
94	GO:0071402	cellular response to lipoprotein particle stimulus	Any process that results in a change in state or activity of a cell (in terms of movement, secretion, enzyme production, gene expression, etc.) as a result of a lipoprotein particle stimulus.	41.667% (5/12)	0.0208111	1.68	12514;12520;12527;16414;83433	Cd68;Cd81;Cd9;Itgb2;Trem2
97	GO:0055094	response to lipoprotein particle	Any process that results in a change in state or activity of a cell or an organism (in terms of movement, secretion, enzyme production, gene expression, etc.) as a result of a lipoprotein particle stimulus.	41.667% (5/12)	0.0208111	1.68	12514;12520;12527;16414;83433	Cd68;Cd81;Cd9;Itgb2;Trem2
5	GO:0015850	organic hydroxy compound transport	The directed movement of an organic hydroxy compound (organic alcohol) into, out of or within a cell, or between cells, by means of some agent such as a transporter or pore. An organic hydroxy compound is an organic compound having at least one hydroxy group attached to a carbon atom.	35.294% (6/17)	0.0270483	1.57	12495;14131;217303;22433;70839;83433	Entpd1;Fcgr3;Cd300a;Xbp1;P2ry12;Trem2
99	GO:0090407	organophosphate biosynthetic process	The chemical reactions and pathways resulting in the biosynthesis of deoxyribose phosphate, the phosphorylated sugar 2-deoxy-erythro-pentose.	33.333% (6/18)	0.0359085	1.44	11946;12495;15212;26413;269951;83433	Atp5a1;Entpd1;Hexb;Mapk1;Idh2;Trem2
45	GO:0048708	astrocyte differentiation	The process in which a relatively unspecialized cell acquires the specialized features of an astrocyte. An astrocyte is the most abundant type of glial cell. Astrocytes provide support for neurons and regulate the environment in which they function.	35.714% (5/14)	0.0413829	1.38	12259;15979;26413;30948;83433	C1qa;Ifngr1;Mapk1;Bin1;Trem2
86	GO:1905523	positive regulation of macrophage migration	NA	35.714% (5/14)	0.0413829	1.38	12978;13051;26413;70839;83433	Csf1r;Cx3cr1;Mapk1;P2ry12;Trem2
92	GO:0032720	negative regulation of tumor necrosis factor production	Any process that stops, prevents, or reduces the frequency, rate, or extent of tumor necrosis factor production.	35.714% (5/14)	0.0413829	1.38	12489;12490;171285;19261;83433	Cd33;Cd34;Havcr2;Sirpa;Trem2
33	GO:0007015	actin filament organization	A process that is carried out at the cellular level which results in the assembly, arrangement of constituent parts, or disassembly of cytoskeletal structures comprising actin filaments. Includes processes that control the spatial distribution of actin filaments, such as organizing filaments into meshworks, bundles, or other structures, as by cross-linking.	40% (4/10)	0.0455419	1.34	14086;18186;19261;30948	Fscn1;Nrp1;Sirpa;Bin1
78	GO:0010256	endomembrane system organization	A process that is carried out at the cellular level which results in the assembly, arrangement of constituent parts, or disassembly of the endomembrane system.	40% (4/10)	0.0455419	1.34	12527;18439;26413;30948	Cd9;P2rx7;Mapk1;Bin1
90	GO:0120031	plasma membrane bounded cell projection assembly	Formation of a prolongation or process extending and that is bounded by plasma membrane, e.g. a cilium, lamellipodium, or axon.	40% (4/10)	0.0455419	1.34	14086;18186;18439;70839	Fscn1;Nrp1;P2rx7;P2ry12
91	GO:0098655	cation transmembrane transport	The process in which a cation is transported across a membrane.	26.471% (9/34)	0.0468977	1.33	11946;12512;12774;15979;18439;30948;67712;70839;83433	Atp5a1;Cd63;Ccr5;Ifngr1;P2rx7;Bin1;Slc25a37;P2ry12;Trem2
98	GO:0043409	negative regulation of MAPK cascade	Any process that stops, prevents, or reduces the frequency, rate or extent of signal transduction mediated by the MAPKKK cascade.	31.579% (6/19)	0.0464607	1.33	18439;19252;19261;217303;22433;83433	P2rx7;Dusp1;Sirpa;Cd300a;Xbp1;Trem2
54	GO:0051222	positive regulation of protein transport	Any process that activates or increases the frequency, rate or extent of the directed movement of a protein into, out of or within a cell, or between cells, by means of some agent such as a transporter or pore.	29.167% (7/24)	0.0482829	1.32	12489;12520;18439;22433;26413;66914;83433	Cd33;Cd81;P2rx7;Xbp1;Mapk1;Vps28;Trem2
75	GO:0010638	positive regulation of organelle organization	Any process that increases the frequency, rate or extent of a process involved in the formation, arrangement of constituent parts, or disassembly of an organelle.	29.167% (7/24)	0.0482829	1.32	14086;18186;18439;26413;30948;72068;83433	Fscn1;Nrp1;P2rx7;Mapk1;Bin1;Cnot2;Trem2
93	GO:0051271	negative regulation of cellular component movement	Any process that stops, prevents, or reduces the frequency, rate or extent of the movement of a cellular component.	27.586% (8/29)	0.0481736	1.32	12512;12527;12774;13051;19252;217303;269951;30948	Cd63;Cd9;Ccr5;Cx3cr1;Dusp1;Cd300a;Idh2;Bin1
34	GO:0098662	inorganic cation transmembrane transport	A process in which an inorganic cation is transported from one side of a membrane to the other by means of some agent such as a transporter or pore.	26.667% (8/30)	0.0580139	1.24	NA	NA
15	GO:0014902	myotube differentiation	The process in which a relatively unspecialized cell acquires specialized features of a myotube cell. Myotube differentiation starts with myoblast fusion and the appearance of specific cell markers (this is the cell development step). Then individual myotubes can fuse to form bigger myotubes and start to contract. Myotubes are multinucleated cells that are formed when proliferating myoblasts exit…	36.364% (4/11)	0.0637405	1.2	NA	NA
55	GO:0032956	regulation of actin cytoskeleton organization	Any process that modulates the frequency, rate or extent of the formation, arrangement of constituent parts, or disassembly of cytoskeletal structures comprising actin filaments and their associated proteins.	36.364% (4/11)	0.0637405	1.2	NA	NA
76	GO:0032535	regulation of cellular component size	A process that modulates the size of a cellular component.	36.364% (4/11)	0.0637405	1.2	NA	NA
102	GO:0050768	negative regulation of neurogenesis	Any process that stops, prevents, or reduces the frequency, rate or extent of neurogenesis, the generation of cells within the nervous system.	36.364% (4/11)	0.0637405	1.2	NA	NA
106	GO:0031669	cellular response to nutrient levels	Any process that results in a change in state or activity of a cell (in terms of movement, secretion, enzyme production, gene expression, etc.) as a result of a stimulus reflecting the presence, absence, or concentration of nutrients.	36.364% (4/11)	0.0637405	1.2	NA	NA
66	GO:0048589	developmental growth	The increase in size or mass of an entire organism, a part of an organism or a cell, where the increase in size or mass has the specific outcome of the progression of the organism over time from one condition to another.	25.806% (8/31)	0.0690639	1.16	NA	NA
51	GO:0050808	synapse organization	A process that is carried out at the cellular level which results in the assembly, arrangement of constituent parts, or disassembly of a synapse, the junction between a neuron and a target (neuron, muscle, or secretory cell).	31.25% (5/16)	0.0711357	1.15	NA	NA
110	GO:0009165	nucleotide biosynthetic process	The chemical reactions and pathways resulting in the formation of nucleotides, any nucleoside that is esterified with (ortho)phosphate or an oligophosphate at any hydroxyl group on the glycose moiety; may be mono-, di- or triphosphate; this definition includes cyclic-nucleotides (nucleoside cyclic phosphates).	31.25% (5/16)	0.0711357	1.15	NA	NA
85	GO:0048646	anatomical structure formation involved in morphogenesis	The developmental process pertaining to the initial formation of an anatomical structure from unspecified parts. This process begins with the specific processes that contribute to the appearance of the discrete structure and ends when the structural rudiment is recognizable. An anatomical structure is any biological entity that occupies space and is distinguished from its surroundings. Anatomical…	20.482% (17/83)	0.0759896	1.12	NA	NA
6	GO:1903531	negative regulation of secretion by cell	NA	29.412% (5/17)	0.0895054	1.05	NA	NA
71	GO:0072594	establishment of protein localization to organelle	The directed movement of a protein to a specific location on or in an organelle. Encompasses establishment of localization in the membrane or lumen of a membrane-bounded organelle.	29.412% (5/17)	0.0895054	1.05	NA	NA
25	GO:0007507	heart development	The process whose specific outcome is the progression of the heart over time, from its formation to the mature structure. The heart is a hollow, muscular organ, which, by contracting rhythmically, keeps up the circulation of the blood.	26.087% (6/23)	0.106481	0.97	NA	NA
8	GO:0030168	platelet activation	A series of progressive, overlapping events triggered by exposure of the platelets to subendothelial tissue. These events include shape change, adhesiveness, aggregation, and release reactions. When carried through to completion, these events lead to the formation of a stable hemostatic plug.	27.778% (5/18)	0.11012	0.96	NA	NA
40	GO:0001774	microglial cell activation	The change in morphology and behavior of a microglial cell resulting from exposure to a cytokine, chemokine, cellular ligand, or soluble factor.	27.778% (5/18)	0.11012	0.96	NA	NA
57	GO:0045596	negative regulation of cell differentiation	Any process that stops, prevents, or reduces the frequency, rate or extent of cell differentiation.	21.053% (12/57)	0.111374	0.95	NA	NA
87	GO:0030163	protein catabolic process	The chemical reactions and pathways resulting in the breakdown of a protein by the destruction of the native, active configuration, with or without the hydrolysis of peptide bonds.	22.857% (8/35)	0.125611	0.9	NA	NA
100	GO:0007420	brain development	The process whose specific outcome is the progression of the brain over time, from its formation to the mature structure. Brain development begins with patterning events in the neural tube and ends with the mature structure that is the center of thought and emotion. The brain is responsible for the coordination and control of bodily activities and the interpretation of information from the senses…	25% (6/24)	0.12588	0.9	NA	NA
125	GO:0043408	regulation of MAPK cascade	Any process that modulates the frequency, rate or extent of signal transduction mediated by the MAP kinase (MAPK) cascade.	22.667% (17/75)	0.137901	0.86	NA	NA
2	GO:0048609	multicellular organismal reproductive process	The process, occurring above the cellular level, that is pertinent to the reproductive function of a multicellular organism. This includes the integrated processes at the level of tissues and organs.	24% (6/25)	0.146909	0.83	NA	NA
9	GO:0002224	toll-like receptor signaling pathway	Any series of molecular signals generated as a consequence of binding to a toll-like receptor. Toll-like receptors directly bind pattern motifs from a variety of microbial sources to initiate innate immune response.	24% (6/25)	0.146909	0.83	NA	NA
119	GO:0042176	regulation of protein catabolic process	Any process that modulates the frequency, rate or extent of the chemical reactions and pathways resulting in the breakdown of a protein by the destruction of the native, active configuration, with or without the hydrolysis of peptide bonds.	24% (6/25)	0.146909	0.83	NA	NA
28	GO:0050767	regulation of neurogenesis	Any process that modulates the frequency, rate or extent of neurogenesis, the generation of cells in the nervous system.	22.581% (7/31)	0.155669	0.81	NA	NA
50	GO:0006886	intracellular protein transport	The directed movement of proteins in a cell, including the movement of proteins between specific compartments or structures within a cell, such as organelles of a eukaryotic cell.	25% (5/20)	0.157549	0.8	NA	NA
59	GO:0001933	negative regulation of protein phosphorylation	Any process that stops, prevents or reduces the rate of addition of phosphate groups to amino acids within a protein.	25% (5/20)	0.157549	0.8	NA	NA
82	GO:0016477	cell migration	The controlled self-propelled movement of a cell from one site to a destination guided by molecular cues. Cell migration is a central process in the development and maintenance of multicellular organisms.	19.718% (28/142)	0.163172	0.79	NA	NA
1	GO:0009152	purine ribonucleotide biosynthetic process	The chemical reactions and pathways resulting in the formation of a purine ribonucleotide, a compound consisting of ribonucleoside (a purine base linked to a ribose sugar) esterified with a phosphate group at either the 3' or 5'-hydroxyl group of the sugar.	30% (3/10)	0.171776	0.77	NA	NA
4	GO:0009144	purine nucleoside triphosphate metabolic process	The chemical reactions and pathways involving purine nucleoside triphosphate, a compound consisting of a purine base linked to a ribose or deoxyribose sugar esterified with triphosphate on the sugar.	30% (3/10)	0.171776	0.77	NA	NA
68	GO:0070373	negative regulation of ERK1 and ERK2 cascade	Any process that stops, prevents, or reduces the frequency, rate or extent of signal transduction mediated by the ERK1 and ERK2 cascade.	30% (3/10)	0.171776	0.77	NA	NA
72	GO:0021543	pallium development	The process whose specific outcome is the progression of the pallium over time, from its formation to the mature structure. The pallium is the roof region of the telencephalon.	30% (3/10)	0.171776	0.77	NA	NA
44	GO:0007267	cell-cell signaling	Any process that mediates the transfer of information from one cell to another. This process includes signal transduction in the receiving cell and, where applicable, release of a ligand and any processes that actively facilitate its transport and presentation to the receiving cell. Examples include signaling via soluble ligands, via cell adhesion molecules and via gap junctions.	19.118% (13/68)	0.179042	0.75	NA	NA
120	GO:0019220	regulation of phosphate metabolic process	Any process that modulates the frequency, rate or extent of the chemical reactions and pathways involving phosphates.	17.857% (20/112)	0.180111	0.74	NA	NA
41	GO:0000165	MAPK cascade	An intracellular protein kinase cascade containing at least a MAPK, a MAPKK and a MAP3K. The cascade can also contain an additional tiers: the upstream MAP4K. The kinases in each tier phosphorylate and activate the kinase in the downstream tier to transmit a signal within a cell.	21.176% (18/85)	0.190756	0.72	NA	NA
31	GO:0031331	positive regulation of cellular catabolic process	Any process that activates or increases the frequency, rate or extent of the chemical reactions and pathways resulting in the breakdown of substances, carried out by individual cells.	22.222% (6/27)	0.193396	0.71	NA	NA
116	GO:0060627	regulation of vesicle-mediated transport	Any process that modulates the rate, frequency, or extent of vesicle-mediated transport, the directed movement of substances, either within a vesicle or in the vesicle membrane, into, out of or within a cell.	24.561% (14/57)	0.193735	0.71	NA	NA
16	GO:0022411	cellular component disassembly	A cellular process that results in the breakdown of a cellular component.	25% (4/16)	0.198835	0.7	NA	NA
36	GO:0021782	glial cell development	The process aimed at the progression of a glial cell over time, from initial commitment of the cell to a specific fate, to the fully functional differentiated cell.	25% (4/16)	0.198835	0.7	NA	NA
70	GO:0009967	positive regulation of signal transduction	Any process that activates or increases the frequency, rate or extent of signal transduction.	17.323% (22/127)	0.206823	0.68	NA	NA
24	GO:1903578	regulation of ATP metabolic process	NA	27.273% (3/11)	0.21229	0.67	NA	NA
49	GO:0150063	visual system development	NA	22.727% (5/22)	0.212009	0.67	NA	NA
60	GO:1902903	regulation of supramolecular fiber organization	NA	27.273% (3/11)	0.21229	0.67	NA	NA
101	GO:0045216	cell-cell junction organization	A process that is carried out at the cellular level which results in the assembly, arrangement of constituent parts, or disassembly of a cell-cell junction. A cell-cell junction is a specialized region of connection between two cells.	27.273% (3/11)	0.21229	0.67	NA	NA
103	GO:0014002	astrocyte development	The process aimed at the progression of an astrocyte over time, from initial commitment of the cell to a specific fate, to the fully functional differentiated cell. An astrocyte is the most abundant type of glial cell. Astrocytes provide support for neurons and regulate the environment in which they function.	27.273% (3/11)	0.21229	0.67	NA	NA
108	GO:0090316	positive regulation of intracellular protein transport	Any process that activates or increases the frequency, rate or extent of the directed movement of proteins within cells.	27.273% (3/11)	0.21229	0.67	NA	NA
122	GO:0046390	ribose phosphate biosynthetic process	The chemical reactions and pathways resulting in the formation of ribose phosphate, any phosphorylated ribose sugar.	27.273% (3/11)	0.21229	0.67	NA	NA
118	GO:0045936	negative regulation of phosphate metabolic process	Any process that stops, prevents, or reduces the frequency, rate or extent of the chemical reactions and pathways involving phosphates.	21.429% (6/28)	0.218578	0.66	NA	NA
127	GO:0061024	membrane organization	A process which results in the assembly, arrangement of constituent parts, or disassembly of a membrane. A membrane is a double layer of lipid molecules that encloses all cells, and, in eukaryotes, many organelles; may be a single or double lipid bilayer; also includes associated proteins.	19.565% (9/46)	0.22131	0.65	NA	NA
3	GO:0010634	positive regulation of epithelial cell migration	Any process that activates or increases the frequency, rate or extent of epithelial cell migration.	23.529% (4/17)	0.232475	0.63	NA	NA
22	GO:0042391	regulation of membrane potential	Any process that modulates the establishment or extent of a membrane potential, the electric potential existing across any membrane arising from charges in the membrane itself and from the charges present in the media on either side of the membrane.	23.529% (4/17)	0.232475	0.63	NA	NA
35	GO:0007005	mitochondrion organization	A process that is carried out at the cellular level which results in the assembly, arrangement of constituent parts, or disassembly of a mitochondrion; includes mitochondrial morphogenesis and distribution, and replication of the mitochondrial genome as well as synthesis of new mitochondrial components.	23.529% (4/17)	0.232475	0.63	NA	NA
14	GO:0007423	sensory organ development	The process whose specific outcome is the progression of sensory organs over time, from its formation to the mature structure.	20.69% (6/29)	0.244844	0.61	NA	NA
53	GO:0006812	cation transport	The directed movement of cations, atoms or small molecules with a net positive charge, into, out of or within a cell, or between cells, by means of some agent such as a transporter or pore.	23.729% (14/59)	0.252531	0.6	NA	NA
23	GO:0032268	regulation of cellular protein metabolic process	Any process that modulates the frequency, rate or extent of the chemical reactions and pathways involving a protein, occurring at the level of an individual cell.	16.667% (24/144)	0.259346	0.59	NA	NA
64	GO:0003002	regionalization	The pattern specification process that results in the subdivision of an axis or axes in space to define an area or volume in which specific patterns of cell differentiation will take place or in which cells interpret a specific environment.	25% (3/12)	0.254651	0.59	NA	NA
79	GO:1900542	regulation of purine nucleotide metabolic process	NA	25% (3/12)	0.254651	0.59	NA	NA
123	GO:0034614	cellular response to reactive oxygen species	Any process that results in a change in state or activity of a cell (in terms of movement, secretion, enzyme production, gene expression, etc.) as a result of a reactive oxygen species stimulus. Reactive oxygen species include singlet oxygen, superoxide, and oxygen free radicals.	25% (3/12)	0.254651	0.59	NA	NA
111	GO:0043269	regulation of ion transport	Any process that modulates the frequency, rate or extent of the directed movement of charged atoms or small charged molecules into, out of or within a cell, or between cells, by means of some agent such as a transporter or pore.	18.75% (9/48)	0.263314	0.58	NA	NA
73	GO:1902533	positive regulation of intracellular signal transduction	NA	17.172% (17/99)	0.268457	0.57	NA	NA
112	GO:0042325	regulation of phosphorylation	Any process that modulates the frequency, rate or extent of addition of phosphate groups into a molecule.	16.981% (18/106)	0.276879	0.56	NA	NA
11	GO:0050764	regulation of phagocytosis	Any process that modulates the frequency, rate or extent of phagocytosis, the process in which phagocytes engulf external particulate material.	20% (5/25)	0.3029	0.52	NA	NA
42	GO:0034599	cellular response to oxidative stress	Any process that results in a change in state or activity of a cell (in terms of movement, secretion, enzyme production, gene expression, etc.) as a result of oxidative stress, a state often resulting from exposure to high levels of reactive oxygen species, e.g. superoxide anions, hydrogen peroxide (H2O2), and hydroxyl radicals.	20% (5/25)	0.3029	0.52	NA	NA
121	GO:0048468	cell development	The process whose specific outcome is the progression of the cell over time, from its formation to the mature structure. Cell development does not include the steps involved in committing a cell to a specific fate.	16.667% (16/96)	0.32717	0.49	NA	NA
7	GO:0008285	negative regulation of cell population proliferation	Any process that stops, prevents or reduces the rate or extent of cell proliferation.	16.867% (14/83)	0.327356	0.48	NA	NA
81	GO:0032651	regulation of interleukin-1 beta production	Any process that modulates the frequency, rate, or extent of interleukin-1 beta production.	18.75% (6/32)	0.328447	0.48	NA	NA
10	GO:0002244	hematopoietic progenitor cell differentiation	The process in which precursor cell type acquires the specialized features of a hematopoietic progenitor cell, a class of cell types including myeloid progenitor cells and lymphoid progenitor cells.	21.429% (3/14)	0.342041	0.47	NA	NA
20	GO:0030001	metal ion transport	The directed movement of metal ions, any metal ion with an electric charge, into, out of or within a cell, or between cells, by means of some agent such as a transporter or pore.	17.778% (8/45)	0.339291	0.47	NA	NA
88	GO:0034764	positive regulation of transmembrane transport	Any process that activates or increases the frequency, rate or extent of the directed movement of a solute from one side of a membrane to the other.	20% (4/20)	0.339764	0.47	NA	NA
115	GO:0051668	localization within membrane	Any process in which a substance or cellular entity, such as a protein complex or organelle, is transported to, and/or maintained in, a specific location within a membrane.	19.048% (4/21)	0.376413	0.42	NA	NA
126	GO:0051347	positive regulation of transferase activity	Any process that activates or increases the frequency, rate or extent of transferase activity, the catalysis of the transfer of a group, e.g. a methyl group, glycosyl group, acyl group, phosphorus-containing, or other groups, from a donor compound to an acceptor.	16.981% (9/53)	0.377487	0.42	NA	NA
37	GO:0007611	learning or memory	The acquisition and processing of information and/or the storage and retrieval of this information over time.	20% (3/15)	0.385823	0.41	NA	NA
27	GO:0009611	response to wounding	Any process that results in a change in state or activity of a cell or an organism (in terms of movement, secretion, enzyme production, gene expression, etc.) as a result of a stimulus indicating damage to the organism.	16.667% (9/54)	0.401197	0.4	NA	NA
69	GO:0070997	neuron death	The process of cell death in a neuron.	16.667% (8/48)	0.414362	0.38	NA	NA
32	GO:0045766	positive regulation of angiogenesis	Any process that activates or increases angiogenesis.	17.241% (5/29)	0.431114	0.37	NA	NA
113	GO:0051171	regulation of nitrogen compound metabolic process	Any process that modulates the frequency, rate or extent of the chemical reactions and pathways involving nitrogen or nitrogenous compounds.	15.284% (35/229)	0.427566	0.37	NA	NA
12	GO:0072006	nephron development	The process whose specific outcome is the progression of the nephron over time, from its formation to the mature structure. A nephron is the functional unit of the kidney.	20% (2/10)	0.448407	0.35	NA	NA
48	GO:0048863	stem cell differentiation	The process in which a relatively unspecialized cell acquires specialized features of a stem cell. A stem cell is a cell that retains the ability to divide and proliferate throughout life to provide progenitor cells that can differentiate into specialized cells.	20% (2/10)	0.448407	0.35	NA	NA
67	GO:0032479	regulation of type I interferon production	Any process that modulates the frequency, rate, or extent of interferon type I production. Type I interferons include the interferon-alpha, beta, delta, episilon, zeta, kappa, tau, and omega gene families.	17.391% (4/23)	0.449079	0.35	NA	NA
109	GO:0035303	regulation of dephosphorylation	Any process that modulates the frequency, rate or extent of removal of phosphate groups from a molecule.	20% (2/10)	0.448407	0.35	NA	NA
21	GO:0000302	response to reactive oxygen species	Any process that results in a change in state or activity of a cell or an organism (in terms of movement, secretion, enzyme production, gene expression, etc.) as a result of a reactive oxygen species stimulus. Reactive oxygen species include singlet oxygen, superoxide, and oxygen free radicals.	17.647% (3/17)	0.471081	0.33	NA	NA
63	GO:0046700	heterocycle catabolic process	The chemical reactions and pathways resulting in the breakdown of heterocyclic compounds, those with a cyclic molecular structure and at least two different atoms in the ring (or rings).	17.647% (3/17)	0.471081	0.33	NA	NA
105	GO:0006979	response to oxidative stress	Any process that results in a change in state or activity of a cell or an organism (in terms of movement, secretion, enzyme production, gene expression, etc.) as a result of oxidative stress, a state often resulting from exposure to high levels of reactive oxygen species, e.g. superoxide anions, hydrogen peroxide (H2O2), and hydroxyl radicals.	16.667% (5/30)	0.462931	0.33	NA	NA
18	GO:0016052	carbohydrate catabolic process	The chemical reactions and pathways resulting in the breakdown of carbohydrates, any of a group of organic compounds based of the general formula Cx(H2O)y.	18.182% (2/11)	0.500877	0.3	NA	NA
29	GO:0046031	ADP metabolic process	The chemical reactions and pathways involving ADP, adenosine 5'-diphosphate.	18.182% (2/11)	0.500877	0.3	NA	NA
30	GO:0031330	negative regulation of cellular catabolic process	Any process that stops, prevents, or reduces the frequency, rate or extent of the chemical reactions and pathways resulting in the breakdown of substances, carried out by individual cells.	18.182% (2/11)	0.500877	0.3	NA	NA
43	GO:0048705	skeletal system morphogenesis	The process in which the anatomical structures of the skeleton are generated and organized.	18.182% (2/11)	0.500877	0.3	NA	NA
124	GO:0045055	regulated exocytosis	A process of exocytosis in which soluble proteins and other substances are initially stored in secretory vesicles for later release. It is found mainly in cells that are specialized for secreting products such as hormones, neurotransmitters, or digestive enzymes rapidly on demand.	16% (4/25)	0.519155	0.28	NA	NA
46	GO:0015980	energy derivation by oxidation of organic compounds	The chemical reactions and pathways by which a cell derives energy from organic compounds; results in the oxidation of the compounds from which energy is released.	16.667% (2/12)	0.550122	0.26	NA	NA
74	GO:0043524	negative regulation of neuron apoptotic process	Any process that stops, prevents, or reduces the frequency, rate or extent of cell death by apoptotic process in neurons.	15.789% (3/19)	0.550903	0.26	NA	NA
107	GO:0080090	regulation of primary metabolic process	Any process that modulates the frequency, rate or extent of the chemical reactions and pathways within a cell or an organism involving those compounds formed as a part of the normal anabolic and catabolic processes. These processes take place in most, if not all, cells of the organism.	14.783% (34/230)	0.549117	0.26	NA	NA
26	GO:0031325	positive regulation of cellular metabolic process	Any process that activates or increases the frequency, rate or extent of the chemical reactions and pathways by which individual cells transform chemical substances.	14.737% (28/190)	0.55745	0.25	NA	NA
104	GO:0042063	gliogenesis	The process that results in the generation of glial cells. This includes the production of glial progenitors and their differentiation into mature glia.	30.769% (12/39)	0.575693	0.24	NA	NA
38	GO:0051173	positive regulation of nitrogen compound metabolic process	Any process that activates or increases the frequency, rate or extent of the chemical reactions and pathways involving nitrogen or nitrogenous compounds.	14.595% (27/185)	0.585224	0.23	NA	NA
47	GO:0071417	cellular response to organonitrogen compound	Any process that results in a change in state or activity of a cell (in terms of movement, secretion, enzyme production, gene expression, etc.) as a result of an organonitrogen stimulus. An organonitrogen compound is formally a compound containing at least one carbon-nitrogen bond.	14.706% (5/34)	0.583965	0.23	NA	NA
58	GO:0043300	regulation of leukocyte degranulation	Any process that modulates the frequency, rate, or extent of leukocyte degranulation.	15% (3/20)	0.588163	0.23	NA	NA
52	GO:0045926	negative regulation of growth	Any process that stops, prevents or reduces the rate or extent of growth, the increase in size or mass of all or part of an organism.	15.385% (2/13)	0.595941	0.22	NA	NA
62	GO:0048562	embryonic organ morphogenesis	Morphogenesis, during the embryonic phase, of a tissue or tissues that work together to perform a specific function or functions. Morphogenesis is the process in which anatomical structures are generated and organized. Organs are commonly observed as visibly distinct structures, but may also exist as loosely associated clusters of cells that work together to perform a specific function or functio…	15.385% (2/13)	0.595941	0.22	NA	NA
80	GO:0051345	positive regulation of hydrolase activity	Any process that activates or increases the frequency, rate or extent of hydrolase activity, the catalysis of the hydrolysis of various bonds.	14.286% (8/56)	0.608676	0.22	NA	NA
84	GO:0010243	response to organonitrogen compound	Any process that results in a change in state or activity of a cell or an organism (in terms of movement, secretion, enzyme production, gene expression, etc.) as a result of an organonitrogen stimulus. An organonitrogen compound is formally a compound containing at least one carbon-nitrogen bond.	18.966% (11/58)	0.651608	0.19	NA	NA
56	GO:0006914	autophagy	The cellular catabolic process in which cells digest parts of their own cytoplasm; allows for both recycling of macromolecular constituents under conditions of cellular stress and remodeling the intracellular structure for cell differentiation.	13.636% (3/22)	0.656692	0.18	NA	NA
114	GO:0051172	negative regulation of nitrogen compound metabolic process	Any process that stops, prevents, or reduces the frequency, rate or extent of the chemical reactions and pathways involving nitrogen or nitrogenous compounds.	13.725% (14/102)	0.684249	0.16	NA	NA
61	GO:0008630	intrinsic apoptotic signaling pathway in response to DNA damage	A series of molecular signals in which an intracellular signal is conveyed to trigger the apoptotic death of a cell. The pathway is induced by the detection of DNA damage, and ends when the execution phase of apoptosis is triggered.	10% (1/10)	0.80117	0.1	NA	NA
39	GO:0051656	establishment of organelle localization	The directed movement of an organelle to a specific location.	10% (2/20)	0.823623	0.08	NA	NA
65	GO:0043467	regulation of generation of precursor metabolites and energy	Any process that modulates the frequency, rate or extent of the chemical reactions and pathways resulting in the formation of precursor metabolites, substances from which energy is derived, and the processes involved in the liberation of energy from these substances.	8.333% (1/12)	0.856752	0.07	NA	NA
17	GO:0030111	regulation of Wnt signaling pathway	Any process that modulates the frequency, rate or extent of the activity of the Wnt signal transduction pathway.	7.692% (1/13)	0.878486	0.06	NA	NA
117	GO:0045935	positive regulation of nucleobase-containing compound metabolic process	Any cellular process that activates or increases the frequency, rate or extent of the chemical reactions and pathways involving nucleobases, nucleosides, nucleotides and nucleic acids.	11.404% (13/114)	0.910075	0.04	NA	NA
19	GO:0098586	cellular response to virus	Any process that results in a change in state or activity of a cell (in terms of movement, secretion, enzyme production, gene expression, etc.) as a result of a stimulus from a virus.	0% (0/17)	1	0	NA	NA

## Sheet: MG5
	GO.ID	term	definition	genes frequency	pvalue	neglog10 pvalue	Significant genes	Significant genes symbol				Ordered by -log10 value (largest to smallest)
77	GO:0070925	organelle assembly	The aggregation, arrangement and bonding together of a set of components to form an organelle. An organelle is an organized structure of distinctive morphology and function. Includes the nucleus, mitochondria, plastids, vacuoles, vesicles, ribosomes and the cytoskeleton. Excludes the plasma membrane.	61.538% (8/13)	0.000779552	3.11	12490;13033;14086;17258;18439;19164;668218;72068	Cd34;Ctsd;Fscn1;Mef2a;P2rx7;Psen1;Bin2;Cnot2
51	GO:0050808	synapse organization	A process that is carried out at the cellular level which results in the assembly, arrangement of constituent parts, or disassembly of a synapse, the junction between a neuron and a target (neuron, muscle, or secretory cell).	50% (8/16)	0.00466372	2.33	12259;12273;13051;16409;18186;19164;20692;83433	C1qa;C5ar1;Cx3cr1;Itgam;Nrp1;Psen1;Sparc;Trem2
78	GO:0010256	endomembrane system organization	A process that is carried out at the cellular level which results in the assembly, arrangement of constituent parts, or disassembly of the endomembrane system.	60% (6/10)	0.00469858	2.33	12527;18439;19264;26413;30948;668218	Cd9;P2rx7;Ptprc;Mapk1;Bin1;Bin2
86	GO:1905523	positive regulation of macrophage migration	NA	50% (7/14)	0.00829881	2.08	12273;12978;13051;14747;26413;70839;83433	C5ar1;Csf1r;Cx3cr1;Cmklr1;Mapk1;P2ry12;Trem2
40	GO:0001774	microglial cell activation	The change in morphology and behavior of a microglial cell resulting from exposure to a cytokine, chemokine, cellular ligand, or soluble factor.	44.444% (8/18)	0.0112689	1.95	12259;12273;13051;142980;15979;16409;16476;83433	C1qa;C5ar1;Cx3cr1;Tlr3;Ifngr1;Itgam;Jun;Trem2
64	GO:0003002	regionalization	The pattern specification process that results in the subdivision of an axis or axes in space to define an area or volume in which specific patterns of cell differentiation will take place or in which cells interpret a specific environment.	50% (6/12)	0.0147984	1.83	12259;16409;16658;17127;18186;19164	C1qa;Itgam;Mafb;Smad3;Nrp1;Psen1
84	GO:0010243	response to organonitrogen compound	Any process that results in a change in state or activity of a cell or an organism (in terms of movement, secretion, enzyme production, gene expression, etc.) as a result of an organonitrogen stimulus. An organonitrogen compound is formally a compound containing at least one carbon-nitrogen bond.	34.483% (20/58)	0.0170725	1.77	12273;12514;12520;12527;13653;16150;16414;16476;17869;18024;18033;18439;19164;20852;216799;22433;26413;27056;70839;83433	C5ar1;Cd68;Cd81;Cd9;Egr1;Ikbkb;Itgb2;Jun;Myc;Nfe2l2;Nfkb1;P2rx7;Psen1;Stat6;Nlrp3;Xbp1;Mapk1;Irf5;P2ry12;Trem2
25	GO:0007507	heart development	The process whose specific outcome is the progression of the heart over time, from its formation to the mature structure. The heart is a hollow, muscular organ, which, by contracting rhythmically, keeps up the circulation of the blood.	39.13% (9/23)	0.0186711	1.73	12370;16476;17127;17258;18186;19164;21938;26413;58198	Casp8;Jun;Smad3;Mef2a;Nrp1;Psen1;Tnfrsf1b;Mapk1;Sall1
44	GO:0007267	cell-cell signaling	Any process that mediates the transfer of information from one cell to another. This process includes signal transduction in the receiving cell and, where applicable, release of a ligand and any processes that actively facilitate its transport and presentation to the receiving cell. Examples include signaling via soluble ligands, via cell adhesion molecules and via gap junctions.	29.412% (20/68)	0.0189174	1.72	12490;12495;12514;12774;13051;13653;14131;16409;17096;17127;17869;18033;18439;19164;217303;21938;22433;26413;58198;70839	Cd34;Entpd1;Cd68;Ccr5;Cx3cr1;Egr1;Fcgr3;Itgam;Lyn;Smad3;Myc;Nfkb1;P2rx7;Psen1;Cd300a;Tnfrsf1b;Xbp1;Mapk1;Sall1;P2ry12
104	GO:0042063	gliogenesis	The process that results in the generation of glial cells. This includes the production of glial progenitors and their differentiation into mature glia.	43.59% (17/39)	0.0190231	1.72	12259;12273;12527;12978;13051;15212;15979;16409;17096;17869;19164;21938;26413;269951;30948;70839;83433	C1qa;C5ar1;Cd9;Csf1r;Cx3cr1;Hexb;Ifngr1;Itgam;Lyn;Myc;Psen1;Tnfrsf1b;Mapk1;Idh2;Bin1;P2ry12;Trem2
87	GO:0030163	protein catabolic process	The chemical reactions and pathways resulting in the breakdown of a protein by the destruction of the native, active configuration, with or without the hydrolysis of peptide bonds.	34.286% (12/35)	0.0211849	1.67	12370;12520;13033;17127;18024;18439;19164;21858;21938;22433;66914;83433	Casp8;Cd81;Ctsd;Smad3;Nfe2l2;P2rx7;Psen1;Timp2;Tnfrsf1b;Xbp1;Vps28;Trem2
13	GO:0008347	glial cell migration	The orderly movement of a glial cell, non-neuronal cells that provide support and nutrition, maintain homeostasis, form myelin, and participate in signal transmission in the nervous system.	46.154% (6/13)	0.0232694	1.63	12527;13051;15212;269951;70839;83433	Cd9;Cx3cr1;Hexb;Idh2;P2ry12;Trem2
85	GO:0048646	anatomical structure formation involved in morphogenesis	The developmental process pertaining to the initial formation of an anatomical structure from unspecified parts. This process begins with the specific processes that contribute to the appearance of the discrete structure and ends when the structural rudiment is recognizable. An anatomical structure is any biological entity that occupies space and is distinguished from its surroundings. Anatomical…	27.711% (23/83)	0.0246341	1.61	12226;12273;12370;12490;12520;12527;13051;142980;14998;16414;16476;16658;17127;17258;18024;18186;19164;20692;22433;26413;58198;72068;83433	Btg1;C5ar1;Casp8;Cd34;Cd81;Cd9;Cx3cr1;Tlr3;H2-DMa;Itgb2;Jun;Mafb;Smad3;Mef2a;Nfe2l2;Nrp1;Psen1;Sparc;Xbp1;Mapk1;Sall1;Cnot2;Trem2
100	GO:0007420	brain development	The process whose specific outcome is the progression of the brain over time, from its formation to the mature structure. Brain development begins with patterning events in the neural tube and ends with the mature structure that is the center of thought and emotion. The brain is responsible for the coordination and control of bodily activities and the interpretation of information from the senses…	37.5% (9/24)	0.0251728	1.6	12273;12978;13051;16409;16658;18186;19164;58198;70839	C5ar1;Csf1r;Cx3cr1;Itgam;Mafb;Nrp1;Psen1;Sall1;P2ry12
33	GO:0007015	actin filament organization	A process that is carried out at the cellular level which results in the assembly, arrangement of constituent parts, or disassembly of cytoskeletal structures comprising actin filaments. Includes processes that control the spatial distribution of actin filaments, such as organizing filaments into meshworks, bundles, or other structures, as by cross-linking.	50% (5/10)	0.026521	1.58	14086;17127;18186;19261;30948	Fscn1;Smad3;Nrp1;Sirpa;Bin1
109	GO:0035303	regulation of dephosphorylation	Any process that modulates the frequency, rate or extent of removal of phosphate groups from a molecule.	50% (5/10)	0.026521	1.58	12489;16150;17127;19264;217303	Cd33;Ikbkb;Smad3;Ptprc;Cd300a
81	GO:0032651	regulation of interleukin-1 beta production	Any process that modulates the frequency, rate, or extent of interleukin-1 beta production.	34.375% (11/32)	0.0267844	1.57	12370;12489;12774;13051;13653;15975;17127;18439;19261;216799;83433	Casp8;Cd33;Ccr5;Cx3cr1;Egr1;Ifnar1;Smad3;P2rx7;Sirpa;Nlrp3;Trem2
5	GO:0015850	organic hydroxy compound transport	The directed movement of an organic hydroxy compound (organic alcohol) into, out of or within a cell, or between cells, by means of some agent such as a transporter or pore. An organic hydroxy compound is an organic compound having at least one hydroxy group attached to a carbon atom.	41.176% (7/17)	0.0283452	1.55	12495;14131;17869;217303;22433;70839;83433	Entpd1;Fcgr3;Myc;Cd300a;Xbp1;P2ry12;Trem2
9	GO:0002224	toll-like receptor signaling pathway	Any series of molecular signals generated as a consequence of binding to a toll-like receptor. Toll-like receptors directly bind pattern motifs from a variety of microbial sources to initiate innate immune response.	36% (9/25)	0.03315	1.48	12475;12524;142980;170743;17087;17096;171285;217303;83433	Cd14;Cd86;Tlr3;Tlr7;Ly96;Lyn;Havcr2;Cd300a;Trem2
41	GO:0000165	MAPK cascade	An intracellular protein kinase cascade containing at least a MAPK, a MAPKK and a MAP3K. The cascade can also contain an additional tiers: the upstream MAP4K. The kinases in each tier phosphorylate and activate the kinase in the downstream tier to transmit a signal within a cell.	27.059% (23/85)	0.0329384	1.48	12520;12978;142980;16194;16476;170743;17096;17127;171285;17258;17869;18033;18186;18439;19164;19261;19264;20305;217303;21858;22433;26413;83433	Cd81;Csf1r;Tlr3;Il6ra;Jun;Tlr7;Lyn;Smad3;Havcr2;Mef2a;Myc;Nfkb1;Nrp1;P2rx7;Psen1;Sirpa;Ptprc;Ccl6;Cd300a;Timp2;Xbp1;Mapk1;Trem2
10	GO:0002244	hematopoietic progenitor cell differentiation	The process in which precursor cell type acquires the specialized features of a hematopoietic progenitor cell, a class of cell types including myeloid progenitor cells and lymphoid progenitor cells.	42.857% (6/14)	0.0344974	1.46	12978;18024;19164;19261;19264;57916	Csf1r;Nfe2l2;Psen1;Sirpa;Ptprc;Tnfrsf13b
99	GO:0090407	organophosphate biosynthetic process	The chemical reactions and pathways resulting in the biosynthesis of deoxyribose phosphate, the phosphorylated sugar 2-deoxy-erythro-pentose.	38.889% (7/18)	0.039212	1.41	11946;12495;15212;17869;26413;269951;83433	Atp5a1;Entpd1;Hexb;Myc;Mapk1;Idh2;Trem2
107	GO:0080090	regulation of primary metabolic process	Any process that modulates the frequency, rate or extent of the chemical reactions and pathways within a cell or an organism involving those compounds formed as a part of the normal anabolic and catabolic processes. These processes take place in most, if not all, cells of the organism.	22.609% (52/230)	0.0405596	1.39	12273;12370;12489;12495;12520;12524;12978;13033;13051;13653;14282;142980;14747;15212;15900;15975;15979;16150;16194;16409;16414;16476;16658;170743;17096;17127;171285;17258;17869;18024;18033;18186;18439;19164;19261;19264;20540;20852;216799;217303;21858;21938;22433;231633;26413;27056;30948;58198;66914;67712;72068;83433	C5ar1;Casp8;Cd33;Entpd1;Cd81;Cd86;Csf1r;Ctsd;Cx3cr1;Egr1;Fosb;Tlr3;Cmklr1;Hexb;Irf8;Ifnar1;Ifngr1;Ikbkb;Il6ra;Itgam;Itgb2;Jun;Mafb;Tlr7;Lyn;Smad3;Havcr2;Mef2a;Myc;Nfe2l2;Nfkb1;Nrp1;P2rx7;Psen1;Sirpa;Ptprc;Slc7a7;Stat6;Nlrp3;Cd300a;Timp2;Tnfrsf1b;Xbp1;Tmem119;Mapk1;Irf5;Bin1;Sall1;Vps28;Slc25a37;Cnot2;Trem2
24	GO:1903578	regulation of ATP metabolic process	NA	45.455% (5/11)	0.0413356	1.38	12495;17869;18439;19164;83433	Entpd1;Myc;P2rx7;Psen1;Trem2
43	GO:0048705	skeletal system morphogenesis	The process in which the anatomical structures of the skeleton are generated and organized.	45.455% (5/11)	0.0413356	1.38	17127;17869;18439;19164;231633	Smad3;Myc;P2rx7;Psen1;Tmem119
47	GO:0071417	cellular response to organonitrogen compound	Any process that results in a change in state or activity of a cell (in terms of movement, secretion, enzyme production, gene expression, etc.) as a result of an organonitrogen stimulus. An organonitrogen compound is formally a compound containing at least one carbon-nitrogen bond.	32.353% (11/34)	0.042063	1.38	13653;16476;18024;18033;19164;20852;216799;22433;26413;70839;83433	Egr1;Jun;Nfe2l2;Nfkb1;Psen1;Stat6;Nlrp3;Xbp1;Mapk1;P2ry12;Trem2
55	GO:0032956	regulation of actin cytoskeleton organization	Any process that modulates the frequency, rate or extent of the formation, arrangement of constituent parts, or disassembly of cytoskeletal structures comprising actin filaments and their associated proteins.	45.455% (5/11)	0.0413356	1.38	12978;14086;17127;18186;30948	Csf1r;Fscn1;Smad3;Nrp1;Bin1
60	GO:1902903	regulation of supramolecular fiber organization	NA	45.455% (5/11)	0.0413356	1.38	17127;18186;19164;30948;83433	Smad3;Nrp1;Psen1;Bin1;Trem2
91	GO:0098655	cation transmembrane transport	The process in which a cation is transported across a membrane.	32.353% (11/34)	0.042063	1.38	11946;12774;15979;16150;17096;18439;19264;30948;67712;70839;83433	Atp5a1;Ccr5;Ifngr1;Ikbkb;Lyn;P2rx7;Ptprc;Bin1;Slc25a37;P2ry12;Trem2
101	GO:0045216	cell-cell junction organization	A process that is carried out at the cellular level which results in the assembly, arrangement of constituent parts, or disassembly of a cell-cell junction. A cell-cell junction is a specialized region of connection between two cells.	45.455% (5/11)	0.0413356	1.38	12527;12978;14086;16150;17127	Cd9;Csf1r;Fscn1;Ikbkb;Smad3
102	GO:0050768	negative regulation of neurogenesis	Any process that stops, prevents, or reduces the frequency, rate or extent of neurogenesis, the generation of cells within the nervous system.	45.455% (5/11)	0.0413356	1.38	12774;18186;19164;269951;83433	Ccr5;Nrp1;Psen1;Idh2;Trem2
103	GO:0014002	astrocyte development	The process aimed at the progression of an astrocyte over time, from initial commitment of the cell to a specific fate, to the fully functional differentiated cell. An astrocyte is the most abundant type of glial cell. Astrocytes provide support for neurons and regulate the environment in which they function.	45.455% (5/11)	0.0413356	1.38	12259;12273;15979;19164;83433	C1qa;C5ar1;Ifngr1;Psen1;Trem2
106	GO:0031669	cellular response to nutrient levels	Any process that results in a change in state or activity of a cell (in terms of movement, secretion, enzyme production, gene expression, etc.) as a result of a stimulus reflecting the presence, absence, or concentration of nutrients.	45.455% (5/11)	0.0413356	1.38	12514;16476;18024;22433;26413	Cd68;Jun;Nfe2l2;Xbp1;Mapk1
108	GO:0090316	positive regulation of intracellular protein transport	Any process that activates or increases the frequency, rate or extent of the directed movement of proteins within cells.	45.455% (5/11)	0.0413356	1.38	12520;16409;19164;22433;26413	Cd81;Itgam;Psen1;Xbp1;Mapk1
105	GO:0006979	response to oxidative stress	Any process that results in a change in state or activity of a cell or an organism (in terms of movement, secretion, enzyme production, gene expression, etc.) as a result of oxidative stress, a state often resulting from exposure to high levels of reactive oxygen species, e.g. superoxide anions, hydrogen peroxide (H2O2), and hydroxyl radicals.	33.333% (10/30)	0.0427483	1.37	16409;16476;18024;18033;19164;19261;20852;22433;26413;83433	Itgam;Jun;Nfe2l2;Nfkb1;Psen1;Sirpa;Stat6;Xbp1;Mapk1;Trem2
26	GO:0031325	positive regulation of cellular metabolic process	Any process that activates or increases the frequency, rate or extent of the chemical reactions and pathways by which individual cells transform chemical substances.	23.158% (44/190)	0.0463831	1.33	12370;12489;12520;12524;12978;13033;13051;13653;14282;142980;15212;15900;15975;15979;16150;16194;16409;16414;16476;16658;170743;17096;17127;17258;17289;17869;18024;18033;18186;18439;19164;19264;20852;216799;217303;21938;22433;231633;26413;27056;58198;67712;72068;83433	Casp8;Cd33;Cd81;Cd86;Csf1r;Ctsd;Cx3cr1;Egr1;Fosb;Tlr3;Hexb;Irf8;Ifnar1;Ifngr1;Ikbkb;Il6ra;Itgam;Itgb2;Jun;Mafb;Tlr7;Lyn;Smad3;Mef2a;Mertk;Myc;Nfe2l2;Nfkb1;Nrp1;P2rx7;Psen1;Ptprc;Stat6;Nlrp3;Cd300a;Tnfrsf1b;Xbp1;Tmem119;Mapk1;Irf5;Sall1;Slc25a37;Cnot2;Trem2
38	GO:0051173	positive regulation of nitrogen compound metabolic process	Any process that activates or increases the frequency, rate or extent of the chemical reactions and pathways involving nitrogen or nitrogenous compounds.	23.243% (43/185)	0.0467724	1.33	12370;12489;12520;12524;12978;13033;13051;13653;14282;142980;15212;15900;15975;15979;16150;16194;16414;16476;16658;170743;17096;17127;17258;17869;18024;18033;18186;18439;19164;19264;20852;216799;217303;21938;22433;231633;26413;27056;58198;66914;67712;72068;83433	Casp8;Cd33;Cd81;Cd86;Csf1r;Ctsd;Cx3cr1;Egr1;Fosb;Tlr3;Hexb;Irf8;Ifnar1;Ifngr1;Ikbkb;Il6ra;Itgb2;Jun;Mafb;Tlr7;Lyn;Smad3;Mef2a;Myc;Nfe2l2;Nfkb1;Nrp1;P2rx7;Psen1;Ptprc;Stat6;Nlrp3;Cd300a;Tnfrsf1b;Xbp1;Tmem119;Mapk1;Irf5;Sall1;Vps28;Slc25a37;Cnot2;Trem2
98	GO:0043409	negative regulation of MAPK cascade	Any process that stops, prevents, or reduces the frequency, rate or extent of signal transduction mediated by the MAPKKK cascade.	36.842% (7/19)	0.0525105	1.28	NA	NA
67	GO:0032479	regulation of type I interferon production	Any process that modulates the frequency, rate, or extent of interferon type I production. Type I interferons include the interferon-alpha, beta, delta, episilon, zeta, kappa, tau, and omega gene families.	34.783% (8/23)	0.0540135	1.27	NA	NA
69	GO:0070997	neuron death	The process of cell death in a neuron.	29.167% (14/48)	0.0536133	1.27	NA	NA
79	GO:1900542	regulation of purine nucleotide metabolic process	NA	41.667% (5/12)	0.0602908	1.22	NA	NA
94	GO:0071402	cellular response to lipoprotein particle stimulus	Any process that results in a change in state or activity of a cell (in terms of movement, secretion, enzyme production, gene expression, etc.) as a result of a lipoprotein particle stimulus.	41.667% (5/12)	0.0602908	1.22	NA	NA
97	GO:0055094	response to lipoprotein particle	Any process that results in a change in state or activity of a cell or an organism (in terms of movement, secretion, enzyme production, gene expression, etc.) as a result of a lipoprotein particle stimulus.	41.667% (5/12)	0.0602908	1.22	NA	NA
123	GO:0034614	cellular response to reactive oxygen species	Any process that results in a change in state or activity of a cell (in terms of movement, secretion, enzyme production, gene expression, etc.) as a result of a reactive oxygen species stimulus. Reactive oxygen species include singlet oxygen, superoxide, and oxygen free radicals.	41.667% (5/12)	0.0602908	1.22	NA	NA
117	GO:0045935	positive regulation of nucleobase-containing compound metabolic process	Any cellular process that activates or increases the frequency, rate or extent of the chemical reactions and pathways involving nucleobases, nucleosides, nucleotides and nucleic acids.	24.561% (28/114)	0.0646605	1.19	NA	NA
16	GO:0022411	cellular component disassembly	A cellular process that results in the breakdown of a cellular component.	37.5% (6/16)	0.0661392	1.18	NA	NA
110	GO:0009165	nucleotide biosynthetic process	The chemical reactions and pathways resulting in the formation of nucleotides, any nucleoside that is esterified with (ortho)phosphate or an oligophosphate at any hydroxyl group on the glycose moiety; may be mono-, di- or triphosphate; this definition includes cyclic-nucleotides (nucleoside cyclic phosphates).	37.5% (6/16)	0.0661392	1.18	NA	NA
59	GO:0001933	negative regulation of protein phosphorylation	Any process that stops, prevents or reduces the rate of addition of phosphate groups to amino acids within a protein.	35% (7/20)	0.0683592	1.17	NA	NA
88	GO:0034764	positive regulation of transmembrane transport	Any process that activates or increases the frequency, rate or extent of the directed movement of a solute from one side of a membrane to the other.	35% (7/20)	0.0683592	1.17	NA	NA
118	GO:0045936	negative regulation of phosphate metabolic process	Any process that stops, prevents, or reduces the frequency, rate or extent of the chemical reactions and pathways involving phosphates.	32.143% (9/28)	0.0671967	1.17	NA	NA
23	GO:0032268	regulation of cellular protein metabolic process	Any process that modulates the frequency, rate or extent of the chemical reactions and pathways involving a protein, occurring at the level of an individual cell.	23.611% (34/144)	0.0696357	1.16	NA	NA
75	GO:0010638	positive regulation of organelle organization	Any process that increases the frequency, rate or extent of a process involved in the formation, arrangement of constituent parts, or disassembly of an organelle.	33.333% (8/24)	0.0684339	1.16	NA	NA
32	GO:0045766	positive regulation of angiogenesis	Any process that activates or increases angiogenesis.	31.034% (9/29)	0.0822081	1.09	NA	NA
17	GO:0030111	regulation of Wnt signaling pathway	Any process that modulates the frequency, rate or extent of the activity of the Wnt signal transduction pathway.	38.462% (5/13)	0.0834291	1.08	NA	NA
62	GO:0048562	embryonic organ morphogenesis	Morphogenesis, during the embryonic phase, of a tissue or tissues that work together to perform a specific function or functions. Morphogenesis is the process in which anatomical structures are generated and organized. Organs are commonly observed as visibly distinct structures, but may also exist as loosely associated clusters of cells that work together to perform a specific function or functio…	38.462% (5/13)	0.0834291	1.08	NA	NA
42	GO:0034599	cellular response to oxidative stress	Any process that results in a change in state or activity of a cell (in terms of movement, secretion, enzyme production, gene expression, etc.) as a result of oxidative stress, a state often resulting from exposure to high levels of reactive oxygen species, e.g. superoxide anions, hydrogen peroxide (H2O2), and hydroxyl radicals.	32% (8/25)	0.085038	1.07	NA	NA
119	GO:0042176	regulation of protein catabolic process	Any process that modulates the frequency, rate or extent of the chemical reactions and pathways resulting in the breakdown of a protein by the destruction of the native, active configuration, with or without the hydrolysis of peptide bonds.	32% (8/25)	0.085038	1.07	NA	NA
22	GO:0042391	regulation of membrane potential	Any process that modulates the establishment or extent of a membrane potential, the electric potential existing across any membrane arising from charges in the membrane itself and from the charges present in the media on either side of the membrane.	35.294% (6/17)	0.086754	1.06	NA	NA
71	GO:0072594	establishment of protein localization to organelle	The directed movement of a protein to a specific location on or in an organelle. Encompasses establishment of localization in the membrane or lumen of a membrane-bounded organelle.	35.294% (6/17)	0.086754	1.06	NA	NA
115	GO:0051668	localization within membrane	Any process in which a substance or cellular entity, such as a protein complex or organelle, is transported to, and/or maintained in, a specific location within a membrane.	33.333% (7/21)	0.0868113	1.06	NA	NA
45	GO:0048708	astrocyte differentiation	The process in which a relatively unspecialized cell acquires the specialized features of an astrocyte. An astrocyte is the most abundant type of glial cell. Astrocytes provide support for neurons and regulate the environment in which they function.	50% (7/14)	0.0900607	1.05	NA	NA
89	GO:0051493	regulation of cytoskeleton organization	Any process that modulates the frequency, rate or extent of the formation, arrangement of constituent parts, or disassembly of cytoskeletal structures.	50% (7/14)	0.0900607	1.05	NA	NA
34	GO:0098662	inorganic cation transmembrane transport	A process in which an inorganic cation is transported from one side of a membrane to the other by means of some agent such as a transporter or pore.	30% (9/30)	0.0991195	1	NA	NA
1	GO:0009152	purine ribonucleotide biosynthetic process	The chemical reactions and pathways resulting in the formation of a purine ribonucleotide, a compound consisting of ribonucleoside (a purine base linked to a ribose sugar) esterified with a phosphate group at either the 3' or 5'-hydroxyl group of the sugar.	40% (4/10)	0.105472	0.98	NA	NA
4	GO:0009144	purine nucleoside triphosphate metabolic process	The chemical reactions and pathways involving purine nucleoside triphosphate, a compound consisting of a purine base linked to a ribose or deoxyribose sugar esterified with triphosphate on the sugar.	40% (4/10)	0.105472	0.98	NA	NA
12	GO:0072006	nephron development	The process whose specific outcome is the progression of the nephron over time, from its formation to the mature structure. A nephron is the functional unit of the kidney.	40% (4/10)	0.105472	0.98	NA	NA
48	GO:0048863	stem cell differentiation	The process in which a relatively unspecialized cell acquires specialized features of a stem cell. A stem cell is a cell that retains the ability to divide and proliferate throughout life to provide progenitor cells that can differentiate into specialized cells.	40% (4/10)	0.105472	0.98	NA	NA
68	GO:0070373	negative regulation of ERK1 and ERK2 cascade	Any process that stops, prevents, or reduces the frequency, rate or extent of signal transduction mediated by the ERK1 and ERK2 cascade.	40% (4/10)	0.105472	0.98	NA	NA
72	GO:0021543	pallium development	The process whose specific outcome is the progression of the pallium over time, from its formation to the mature structure. The pallium is the roof region of the telencephalon.	40% (4/10)	0.105472	0.98	NA	NA
90	GO:0120031	plasma membrane bounded cell projection assembly	Formation of a prolongation or process extending and that is bounded by plasma membrane, e.g. a cilium, lamellipodium, or axon.	40% (4/10)	0.105472	0.98	NA	NA
116	GO:0060627	regulation of vesicle-mediated transport	Any process that modulates the rate, frequency, or extent of vesicle-mediated transport, the directed movement of substances, either within a vesicle or in the vesicle membrane, into, out of or within a cell.	26.316% (15/57)	0.104214	0.98	NA	NA
49	GO:0150063	visual system development	NA	31.818% (7/22)	0.107854	0.97	NA	NA
8	GO:0030168	platelet activation	A series of progressive, overlapping events triggered by exposure of the platelets to subendothelial tissue. These events include shape change, adhesiveness, aggregation, and release reactions. When carried through to completion, these events lead to the formation of a stable hemostatic plug.	33.333% (6/18)	0.110525	0.96	NA	NA
92	GO:0032720	negative regulation of tumor necrosis factor production	Any process that stops, prevents, or reduces the frequency, rate, or extent of tumor necrosis factor production.	35.714% (5/14)	0.110613	0.96	NA	NA
126	GO:0051347	positive regulation of transferase activity	Any process that activates or increases the frequency, rate or extent of transferase activity, the catalysis of the transfer of a group, e.g. a methyl group, glycosyl group, acyl group, phosphorus-containing, or other groups, from a donor compound to an acceptor.	26.415% (14/53)	0.112207	0.95	NA	NA
66	GO:0048589	developmental growth	The increase in size or mass of an entire organism, a part of an organism or a cell, where the increase in size or mass has the specific outcome of the progression of the organism over time from one condition to another.	29.032% (9/31)	0.117922	0.93	NA	NA
112	GO:0042325	regulation of phosphorylation	Any process that modulates the frequency, rate or extent of addition of phosphate groups into a molecule.	23.585% (25/106)	0.124209	0.91	NA	NA
31	GO:0031331	positive regulation of cellular catabolic process	Any process that activates or increases the frequency, rate or extent of the chemical reactions and pathways resulting in the breakdown of substances, carried out by individual cells.	29.63% (8/27)	0.124795	0.9	NA	NA
82	GO:0016477	cell migration	The controlled self-propelled movement of a cell from one site to a destination guided by molecular cues. Cell migration is a central process in the development and maintenance of multicellular organisms.	25.352% (36/142)	0.128544	0.89	NA	NA
114	GO:0051172	negative regulation of nitrogen compound metabolic process	Any process that stops, prevents, or reduces the frequency, rate or extent of the chemical reactions and pathways involving nitrogen or nitrogenous compounds.	23.529% (24/102)	0.134501	0.87	NA	NA
15	GO:0014902	myotube differentiation	The process in which a relatively unspecialized cell acquires specialized features of a myotube cell. Myotube differentiation starts with myoblast fusion and the appearance of specific cell markers (this is the cell development step). Then individual myotubes can fuse to form bigger myotubes and start to contract. Myotubes are multinucleated cells that are formed when proliferating myoblasts exit…	36.364% (4/11)	0.142122	0.85	NA	NA
18	GO:0016052	carbohydrate catabolic process	The chemical reactions and pathways resulting in the breakdown of carbohydrates, any of a group of organic compounds based of the general formula Cx(H2O)y.	36.364% (4/11)	0.142122	0.85	NA	NA
29	GO:0046031	ADP metabolic process	The chemical reactions and pathways involving ADP, adenosine 5'-diphosphate.	36.364% (4/11)	0.142122	0.85	NA	NA
37	GO:0007611	learning or memory	The acquisition and processing of information and/or the storage and retrieval of this information over time.	33.333% (5/15)	0.141552	0.85	NA	NA
70	GO:0009967	positive regulation of signal transduction	Any process that activates or increases the frequency, rate or extent of signal transduction.	22.835% (29/127)	0.140017	0.85	NA	NA
76	GO:0032535	regulation of cellular component size	A process that modulates the size of a cellular component.	36.364% (4/11)	0.142122	0.85	NA	NA
122	GO:0046390	ribose phosphate biosynthetic process	The chemical reactions and pathways resulting in the formation of ribose phosphate, any phosphorylated ribose sugar.	36.364% (4/11)	0.142122	0.85	NA	NA
120	GO:0019220	regulation of phosphate metabolic process	Any process that modulates the frequency, rate or extent of the chemical reactions and pathways involving phosphates.	25% (28/112)	0.14802	0.83	NA	NA
127	GO:0061024	membrane organization	A process which results in the assembly, arrangement of constituent parts, or disassembly of a membrane. A membrane is a double layer of lipid molecules that encloses all cells, and, in eukaryotes, many organelles; may be a single or double lipid bilayer; also includes associated proteins.	26.087% (12/46)	0.147907	0.83	NA	NA
113	GO:0051171	regulation of nitrogen compound metabolic process	Any process that modulates the frequency, rate or extent of the chemical reactions and pathways involving nitrogen or nitrogenous compounds.	23.144% (53/229)	0.154454	0.81	NA	NA
125	GO:0043408	regulation of MAPK cascade	Any process that modulates the frequency, rate or extent of signal transduction mediated by the MAP kinase (MAPK) cascade.	24% (18/75)	0.161754	0.79	NA	NA
14	GO:0007423	sensory organ development	The process whose specific outcome is the progression of sensory organs over time, from its formation to the mature structure.	27.586% (8/29)	0.172836	0.76	NA	NA
96	GO:0008037	cell recognition	The process in which a cell in an organism interprets its surroundings.	27.586% (8/29)	0.172836	0.76	NA	NA
46	GO:0015980	energy derivation by oxidation of organic compounds	The chemical reactions and pathways by which a cell derives energy from organic compounds; results in the oxidation of the compounds from which energy is released.	33.333% (4/12)	0.183037	0.74	NA	NA
65	GO:0043467	regulation of generation of precursor metabolites and energy	Any process that modulates the frequency, rate or extent of the chemical reactions and pathways resulting in the formation of precursor metabolites, substances from which energy is derived, and the processes involved in the liberation of energy from these substances.	33.333% (4/12)	0.183037	0.74	NA	NA
2	GO:0048609	multicellular organismal reproductive process	The process, occurring above the cellular level, that is pertinent to the reproductive function of a multicellular organism. This includes the integrated processes at the level of tissues and organs.	28% (7/25)	0.185457	0.73	NA	NA
124	GO:0045055	regulated exocytosis	A process of exocytosis in which soluble proteins and other substances are initially stored in secretory vesicles for later release. It is found mainly in cells that are specialized for secreting products such as hormones, neurotransmitters, or digestive enzymes rapidly on demand.	28% (7/25)	0.185457	0.73	NA	NA
54	GO:0051222	positive regulation of protein transport	Any process that activates or increases the frequency, rate or extent of the directed movement of a protein into, out of or within a cell, or between cells, by means of some agent such as a transporter or pore.	37.5% (9/24)	0.207666	0.68	NA	NA
121	GO:0048468	cell development	The process whose specific outcome is the progression of the cell over time, from its formation to the mature structure. Cell development does not include the steps involved in committing a cell to a specific fate.	26.042% (25/96)	0.208358	0.68	NA	NA
3	GO:0010634	positive regulation of epithelial cell migration	Any process that activates or increases the frequency, rate or extent of epithelial cell migration.	29.412% (5/17)	0.212946	0.67	NA	NA
6	GO:1903531	negative regulation of secretion by cell	NA	29.412% (5/17)	0.212946	0.67	NA	NA
21	GO:0000302	response to reactive oxygen species	Any process that results in a change in state or activity of a cell or an organism (in terms of movement, secretion, enzyme production, gene expression, etc.) as a result of a reactive oxygen species stimulus. Reactive oxygen species include singlet oxygen, superoxide, and oxygen free radicals.	29.412% (5/17)	0.212946	0.67	NA	NA
35	GO:0007005	mitochondrion organization	A process that is carried out at the cellular level which results in the assembly, arrangement of constituent parts, or disassembly of a mitochondrion; includes mitochondrial morphogenesis and distribution, and replication of the mitochondrial genome as well as synthesis of new mitochondrial components.	29.412% (5/17)	0.212946	0.67	NA	NA
57	GO:0045596	negative regulation of cell differentiation	Any process that stops, prevents, or reduces the frequency, rate or extent of cell differentiation.	28.07% (16/57)	0.212929	0.67	NA	NA
20	GO:0030001	metal ion transport	The directed movement of metal ions, any metal ion with an electric charge, into, out of or within a cell, or between cells, by means of some agent such as a transporter or pore.	24.444% (11/45)	0.226716	0.64	NA	NA
36	GO:0021782	glial cell development	The process aimed at the progression of a glial cell over time, from initial commitment of the cell to a specific fate, to the fully functional differentiated cell.	43.75% (7/16)	0.233286	0.63	NA	NA
73	GO:1902533	positive regulation of intracellular signal transduction	NA	22.222% (22/99)	0.236723	0.63	NA	NA
80	GO:0051345	positive regulation of hydrolase activity	Any process that activates or increases the frequency, rate or extent of hydrolase activity, the catalysis of the hydrolysis of various bonds.	23.214% (13/56)	0.260349	0.58	NA	NA
53	GO:0006812	cation transport	The directed movement of cations, atoms or small molecules with a net positive charge, into, out of or within a cell, or between cells, by means of some agent such as a transporter or pore.	28.814% (17/59)	0.291133	0.54	NA	NA
74	GO:0043524	negative regulation of neuron apoptotic process	Any process that stops, prevents, or reduces the frequency, rate or extent of cell death by apoptotic process in neurons.	26.316% (5/19)	0.293423	0.53	NA	NA
111	GO:0043269	regulation of ion transport	Any process that modulates the frequency, rate or extent of the directed movement of charged atoms or small charged molecules into, out of or within a cell, or between cells, by means of some agent such as a transporter or pore.	22.917% (11/48)	0.303769	0.52	NA	NA
28	GO:0050767	regulation of neurogenesis	Any process that modulates the frequency, rate or extent of neurogenesis, the generation of cells in the nervous system.	32.258% (10/31)	0.306718	0.51	NA	NA
83	GO:0046907	intracellular transport	The directed movement of substances within a cell.	32.258% (10/31)	0.306718	0.51	NA	NA
7	GO:0008285	negative regulation of cell population proliferation	Any process that stops, prevents or reduces the rate or extent of cell proliferation.	21.687% (18/83)	0.31289	0.5	NA	NA
93	GO:0051271	negative regulation of cellular component movement	Any process that stops, prevents, or reduces the frequency, rate or extent of the movement of a cellular component.	24.138% (7/29)	0.314669	0.5	NA	NA
27	GO:0009611	response to wounding	Any process that results in a change in state or activity of a cell or an organism (in terms of movement, secretion, enzyme production, gene expression, etc.) as a result of a stimulus indicating damage to the organism.	22.222% (12/54)	0.332717	0.48	NA	NA
58	GO:0043300	regulation of leukocyte degranulation	Any process that modulates the frequency, rate, or extent of leukocyte degranulation.	25% (5/20)	0.335615	0.47	NA	NA
11	GO:0050764	regulation of phagocytosis	Any process that modulates the frequency, rate or extent of phagocytosis, the process in which phagocytes engulf external particulate material.	24% (6/25)	0.344079	0.46	NA	NA
30	GO:0031330	negative regulation of cellular catabolic process	Any process that stops, prevents, or reduces the frequency, rate or extent of the chemical reactions and pathways resulting in the breakdown of substances, carried out by individual cells.	27.273% (3/11)	0.35705	0.45	NA	NA
95	GO:0045807	positive regulation of endocytosis	Any process that activates or increases the frequency, rate or extent of endocytosis.	25% (4/16)	0.370912	0.43	NA	NA
19	GO:0098586	cellular response to virus	Any process that results in a change in state or activity of a cell (in terms of movement, secretion, enzyme production, gene expression, etc.) as a result of a stimulus from a virus.	23.529% (4/17)	0.419517	0.38	NA	NA
56	GO:0006914	autophagy	The cellular catabolic process in which cells digest parts of their own cytoplasm; allows for both recycling of macromolecular constituents under conditions of cellular stress and remodeling the intracellular structure for cell differentiation.	22.727% (5/22)	0.421104	0.38	NA	NA
63	GO:0046700	heterocycle catabolic process	The chemical reactions and pathways resulting in the breakdown of heterocyclic compounds, those with a cyclic molecular structure and at least two different atoms in the ring (or rings).	23.529% (4/17)	0.419517	0.38	NA	NA
52	GO:0045926	negative regulation of growth	Any process that stops, prevents or reduces the rate or extent of growth, the increase in size or mass of all or part of an organism.	23.077% (3/13)	0.471379	0.33	NA	NA
50	GO:0006886	intracellular protein transport	The directed movement of proteins in a cell, including the movement of proteins between specific compartments or structures within a cell, such as organelles of a eukaryotic cell.	35% (7/20)	0.521527	0.28	NA	NA
39	GO:0051656	establishment of organelle localization	The directed movement of an organelle to a specific location.	20% (4/20)	0.558152	0.25	NA	NA
61	GO:0008630	intrinsic apoptotic signaling pathway in response to DNA damage	A series of molecular signals in which an intracellular signal is conveyed to trigger the apoptotic death of a cell. The pathway is induced by the detection of DNA damage, and ends when the execution phase of apoptosis is triggered.	20% (2/10)	0.603381	0.22	NA	NA

## Sheet: MG6
	GO.ID	term	definition	genes frequency	pvalue	neglog10 pvalue	Significant genes	Significant genes symbol				Ordered by -log10 value (largest to smallest)
77	GO:0070925	organelle assembly	The aggregation, arrangement and bonding together of a set of components to form an organelle. An organelle is an organized structure of distinctive morphology and function. Includes the nucleus, mitochondria, plastids, vacuoles, vesicles, ribosomes and the cytoskeleton. Excludes the plasma membrane.	61.538% (8/13)	0.00324929	2.49	12490;13033;14086;17258;18439;19164;668218;72068	Cd34;Ctsd;Fscn1;Mef2a;P2rx7;Psen1;Bin2;Cnot2
51	GO:0050808	synapse organization	A process that is carried out at the cellular level which results in the assembly, arrangement of constituent parts, or disassembly of a synapse, the junction between a neuron and a target (neuron, muscle, or secretory cell).	56.25% (9/16)	0.00409227	2.39	12259;12260;12273;13051;16409;18186;19164;20692;83433	C1qa;C1qb;C5ar1;Cx3cr1;Itgam;Nrp1;Psen1;Sparc;Trem2
55	GO:0032956	regulation of actin cytoskeleton organization	Any process that modulates the frequency, rate or extent of the formation, arrangement of constituent parts, or disassembly of cytoskeletal structures comprising actin filaments and their associated proteins.	63.636% (7/11)	0.00469009	2.33	12978;14086;15894;16175;17127;18186;30948	Csf1r;Fscn1;Icam1;Il1a;Smad3;Nrp1;Bin1
83	GO:0046907	intracellular transport	The directed movement of substances within a cell.	45.161% (14/31)	0.00487006	2.31	11946;12028;12512;12520;15937;16019;16409;16783;19164;22433;26413;30948;320982;66914	Atp5a1;Bax;Cd63;Cd81;Ier3;Ighm;Itgam;Lamp1;Psen1;Xbp1;Mapk1;Bin1;Arl4c;Vps28
20	GO:0030001	metal ion transport	The directed movement of metal ions, any metal ion with an electric charge, into, out of or within a cell, or between cells, by means of some agent such as a transporter or pore.	40% (18/45)	0.00689725	2.16	12028;12489;12512;12774;14319;14381;14683;15894;16150;17096;18173;18439;19164;19264;30948;67712;70839;83433	Bax;Cd33;Cd63;Ccr5;Fth1;G6pdx;Gnas;Icam1;Ikbkb;Lyn;Slc11a1;P2rx7;Psen1;Ptprc;Bin1;Slc25a37;P2ry12;Trem2
41	GO:0000165	MAPK cascade	An intracellular protein kinase cascade containing at least a MAPK, a MAPKK and a MAP3K. The cascade can also contain an additional tiers: the upstream MAP4K. The kinases in each tier phosphorylate and activate the kinase in the downstream tier to transmit a signal within a cell.	35.294% (30/85)	0.00893065	2.05	12520;12978;142980;15894;16019;16175;16194;16476;170743;17096;17127;171285;17258;17869;18033;18173;18186;18439;18673;19164;19261;19264;20305;21672;217303;21858;22433;24136;26413;83433	Cd81;Csf1r;Tlr3;Icam1;Ighm;Il1a;Il6ra;Jun;Tlr7;Lyn;Smad3;Havcr2;Mef2a;Myc;Nfkb1;Slc11a1;Nrp1;P2rx7;Phb;Psen1;Sirpa;Ptprc;Ccl6;Prdx2;Cd300a;Timp2;Xbp1;Zeb2;Mapk1;Trem2
64	GO:0003002	regionalization	The pattern specification process that results in the subdivision of an axis or axes in space to define an area or volume in which specific patterns of cell differentiation will take place or in which cells interpret a specific environment.	58.333% (7/12)	0.00908171	2.04	12259;16409;16658;17127;18186;19164;24136	C1qa;Itgam;Mafb;Smad3;Nrp1;Psen1;Zeb2
34	GO:0098662	inorganic cation transmembrane transport	A process in which an inorganic cation is transported from one side of a membrane to the other by means of some agent such as a transporter or pore.	43.333% (13/30)	0.0103051	1.99	11946;12028;12512;12774;14381;17096;18173;18439;19264;30948;67712;70839;83433	Atp5a1;Bax;Cd63;Ccr5;G6pdx;Lyn;Slc11a1;P2rx7;Ptprc;Bin1;Slc25a37;P2ry12;Trem2
75	GO:0010638	positive regulation of organelle organization	Any process that increases the frequency, rate or extent of a process involved in the formation, arrangement of constituent parts, or disassembly of an organelle.	45.833% (11/24)	0.0112639	1.95	12028;14086;15894;16175;17127;18186;18439;26413;30948;72068;83433	Bax;Fscn1;Icam1;Il1a;Smad3;Nrp1;P2rx7;Mapk1;Bin1;Cnot2;Trem2
44	GO:0007267	cell-cell signaling	Any process that mediates the transfer of information from one cell to another. This process includes signal transduction in the receiving cell and, where applicable, release of a ligand and any processes that actively facilitate its transport and presentation to the receiving cell. Examples include signaling via soluble ligands, via cell adhesion molecules and via gap junctions.	35.294% (24/68)	0.0115582	1.94	12490;12495;12514;12774;13051;13653;14127;14131;14683;16175;16409;17096;17127;17869;18033;18439;19164;217303;21938;22433;24136;26413;58198;70839	Cd34;Entpd1;Cd68;Ccr5;Cx3cr1;Egr1;Fcer1g;Fcgr3;Gnas;Il1a;Itgam;Lyn;Smad3;Myc;Nfkb1;P2rx7;Psen1;Cd300a;Tnfrsf1b;Xbp1;Zeb2;Mapk1;Sall1;P2ry12
33	GO:0007015	actin filament organization	A process that is carried out at the cellular level which results in the assembly, arrangement of constituent parts, or disassembly of cytoskeletal structures comprising actin filaments. Includes processes that control the spatial distribution of actin filaments, such as organizing filaments into meshworks, bundles, or other structures, as by cross-linking.	60% (6/10)	0.0134814	1.87	14086;15894;17127;18186;19261;30948	Fscn1;Icam1;Smad3;Nrp1;Sirpa;Bin1
72	GO:0021543	pallium development	The process whose specific outcome is the progression of the pallium over time, from its formation to the mature structure. The pallium is the roof region of the telencephalon.	60% (6/10)	0.0134814	1.87	12028;12978;13051;19164;24136;70839	Bax;Csf1r;Cx3cr1;Psen1;Zeb2;P2ry12
78	GO:0010256	endomembrane system organization	A process that is carried out at the cellular level which results in the assembly, arrangement of constituent parts, or disassembly of the endomembrane system.	60% (6/10)	0.0134814	1.87	12527;18439;19264;26413;30948;668218	Cd9;P2rx7;Ptprc;Mapk1;Bin1;Bin2
16	GO:0022411	cellular component disassembly	A cellular process that results in the breakdown of a cellular component.	50% (8/16)	0.0169703	1.77	12028;12259;12260;13051;14086;16409;17869;83433	Bax;C1qa;C1qb;Cx3cr1;Fscn1;Itgam;Myc;Trem2
110	GO:0009165	nucleotide biosynthetic process	The chemical reactions and pathways resulting in the formation of nucleotides, any nucleoside that is esterified with (ortho)phosphate or an oligophosphate at any hydroxyl group on the glycose moiety; may be mono-, di- or triphosphate; this definition includes cyclic-nucleotides (nucleoside cyclic phosphates).	50% (8/16)	0.0169703	1.77	11946;12495;14381;15452;17869;26413;269951;83433	Atp5a1;Entpd1;G6pdx;Hprt;Myc;Mapk1;Idh2;Trem2
121	GO:0048468	cell development	The process whose specific outcome is the progression of the cell over time, from its formation to the mature structure. Cell development does not include the steps involved in committing a cell to a specific fate.	32.292% (31/96)	0.0170501	1.77	12028;12259;12273;12774;12978;13051;14381;15212;15452;15894;15979;16150;16175;16409;16476;17096;17127;17258;17289;17869;18024;18186;19164;19264;21938;22433;24136;26413;269951;30948;83433	Bax;C1qa;C5ar1;Ccr5;Csf1r;Cx3cr1;G6pdx;Hexb;Hprt;Icam1;Ifngr1;Ikbkb;Il1a;Itgam;Jun;Lyn;Smad3;Mef2a;Mertk;Myc;Nfe2l2;Nrp1;Psen1;Ptprc;Tnfrsf1b;Xbp1;Zeb2;Mapk1;Idh2;Bin1;Trem2
57	GO:0045596	negative regulation of cell differentiation	Any process that stops, prevents, or reduces the frequency, rate or extent of cell differentiation.	35.088% (20/57)	0.0233527	1.63	12774;14381;16175;16190;16658;16768;17096;17127;17869;18024;18186;19164;21672;22433;231633;26413;269951;58198;70839;83433	Ccr5;G6pdx;Il1a;Il4ra;Mafb;Lag3;Lyn;Smad3;Myc;Nfe2l2;Nrp1;Psen1;Prdx2;Xbp1;Tmem119;Mapk1;Idh2;Sall1;P2ry12;Trem2
116	GO:0060627	regulation of vesicle-mediated transport	Any process that modulates the rate, frequency, or extent of vesicle-mediated transport, the directed movement of substances, either within a vesicle or in the vesicle membrane, into, out of or within a cell.	35.088% (20/57)	0.0233527	1.63	12475;12512;14127;14131;16019;16190;16409;16414;16783;17096;17289;18173;18439;19261;19264;217303;26413;30948;66914;83433	Cd14;Cd63;Fcer1g;Fcgr3;Ighm;Il4ra;Itgam;Itgb2;Lamp1;Lyn;Mertk;Slc11a1;P2rx7;Sirpa;Ptprc;Cd300a;Mapk1;Bin1;Vps28;Trem2
24	GO:1903578	regulation of ATP metabolic process	NA	54.545% (6/11)	0.024031	1.62	12495;15937;17869;18439;19164;83433	Entpd1;Ier3;Myc;P2rx7;Psen1;Trem2
43	GO:0048705	skeletal system morphogenesis	The process in which the anatomical structures of the skeleton are generated and organized.	54.545% (6/11)	0.024031	1.62	14683;17127;17869;18439;19164;231633	Gnas;Smad3;Myc;P2rx7;Psen1;Tmem119
60	GO:1902903	regulation of supramolecular fiber organization	NA	54.545% (6/11)	0.024031	1.62	15894;17127;18186;19164;30948;83433	Icam1;Smad3;Nrp1;Psen1;Bin1;Trem2
122	GO:0046390	ribose phosphate biosynthetic process	The chemical reactions and pathways resulting in the formation of ribose phosphate, any phosphorylated ribose sugar.	54.545% (6/11)	0.024031	1.62	11946;12495;14381;15452;17869;83433	Atp5a1;Entpd1;G6pdx;Hprt;Myc;Trem2
112	GO:0042325	regulation of phosphorylation	Any process that modulates the frequency, rate or extent of addition of phosphate groups into a molecule.	31.132% (33/106)	0.0247807	1.61	12028;12273;12520;12524;12978;13051;13653;14683;15894;15937;15975;16019;16150;16194;16414;16476;170743;17096;17289;17869;18173;18186;18439;18673;19164;19261;19264;217303;22433;231633;24136;26413;83433	Bax;C5ar1;Cd81;Cd86;Csf1r;Cx3cr1;Egr1;Gnas;Icam1;Ier3;Ifnar1;Ighm;Ikbkb;Il6ra;Itgb2;Jun;Tlr7;Lyn;Mertk;Myc;Slc11a1;Nrp1;P2rx7;Phb;Psen1;Sirpa;Ptprc;Cd300a;Xbp1;Tmem119;Zeb2;Mapk1;Trem2
53	GO:0006812	cation transport	The directed movement of cations, atoms or small molecules with a net positive charge, into, out of or within a cell, or between cells, by means of some agent such as a transporter or pore.	42.373% (25/59)	0.0253792	1.6	11946;12028;12489;12495;12512;12774;14127;14131;14319;14381;14683;15894;15979;16150;17096;18173;18439;19164;19264;217303;22433;30948;67712;70839;83433	Atp5a1;Bax;Cd33;Entpd1;Cd63;Ccr5;Fcer1g;Fcgr3;Fth1;G6pdx;Gnas;Icam1;Ifngr1;Ikbkb;Lyn;Slc11a1;P2rx7;Psen1;Ptprc;Cd300a;Xbp1;Bin1;Slc25a37;P2ry12;Trem2
88	GO:0034764	positive regulation of transmembrane transport	Any process that activates or increases the frequency, rate or extent of the directed movement of a solute from one side of a membrane to the other.	45% (9/20)	0.0251449	1.6	12028;14381;15979;16150;17258;18024;18439;19164;83433	Bax;G6pdx;Ifngr1;Ikbkb;Mef2a;Nfe2l2;P2rx7;Psen1;Trem2
5	GO:0015850	organic hydroxy compound transport	The directed movement of an organic hydroxy compound (organic alcohol) into, out of or within a cell, or between cells, by means of some agent such as a transporter or pore. An organic hydroxy compound is an organic compound having at least one hydroxy group attached to a carbon atom.	47.059% (8/17)	0.0258413	1.59	12495;14127;14131;17869;217303;22433;70839;83433	Entpd1;Fcer1g;Fcgr3;Myc;Cd300a;Xbp1;P2ry12;Trem2
35	GO:0007005	mitochondrion organization	A process that is carried out at the cellular level which results in the assembly, arrangement of constituent parts, or disassembly of a mitochondrion; includes mitochondrial morphogenesis and distribution, and replication of the mitochondrial genome as well as synthesis of new mitochondrial components.	47.059% (8/17)	0.0258413	1.59	12028;15937;16476;17258;17869;18439;18673;83433	Bax;Ier3;Jun;Mef2a;Myc;P2rx7;Phb;Trem2
45	GO:0048708	astrocyte differentiation	The process in which a relatively unspecialized cell acquires the specialized features of an astrocyte. An astrocyte is the most abundant type of glial cell. Astrocytes provide support for neurons and regulate the environment in which they function.	50% (7/14)	0.0256696	1.59	12259;12273;15979;19164;26413;30948;83433	C1qa;C5ar1;Ifngr1;Psen1;Mapk1;Bin1;Trem2
86	GO:1905523	positive regulation of macrophage migration	NA	50% (7/14)	0.0256696	1.59	12273;12978;13051;14747;26413;70839;83433	C5ar1;Csf1r;Cx3cr1;Cmklr1;Mapk1;P2ry12;Trem2
47	GO:0071417	cellular response to organonitrogen compound	Any process that results in a change in state or activity of a cell (in terms of movement, secretion, enzyme production, gene expression, etc.) as a result of an organonitrogen stimulus. An organonitrogen compound is formally a compound containing at least one carbon-nitrogen bond.	38.235% (13/34)	0.0330221	1.48	13653;14683;15894;16476;18024;18033;19164;20852;216799;22433;26413;70839;83433	Egr1;Gnas;Icam1;Jun;Nfe2l2;Nfkb1;Psen1;Stat6;Nlrp3;Xbp1;Mapk1;P2ry12;Trem2
54	GO:0051222	positive regulation of protein transport	Any process that activates or increases the frequency, rate or extent of the directed movement of a protein into, out of or within a cell, or between cells, by means of some agent such as a transporter or pore.	41.667% (10/24)	0.0330048	1.48	12489;12520;16175;16409;18439;19164;22433;26413;66914;83433	Cd33;Cd81;Il1a;Itgam;P2rx7;Psen1;Xbp1;Mapk1;Vps28;Trem2
111	GO:0043269	regulation of ion transport	Any process that modulates the frequency, rate or extent of the directed movement of charged atoms or small charged molecules into, out of or within a cell, or between cells, by means of some agent such as a transporter or pore.	35.417% (17/48)	0.0333897	1.48	12028;12489;12495;12512;14381;14683;15894;15979;16150;16175;17096;18439;19164;217303;30948;70839;83433	Bax;Cd33;Entpd1;Cd63;G6pdx;Gnas;Icam1;Ifngr1;Ikbkb;Il1a;Lyn;P2rx7;Psen1;Cd300a;Bin1;P2ry12;Trem2
104	GO:0042063	gliogenesis	The process that results in the generation of glial cells. This includes the production of glial progenitors and their differentiation into mature glia.	43.59% (17/39)	0.0344905	1.46	12259;12273;12527;12978;13051;15212;15979;16409;17096;17869;19164;21938;26413;269951;30948;70839;83433	C1qa;C5ar1;Cd9;Csf1r;Cx3cr1;Hexb;Ifngr1;Itgam;Lyn;Myc;Psen1;Tnfrsf1b;Mapk1;Idh2;Bin1;P2ry12;Trem2
115	GO:0051668	localization within membrane	Any process in which a substance or cellular entity, such as a protein complex or organelle, is transported to, and/or maintained in, a specific location within a membrane.	42.857% (9/21)	0.0354297	1.45	12028;12520;14127;16150;16409;16414;19264;320982;83433	Bax;Cd81;Fcer1g;Ikbkb;Itgam;Itgb2;Ptprc;Arl4c;Trem2
66	GO:0048589	developmental growth	The increase in size or mass of an entire organism, a part of an organism or a cell, where the increase in size or mass has the specific outcome of the progression of the organism over time from one condition to another.	38.71% (12/31)	0.0365425	1.44	12520;12527;12774;12978;14381;14683;16194;17127;18186;24136;26413;58198	Cd81;Cd9;Ccr5;Csf1r;G6pdx;Gnas;Il6ra;Smad3;Nrp1;Zeb2;Mapk1;Sall1
8	GO:0030168	platelet activation	A series of progressive, overlapping events triggered by exposure of the platelets to subendothelial tissue. These events include shape change, adhesiveness, aggregation, and release reactions. When carried through to completion, these events lead to the formation of a stable hemostatic plug.	44.444% (8/18)	0.0375199	1.43	12495;12527;14127;14683;16194;17096;17289;70839	Entpd1;Cd9;Fcer1g;Gnas;Il6ra;Lyn;Mertk;P2ry12
40	GO:0001774	microglial cell activation	The change in morphology and behavior of a microglial cell resulting from exposure to a cytokine, chemokine, cellular ligand, or soluble factor.	44.444% (8/18)	0.0375199	1.43	12259;12273;13051;142980;15979;16409;16476;83433	C1qa;C5ar1;Cx3cr1;Tlr3;Ifngr1;Itgam;Jun;Trem2
46	GO:0015980	energy derivation by oxidation of organic compounds	The chemical reactions and pathways by which a cell derives energy from organic compounds; results in the oxidation of the compounds from which energy is released.	50% (6/12)	0.0389803	1.41	11946;12028;14683;15975;17869;269951	Atp5a1;Bax;Gnas;Ifnar1;Myc;Idh2
79	GO:1900542	regulation of purine nucleotide metabolic process	NA	50% (6/12)	0.0389803	1.41	12495;15937;17869;18439;19164;83433	Entpd1;Ier3;Myc;P2rx7;Psen1;Trem2
94	GO:0071402	cellular response to lipoprotein particle stimulus	Any process that results in a change in state or activity of a cell (in terms of movement, secretion, enzyme production, gene expression, etc.) as a result of a lipoprotein particle stimulus.	50% (6/12)	0.0389803	1.41	12514;12520;12527;14127;16414;83433	Cd68;Cd81;Cd9;Fcer1g;Itgb2;Trem2
97	GO:0055094	response to lipoprotein particle	Any process that results in a change in state or activity of a cell or an organism (in terms of movement, secretion, enzyme production, gene expression, etc.) as a result of a lipoprotein particle stimulus.	50% (6/12)	0.0389803	1.41	12514;12520;12527;14127;16414;83433	Cd68;Cd81;Cd9;Fcer1g;Itgb2;Trem2
123	GO:0034614	cellular response to reactive oxygen species	Any process that results in a change in state or activity of a cell (in terms of movement, secretion, enzyme production, gene expression, etc.) as a result of a reactive oxygen species stimulus. Reactive oxygen species include singlet oxygen, superoxide, and oxygen free radicals.	50% (6/12)	0.0389803	1.41	16476;18024;19261;20852;21672;26413	Jun;Nfe2l2;Sirpa;Stat6;Prdx2;Mapk1
118	GO:0045936	negative regulation of phosphate metabolic process	Any process that stops, prevents, or reduces the frequency, rate or extent of the chemical reactions and pathways involving phosphates.	39.286% (11/28)	0.0402969	1.39	12028;12495;15937;16150;16476;17096;19164;19261;19264;217303;22433	Bax;Entpd1;Ier3;Ikbkb;Jun;Lyn;Psen1;Sirpa;Ptprc;Cd300a;Xbp1
125	GO:0043408	regulation of MAPK cascade	Any process that modulates the frequency, rate or extent of signal transduction mediated by the MAP kinase (MAPK) cascade.	32% (24/75)	0.0421506	1.38	12520;12978;142980;15894;16019;16175;16194;16476;17096;171285;18186;18439;18673;19164;19261;19264;20305;21672;217303;21858;22433;24136;26413;83433	Cd81;Csf1r;Tlr3;Icam1;Ighm;Il1a;Il6ra;Jun;Lyn;Havcr2;Nrp1;P2rx7;Phb;Psen1;Sirpa;Ptprc;Ccl6;Prdx2;Cd300a;Timp2;Xbp1;Zeb2;Mapk1;Trem2
114	GO:0051172	negative regulation of nitrogen compound metabolic process	Any process that stops, prevents, or reduces the frequency, rate or extent of the chemical reactions and pathways involving nitrogen or nitrogenous compounds.	30.392% (31/102)	0.0429891	1.37	12028;12490;12495;13653;14381;15900;15937;16150;16409;16476;17096;17127;17258;17869;18033;18173;18538;18673;19164;19261;19264;20852;217303;21858;22433;24136;30948;58198;66914;72068;83433	Bax;Cd34;Entpd1;Egr1;G6pdx;Irf8;Ier3;Ikbkb;Itgam;Jun;Lyn;Smad3;Mef2a;Myc;Nfkb1;Slc11a1;Pcna;Phb;Psen1;Sirpa;Ptprc;Stat6;Cd300a;Timp2;Xbp1;Zeb2;Bin1;Sall1;Vps28;Cnot2;Trem2
120	GO:0019220	regulation of phosphate metabolic process	Any process that modulates the frequency, rate or extent of the chemical reactions and pathways involving phosphates.	32.143% (36/112)	0.0438922	1.36	12028;12273;12489;12495;12520;12524;12978;13051;13653;14683;15894;15937;15975;16019;16150;16194;16414;16476;170743;17096;17127;17289;17869;18173;18186;18439;18673;19164;19261;19264;217303;22433;231633;24136;26413;83433	Bax;C5ar1;Cd33;Entpd1;Cd81;Cd86;Csf1r;Cx3cr1;Egr1;Gnas;Icam1;Ier3;Ifnar1;Ighm;Ikbkb;Il6ra;Itgb2;Jun;Tlr7;Lyn;Smad3;Mertk;Myc;Slc11a1;Nrp1;P2rx7;Phb;Psen1;Sirpa;Ptprc;Cd300a;Xbp1;Tmem119;Zeb2;Mapk1;Trem2
126	GO:0051347	positive regulation of transferase activity	Any process that activates or increases the frequency, rate or extent of transferase activity, the catalysis of the transfer of a group, e.g. a methyl group, glycosyl group, acyl group, phosphorus-containing, or other groups, from a donor compound to an acceptor.	33.962% (18/53)	0.0440837	1.36	12520;12524;12978;13653;16194;17096;17289;17869;18173;18439;18538;18673;19164;19264;217303;24136;26413;83433	Cd81;Cd86;Csf1r;Egr1;Il6ra;Lyn;Mertk;Myc;Slc11a1;P2rx7;Pcna;Phb;Psen1;Ptprc;Cd300a;Zeb2;Mapk1;Trem2
113	GO:0051171	regulation of nitrogen compound metabolic process	Any process that modulates the frequency, rate or extent of the chemical reactions and pathways involving nitrogen or nitrogenous compounds.	28.384% (65/229)	0.0448754	1.35	12028;12273;12489;12490;12495;12520;12524;12978;13033;13051;13653;14282;142980;14381;14683;14747;15212;15452;15894;15900;15937;15975;15979;16019;16150;16175;16194;16409;16414;16476;16658;170743;17096;17127;171285;17258;17869;18024;18033;18173;18186;18439;18538;18673;19164;19261;19264;20540;20852;21672;216799;217303;21858;21938;22433;231633;24136;26413;27056;30948;58198;66914;67712;72068;83433	Bax;C5ar1;Cd33;Cd34;Entpd1;Cd81;Cd86;Csf1r;Ctsd;Cx3cr1;Egr1;Fosb;Tlr3;G6pdx;Gnas;Cmklr1;Hexb;Hprt;Icam1;Irf8;Ier3;Ifnar1;Ifngr1;Ighm;Ikbkb;Il1a;Il6ra;Itgam;Itgb2;Jun;Mafb;Tlr7;Lyn;Smad3;Havcr2;Mef2a;Myc;Nfe2l2;Nfkb1;Slc11a1;Nrp1;P2rx7;Pcna;Phb;Psen1;Sirpa;Ptprc;Slc7a7;Stat6;Prdx2;Nlrp3;Cd300a;Timp2;Tnfrsf1b;Xbp1;Tmem119;Zeb2;Mapk1;Irf5;Bin1;Sall1;Vps28;Slc25a37;Cnot2;Trem2
117	GO:0045935	positive regulation of nucleobase-containing compound metabolic process	Any cellular process that activates or increases the frequency, rate or extent of the chemical reactions and pathways involving nucleobases, nucleosides, nucleotides and nucleic acids.	29.825% (34/114)	0.0443697	1.35	12028;12520;13653;14282;142980;15212;15900;15975;16150;16175;16476;16658;170743;17127;17258;17869;18024;18033;18173;18439;18538;18673;19164;19264;20852;216799;21938;22433;24136;26413;27056;58198;72068;83433	Bax;Cd81;Egr1;Fosb;Tlr3;Hexb;Irf8;Ifnar1;Ikbkb;Il1a;Jun;Mafb;Tlr7;Smad3;Mef2a;Myc;Nfe2l2;Nfkb1;Slc11a1;P2rx7;Pcna;Phb;Psen1;Ptprc;Stat6;Nlrp3;Tnfrsf1b;Xbp1;Zeb2;Mapk1;Irf5;Sall1;Cnot2;Trem2
119	GO:0042176	regulation of protein catabolic process	Any process that modulates the frequency, rate or extent of the chemical reactions and pathways resulting in the breakdown of a protein by the destruction of the native, active configuration, with or without the hydrolysis of peptide bonds.	40% (10/25)	0.0442436	1.35	12520;15937;17127;18673;19164;21858;21938;22433;66914;83433	Cd81;Ier3;Smad3;Phb;Psen1;Timp2;Tnfrsf1b;Xbp1;Vps28;Trem2
124	GO:0045055	regulated exocytosis	A process of exocytosis in which soluble proteins and other substances are initially stored in secretory vesicles for later release. It is found mainly in cells that are specialized for secreting products such as hormones, neurotransmitters, or digestive enzymes rapidly on demand.	40% (10/25)	0.0442436	1.35	14127;16190;16409;16414;16783;17096;18439;19164;217303;56743	Fcer1g;Il4ra;Itgam;Itgb2;Lamp1;Lyn;P2rx7;Psen1;Cd300a;Lat2
127	GO:0061024	membrane organization	A process which results in the assembly, arrangement of constituent parts, or disassembly of a membrane. A membrane is a double layer of lipid molecules that encloses all cells, and, in eukaryotes, many organelles; may be a single or double lipid bilayer; also includes associated proteins.	34.783% (16/46)	0.0460976	1.34	12028;12527;14127;14131;15937;16019;16409;16414;17869;18439;19261;19264;217303;30948;668218;83433	Bax;Cd9;Fcer1g;Fcgr3;Ier3;Ighm;Itgam;Itgb2;Myc;P2rx7;Sirpa;Ptprc;Cd300a;Bin1;Bin2;Trem2
49	GO:0150063	visual system development	NA	40.909% (9/22)	0.0482995	1.32	12028;12259;16409;16476;17127;17289;18186;24136;70839	Bax;C1qa;Itgam;Jun;Smad3;Mertk;Nrp1;Zeb2;P2ry12
70	GO:0009967	positive regulation of signal transduction	Any process that activates or increases the frequency, rate or extent of signal transduction.	29.134% (37/127)	0.0509492	1.29	NA	NA
14	GO:0007423	sensory organ development	The process whose specific outcome is the progression of sensory organs over time, from its formation to the mature structure.	37.931% (11/29)	0.0521718	1.28	NA	NA
98	GO:0043409	negative regulation of MAPK cascade	Any process that stops, prevents, or reduces the frequency, rate or extent of signal transduction mediated by the MAPKKK cascade.	42.105% (8/19)	0.0523094	1.28	NA	NA
23	GO:0032268	regulation of cellular protein metabolic process	Any process that modulates the frequency, rate or extent of the chemical reactions and pathways involving a protein, occurring at the level of an individual cell.	28.472% (41/144)	0.0566221	1.25	NA	NA
36	GO:0021782	glial cell development	The process aimed at the progression of a glial cell over time, from initial commitment of the cell to a specific fate, to the fully functional differentiated cell.	43.75% (7/16)	0.0559842	1.25	NA	NA
13	GO:0008347	glial cell migration	The orderly movement of a glial cell, non-neuronal cells that provide support and nutrition, maintain homeostasis, form myelin, and participate in signal transmission in the nervous system.	46.154% (6/13)	0.0587751	1.23	NA	NA
17	GO:0030111	regulation of Wnt signaling pathway	Any process that modulates the frequency, rate or extent of the activity of the Wnt signal transduction pathway.	46.154% (6/13)	0.0587751	1.23	NA	NA
52	GO:0045926	negative regulation of growth	Any process that stops, prevents or reduces the rate or extent of growth, the increase in size or mass of all or part of an organism.	46.154% (6/13)	0.0587751	1.23	NA	NA
62	GO:0048562	embryonic organ morphogenesis	Morphogenesis, during the embryonic phase, of a tissue or tissues that work together to perform a specific function or functions. Morphogenesis is the process in which anatomical structures are generated and organized. Organs are commonly observed as visibly distinct structures, but may also exist as loosely associated clusters of cells that work together to perform a specific function or functio…	46.154% (6/13)	0.0587751	1.23	NA	NA
1	GO:0009152	purine ribonucleotide biosynthetic process	The chemical reactions and pathways resulting in the formation of a purine ribonucleotide, a compound consisting of ribonucleoside (a purine base linked to a ribose sugar) esterified with a phosphate group at either the 3' or 5'-hydroxyl group of the sugar.	50% (5/10)	0.0595831	1.22	NA	NA
48	GO:0048863	stem cell differentiation	The process in which a relatively unspecialized cell acquires specialized features of a stem cell. A stem cell is a cell that retains the ability to divide and proliferate throughout life to provide progenitor cells that can differentiate into specialized cells.	50% (5/10)	0.0595831	1.22	NA	NA
68	GO:0070373	negative regulation of ERK1 and ERK2 cascade	Any process that stops, prevents, or reduces the frequency, rate or extent of signal transduction mediated by the ERK1 and ERK2 cascade.	50% (5/10)	0.0595831	1.22	NA	NA
90	GO:0120031	plasma membrane bounded cell projection assembly	Formation of a prolongation or process extending and that is bounded by plasma membrane, e.g. a cilium, lamellipodium, or axon.	50% (5/10)	0.0595831	1.22	NA	NA
109	GO:0035303	regulation of dephosphorylation	Any process that modulates the frequency, rate or extent of removal of phosphate groups from a molecule.	50% (5/10)	0.0595831	1.22	NA	NA
25	GO:0007507	heart development	The process whose specific outcome is the progression of the heart over time, from its formation to the mature structure. The heart is a hollow, muscular organ, which, by contracting rhythmically, keeps up the circulation of the blood.	39.13% (9/23)	0.0639554	1.19	NA	NA
69	GO:0070997	neuron death	The process of cell death in a neuron.	33.333% (16/48)	0.0672984	1.17	NA	NA
50	GO:0006886	intracellular protein transport	The directed movement of proteins in a cell, including the movement of proteins between specific compartments or structures within a cell, such as organelles of a eukaryotic cell.	40% (8/20)	0.070419	1.15	NA	NA
59	GO:0001933	negative regulation of protein phosphorylation	Any process that stops, prevents or reduces the rate of addition of phosphate groups to amino acids within a protein.	40% (8/20)	0.070419	1.15	NA	NA
100	GO:0007420	brain development	The process whose specific outcome is the progression of the brain over time, from its formation to the mature structure. Brain development begins with patterning events in the neural tube and ends with the mature structure that is the center of thought and emotion. The brain is responsible for the coordination and control of bodily activities and the interpretation of information from the senses…	50% (12/24)	0.0715939	1.15	NA	NA
80	GO:0051345	positive regulation of hydrolase activity	Any process that activates or increases the frequency, rate or extent of hydrolase activity, the catalysis of the hydrolysis of various bonds.	32.143% (18/56)	0.074387	1.13	NA	NA
22	GO:0042391	regulation of membrane potential	Any process that modulates the establishment or extent of a membrane potential, the electric potential existing across any membrane arising from charges in the membrane itself and from the charges present in the media on either side of the membrane.	41.176% (7/17)	0.0770843	1.11	NA	NA
63	GO:0046700	heterocycle catabolic process	The chemical reactions and pathways resulting in the breakdown of heterocyclic compounds, those with a cyclic molecular structure and at least two different atoms in the ring (or rings).	41.176% (7/17)	0.0770843	1.11	NA	NA
71	GO:0072594	establishment of protein localization to organelle	The directed movement of a protein to a specific location on or in an organelle. Encompasses establishment of localization in the membrane or lumen of a membrane-bounded organelle.	41.176% (7/17)	0.0770843	1.11	NA	NA
85	GO:0048646	anatomical structure formation involved in morphogenesis	The developmental process pertaining to the initial formation of an anatomical structure from unspecified parts. This process begins with the specific processes that contribute to the appearance of the discrete structure and ends when the structural rudiment is recognizable. An anatomical structure is any biological entity that occupies space and is distinguished from its surroundings. Anatomical…	30.12% (25/83)	0.0776102	1.11	NA	NA
73	GO:1902533	positive regulation of intracellular signal transduction	NA	29.293% (29/99)	0.0810371	1.09	NA	NA
10	GO:0002244	hematopoietic progenitor cell differentiation	The process in which precursor cell type acquires the specialized features of a hematopoietic progenitor cell, a class of cell types including myeloid progenitor cells and lymphoid progenitor cells.	42.857% (6/14)	0.0836043	1.08	NA	NA
28	GO:0050767	regulation of neurogenesis	Any process that modulates the frequency, rate or extent of neurogenesis, the generation of cells in the nervous system.	35.484% (11/31)	0.0825436	1.08	NA	NA
82	GO:0016477	cell migration	The controlled self-propelled movement of a cell from one site to a destination guided by molecular cues. Cell migration is a central process in the development and maintenance of multicellular organisms.	29.577% (42/142)	0.0831434	1.08	NA	NA
15	GO:0014902	myotube differentiation	The process in which a relatively unspecialized cell acquires specialized features of a myotube cell. Myotube differentiation starts with myoblast fusion and the appearance of specific cell markers (this is the cell development step). Then individual myotubes can fuse to form bigger myotubes and start to contract. Myotubes are multinucleated cells that are formed when proliferating myoblasts exit…	45.455% (5/11)	0.0892098	1.05	NA	NA
18	GO:0016052	carbohydrate catabolic process	The chemical reactions and pathways resulting in the breakdown of carbohydrates, any of a group of organic compounds based of the general formula Cx(H2O)y.	45.455% (5/11)	0.0892098	1.05	NA	NA
29	GO:0046031	ADP metabolic process	The chemical reactions and pathways involving ADP, adenosine 5'-diphosphate.	45.455% (5/11)	0.0892098	1.05	NA	NA
76	GO:0032535	regulation of cellular component size	A process that modulates the size of a cellular component.	45.455% (5/11)	0.0892098	1.05	NA	NA
101	GO:0045216	cell-cell junction organization	A process that is carried out at the cellular level which results in the assembly, arrangement of constituent parts, or disassembly of a cell-cell junction. A cell-cell junction is a specialized region of connection between two cells.	45.455% (5/11)	0.0892098	1.05	NA	NA
102	GO:0050768	negative regulation of neurogenesis	Any process that stops, prevents, or reduces the frequency, rate or extent of neurogenesis, the generation of cells within the nervous system.	45.455% (5/11)	0.0892098	1.05	NA	NA
103	GO:0014002	astrocyte development	The process aimed at the progression of an astrocyte over time, from initial commitment of the cell to a specific fate, to the fully functional differentiated cell. An astrocyte is the most abundant type of glial cell. Astrocytes provide support for neurons and regulate the environment in which they function.	45.455% (5/11)	0.0892098	1.05	NA	NA
106	GO:0031669	cellular response to nutrient levels	Any process that results in a change in state or activity of a cell (in terms of movement, secretion, enzyme production, gene expression, etc.) as a result of a stimulus reflecting the presence, absence, or concentration of nutrients.	45.455% (5/11)	0.0892098	1.05	NA	NA
108	GO:0090316	positive regulation of intracellular protein transport	Any process that activates or increases the frequency, rate or extent of the directed movement of proteins within cells.	45.455% (5/11)	0.0892098	1.05	NA	NA
9	GO:0002224	toll-like receptor signaling pathway	Any series of molecular signals generated as a consequence of binding to a toll-like receptor. Toll-like receptors directly bind pattern motifs from a variety of microbial sources to initiate innate immune response.	36% (9/25)	0.104059	0.98	NA	NA
84	GO:0010243	response to organonitrogen compound	Any process that results in a change in state or activity of a cell or an organism (in terms of movement, secretion, enzyme production, gene expression, etc.) as a result of an organonitrogen stimulus. An organonitrogen compound is formally a compound containing at least one carbon-nitrogen bond.	41.379% (24/58)	0.104027	0.98	NA	NA
65	GO:0043467	regulation of generation of precursor metabolites and energy	Any process that modulates the frequency, rate or extent of the chemical reactions and pathways resulting in the formation of precursor metabolites, substances from which energy is derived, and the processes involved in the liberation of energy from these substances.	41.667% (5/12)	0.125088	0.9	NA	NA
89	GO:0051493	regulation of cytoskeleton organization	Any process that modulates the frequency, rate or extent of the formation, arrangement of constituent parts, or disassembly of cytoskeletal structures.	64.286% (9/14)	0.12819	0.89	NA	NA
74	GO:0043524	negative regulation of neuron apoptotic process	Any process that stops, prevents, or reduces the frequency, rate or extent of cell death by apoptotic process in neurons.	36.842% (7/19)	0.131401	0.88	NA	NA
38	GO:0051173	positive regulation of nitrogen compound metabolic process	Any process that activates or increases the frequency, rate or extent of the chemical reactions and pathways involving nitrogen or nitrogenous compounds.	28.649% (53/185)	0.13665	0.86	NA	NA
67	GO:0032479	regulation of type I interferon production	Any process that modulates the frequency, rate, or extent of interferon type I production. Type I interferons include the interferon-alpha, beta, delta, episilon, zeta, kappa, tau, and omega gene families.	34.783% (8/23)	0.145129	0.84	NA	NA
26	GO:0031325	positive regulation of cellular metabolic process	Any process that activates or increases the frequency, rate or extent of the chemical reactions and pathways by which individual cells transform chemical substances.	28.421% (54/190)	0.146947	0.83	NA	NA
95	GO:0045807	positive regulation of endocytosis	Any process that activates or increases the frequency, rate or extent of endocytosis.	37.5% (6/16)	0.147844	0.83	NA	NA
31	GO:0031331	positive regulation of cellular catabolic process	Any process that activates or increases the frequency, rate or extent of the chemical reactions and pathways resulting in the breakdown of substances, carried out by individual cells.	33.333% (9/27)	0.155801	0.81	NA	NA
107	GO:0080090	regulation of primary metabolic process	Any process that modulates the frequency, rate or extent of the chemical reactions and pathways within a cell or an organism involving those compounds formed as a part of the normal anabolic and catabolic processes. These processes take place in most, if not all, cells of the organism.	27.826% (64/230)	0.162466	0.79	NA	NA
39	GO:0051656	establishment of organelle localization	The directed movement of an organelle to a specific location.	35% (7/20)	0.164237	0.78	NA	NA
58	GO:0043300	regulation of leukocyte degranulation	Any process that modulates the frequency, rate, or extent of leukocyte degranulation.	35% (7/20)	0.164237	0.78	NA	NA
4	GO:0009144	purine nucleoside triphosphate metabolic process	The chemical reactions and pathways involving purine nucleoside triphosphate, a compound consisting of a purine base linked to a ribose or deoxyribose sugar esterified with triphosphate on the sugar.	40% (4/10)	0.18777	0.73	NA	NA
12	GO:0072006	nephron development	The process whose specific outcome is the progression of the nephron over time, from its formation to the mature structure. A nephron is the functional unit of the kidney.	40% (4/10)	0.18777	0.73	NA	NA
19	GO:0098586	cellular response to virus	Any process that results in a change in state or activity of a cell (in terms of movement, secretion, enzyme production, gene expression, etc.) as a result of a stimulus from a virus.	35.294% (6/17)	0.186441	0.73	NA	NA
61	GO:0008630	intrinsic apoptotic signaling pathway in response to DNA damage	A series of molecular signals in which an intracellular signal is conveyed to trigger the apoptotic death of a cell. The pathway is induced by the detection of DNA damage, and ends when the execution phase of apoptosis is triggered.	40% (4/10)	0.18777	0.73	NA	NA
81	GO:0032651	regulation of interleukin-1 beta production	Any process that modulates the frequency, rate, or extent of interleukin-1 beta production.	31.25% (10/32)	0.192861	0.71	NA	NA
105	GO:0006979	response to oxidative stress	Any process that results in a change in state or activity of a cell or an organism (in terms of movement, secretion, enzyme production, gene expression, etc.) as a result of oxidative stress, a state often resulting from exposure to high levels of reactive oxygen species, e.g. superoxide anions, hydrogen peroxide (H2O2), and hydroxyl radicals.	40% (12/30)	0.205197	0.69	NA	NA
2	GO:0048609	multicellular organismal reproductive process	The process, occurring above the cellular level, that is pertinent to the reproductive function of a multicellular organism. This includes the integrated processes at the level of tissues and organs.	32% (8/25)	0.210487	0.68	NA	NA
11	GO:0050764	regulation of phagocytosis	Any process that modulates the frequency, rate or extent of phagocytosis, the process in which phagocytes engulf external particulate material.	32% (8/25)	0.210487	0.68	NA	NA
91	GO:0098655	cation transmembrane transport	The process in which a cation is transported across a membrane.	44.118% (15/34)	0.212588	0.67	NA	NA
92	GO:0032720	negative regulation of tumor necrosis factor production	Any process that stops, prevents, or reduces the frequency, rate, or extent of tumor necrosis factor production.	35.714% (5/14)	0.212605	0.67	NA	NA
32	GO:0045766	positive regulation of angiogenesis	Any process that activates or increases angiogenesis.	31.034% (9/29)	0.217978	0.66	NA	NA
96	GO:0008037	cell recognition	The process in which a cell in an organism interprets its surroundings.	31.034% (9/29)	0.217978	0.66	NA	NA
30	GO:0031330	negative regulation of cellular catabolic process	Any process that stops, prevents, or reduces the frequency, rate or extent of the chemical reactions and pathways resulting in the breakdown of substances, carried out by individual cells.	36.364% (4/11)	0.24409	0.61	NA	NA
37	GO:0007611	learning or memory	The acquisition and processing of information and/or the storage and retrieval of this information over time.	33.333% (5/15)	0.26221	0.58	NA	NA
27	GO:0009611	response to wounding	Any process that results in a change in state or activity of a cell or an organism (in terms of movement, secretion, enzyme production, gene expression, etc.) as a result of a stimulus indicating damage to the organism.	33.333% (18/54)	0.27854	0.56	NA	NA
42	GO:0034599	cellular response to oxidative stress	Any process that results in a change in state or activity of a cell (in terms of movement, secretion, enzyme production, gene expression, etc.) as a result of oxidative stress, a state often resulting from exposure to high levels of reactive oxygen species, e.g. superoxide anions, hydrogen peroxide (H2O2), and hydroxyl radicals.	40% (10/25)	0.339902	0.47	NA	NA
93	GO:0051271	negative regulation of cellular component movement	Any process that stops, prevents, or reduces the frequency, rate or extent of the movement of a cellular component.	27.586% (8/29)	0.365923	0.44	NA	NA
3	GO:0010634	positive regulation of epithelial cell migration	Any process that activates or increases the frequency, rate or extent of epithelial cell migration.	29.412% (5/17)	0.367425	0.43	NA	NA
6	GO:1903531	negative regulation of secretion by cell	NA	29.412% (5/17)	0.367425	0.43	NA	NA
7	GO:0008285	negative regulation of cell population proliferation	Any process that stops, prevents or reduces the rate or extent of cell proliferation.	25.301% (21/83)	0.381203	0.42	NA	NA
87	GO:0030163	protein catabolic process	The chemical reactions and pathways resulting in the breakdown of a protein by the destruction of the native, active configuration, with or without the hydrolysis of peptide bonds.	37.143% (13/35)	0.398875	0.4	NA	NA
99	GO:0090407	organophosphate biosynthetic process	The chemical reactions and pathways resulting in the biosynthesis of deoxyribose phosphate, the phosphorylated sugar 2-deoxy-erythro-pentose.	50% (9/18)	0.399871	0.4	NA	NA
56	GO:0006914	autophagy	The cellular catabolic process in which cells digest parts of their own cytoplasm; allows for both recycling of macromolecular constituents under conditions of cellular stress and remodeling the intracellular structure for cell differentiation.	22.727% (5/22)	0.619868	0.21	NA	NA
21	GO:0000302	response to reactive oxygen species	Any process that results in a change in state or activity of a cell or an organism (in terms of movement, secretion, enzyme production, gene expression, etc.) as a result of a reactive oxygen species stimulus. Reactive oxygen species include singlet oxygen, superoxide, and oxygen free radicals.	35.294% (6/17)	1	0	NA	NA

## Sheet: Intersections between clusters
	MG2	MG3	MG4	MG5	MG6
GO:0009152 purine ribonucleotide biosynthetic process	1	1	0	0	1
GO:0048609 multicellular organismal reproductive process	1	0	0	0	0		Legend
GO:0010634 positive regulation of epithelial cell migration	1	0	0	0	0		1	Cluster is associated with process
GO:0009144 purine nucleoside triphosphate metabolic process	1	1	0	0	0		0	Cluster is not associated with process
GO:0015850 organic hydroxy compound transport	1	1	1	1	1
GO:1903531 negative regulation of secretion by cell	1	0	1	0	0
GO:0008285 negative regulation of cell population proliferation	1	1	0	0	0
GO:0030168 platelet activation	1	1	0	0	1
GO:0002224 toll-like receptor signaling pathway	1	1	0	1	0
GO:0002244 hematopoietic progenitor cell differentiation	1	0	0	1	1
GO:0050764 regulation of phagocytosis	1	0	0	0	0
GO:0072006 nephron development	1	0	0	0	0
GO:0008347 glial cell migration	1	1	1	1	1
GO:0007423 sensory organ development	0	1	0	0	1
GO:0014902 myotube differentiation	0	1	1	0	1
GO:0022411 cellular component disassembly	0	1	0	1	1
GO:0030111 regulation of Wnt signaling pathway	0	1	0	1	1
GO:0016052 carbohydrate catabolic process	0	1	0	0	1
GO:0098586 cellular response to virus	0	1	0	0	0
GO:0030001 metal ion transport	0	1	0	0	1
GO:0000302 response to reactive oxygen species	0	1	0	0	0
GO:0042391 regulation of membrane potential	0	1	0	1	1
GO:0032268 regulation of cellular protein metabolic process	0	1	0	1	1
GO:1903578 regulation of ATP metabolic process	0	1	0	1	1
GO:0007507 heart development	0	1	0	1	1
GO:0031325 positive regulation of cellular metabolic process	0	1	0	1	0
GO:0009611 response to wounding	0	1	0	0	0
GO:0050767 regulation of neurogenesis	0	1	0	0	1
GO:0046031 ADP metabolic process	0	1	0	0	1
GO:0031330 negative regulation of cellular catabolic process	0	1	0	0	0
GO:0031331 positive regulation of cellular catabolic process	0	1	0	0	0
GO:0045766 positive regulation of angiogenesis	0	1	0	1	0
GO:0007015 actin filament organization	0	1	1	1	1
GO:0098662 inorganic cation transmembrane transport	0	1	1	0	1
GO:0007005 mitochondrion organization	0	1	0	0	1
GO:0021782 glial cell development	0	1	0	0	1
GO:0007611 learning or memory	0	1	0	0	0
GO:0051173 positive regulation of nitrogen compound metabolic process	0	1	0	1	0
GO:0051656 establishment of organelle localization	0	1	0	0	0
GO:0001774 microglial cell activation	0	1	0	1	1
GO:0000165 MAPK cascade	0	1	0	1	1
GO:0034599 cellular response to oxidative stress	0	1	0	1	0
GO:0048705 skeletal system morphogenesis	0	1	0	1	1
GO:0007267 cell-cell signaling	0	1	0	1	1
GO:0048708 astrocyte differentiation	0	1	1	1	1
GO:0015980 energy derivation by oxidation of organic compounds	0	1	0	0	1
GO:0071417 cellular response to organonitrogen compound	0	1	0	1	1
GO:0048863 stem cell differentiation	0	1	0	0	1
GO:0150063 visual system development	0	1	0	0	1
GO:0006886 intracellular protein transport	0	1	0	0	1
GO:0050808 synapse organization	0	1	1	1	1
GO:0045926 negative regulation of growth	0	1	0	0	1
GO:0006812 cation transport	0	1	0	0	1
GO:0051222 positive regulation of protein transport	0	1	1	0	1
GO:0032956 regulation of actin cytoskeleton organization	0	1	1	1	1
GO:0006914 autophagy	0	1	0	0	0
GO:0045596 negative regulation of cell differentiation	0	1	0	0	1
GO:0043300 regulation of leukocyte degranulation	0	1	0	0	0
GO:0001933 negative regulation of protein phosphorylation	1	1	0	1	1
GO:1902903 regulation of supramolecular fiber organization	0	1	0	1	1
GO:0008630 intrinsic apoptotic signaling pathway in response to DNA damage	0	1	0	0	0
GO:0048562 embryonic organ morphogenesis	0	1	0	1	1
GO:0046700 heterocycle catabolic process	0	1	0	0	1
GO:0003002 regionalization	0	1	0	1	1
GO:0043467 regulation of generation of precursor metabolites and energy	0	1	0	0	0
GO:0048589 developmental growth	0	1	1	0	1
GO:0032479 regulation of type I interferon production	0	1	0	1	0
GO:0070373 negative regulation of ERK1 and ERK2 cascade	0	1	0	0	1
GO:0070997 neuron death	0	1	0	1	1
GO:0009967 positive regulation of signal transduction	0	1	0	0	1
GO:0072594 establishment of protein localization to organelle	0	1	1	1	1
GO:0021543 pallium development	0	1	0	0	1
GO:1902533 positive regulation of intracellular signal transduction	0	1	0	0	1
GO:0043524 negative regulation of neuron apoptotic process	0	1	0	0	0
GO:0010638 positive regulation of organelle organization	0	1	1	1	1
GO:0032535 regulation of cellular component size	0	1	1	0	1
GO:0070925 organelle assembly	0	1	1	1	1
GO:0010256 endomembrane system organization	0	1	1	1	1
GO:1900542 regulation of purine nucleotide metabolic process	0	1	0	1	1
GO:0051345 positive regulation of hydrolase activity	0	1	0	0	1
GO:0032651 regulation of interleukin-1 beta production	0	1	0	1	0
GO:0016477 cell migration	0	1	0	0	1
GO:0046907 intracellular transport	0	1	1	0	1
GO:0010243 response to organonitrogen compound	0	1	0	1	0
GO:0048646 anatomical structure formation involved in morphogenesis	0	1	1	1	1
GO:1905523 positive regulation of macrophage migration	1	1	1	1	1
GO:0030163 protein catabolic process	0	1	0	1	0
GO:0034764 positive regulation of transmembrane transport	0	1	0	1	1
GO:0051493 regulation of cytoskeleton organization	0	0	1	1	0
GO:0120031 plasma membrane bounded cell projection assembly	0	1	1	0	1
GO:0098655 cation transmembrane transport	0	0	1	1	0
GO:0032720 negative regulation of tumor necrosis factor production	1	0	1	0	0
GO:0051271 negative regulation of cellular component movement	0	0	1	0	0
GO:0071402 cellular response to lipoprotein particle stimulus	0	1	1	1	1
GO:0045807 positive regulation of endocytosis	0	0	1	0	0
GO:0008037 cell recognition	0	0	1	0	0
GO:0055094 response to lipoprotein particle	0	1	1	1	1
GO:0043409 negative regulation of MAPK cascade	1	0	1	1	1
GO:0090407 organophosphate biosynthetic process	0	0	1	1	0
GO:0007420 brain development	0	0	0	1	1
GO:0045216 cell-cell junction organization	0	0	0	1	1
GO:0050768 negative regulation of neurogenesis	0	0	1	1	1
GO:0014002 astrocyte development	0	0	0	1	1
GO:0042063 gliogenesis	0	1	0	1	1
GO:0006979 response to oxidative stress	0	0	0	1	0
GO:0031669 cellular response to nutrient levels	0	0	1	1	1
GO:0080090 regulation of primary metabolic process	0	0	0	1	0
GO:0090316 positive regulation of intracellular protein transport	0	0	0	1	1
GO:0035303 regulation of dephosphorylation	0	1	0	1	1
GO:0009165 nucleotide biosynthetic process	0	0	1	1	1
GO:0043269 regulation of ion transport	0	1	0	0	1
GO:0042325 regulation of phosphorylation	0	1	0	0	1
GO:0051171 regulation of nitrogen compound metabolic process	0	0	0	0	1
GO:0051172 negative regulation of nitrogen compound metabolic process	0	1	0	0	1
GO:0051668 localization within membrane	0	1	0	1	1
GO:0060627 regulation of vesicle-mediated transport	0	1	0	0	1
GO:0045935 positive regulation of nucleobase-containing compound metabolic process	0	1	0	1	1
GO:0045936 negative regulation of phosphate metabolic process	1	0	0	1	1
GO:0042176 regulation of protein catabolic process	0	1	0	1	1
GO:0019220 regulation of phosphate metabolic process	0	0	0	0	1
GO:0048468 cell development	0	0	0	0	1
GO:0046390 ribose phosphate biosynthetic process	0	0	0	0	1
GO:0034614 cellular response to reactive oxygen species	1	1	0	1	1
GO:0045055 regulated exocytosis	0	0	0	0	1
GO:0043408 regulation of MAPK cascade	0	0	0	0	1
GO:0051347 positive regulation of transferase activity	0	0	0	0	1
GO:0061024 membrane organization	0	1	0	0	1
