# Supplementary material for: Temporal tracking of microglial and monocyte single-cell transcriptomics in lethal flavivirus infection
Source: Acta Neuropathol Commun. 2023 Apr 4;11:60. doi: 10.1186/s40478-023-01547-4 (PMC10074823; doi:10.1186/s40478-023-01547-4)
Supplement: Supplementary file 9 — Additional file 9. Gene ontology processes associated with genes upregulated by microglia. [file 40478_2023_1547_MOESM9_ESM.xlsx]

## Sheet: MG2
	GO.ID	term	definition	genes frequency	pvalue	neglog10 pvalue	Significant genes	Significant genes symbol				Ordered by -log10 value (largest to smallest)
17	GO:0060337	type I interferon signaling pathway	A series of molecular signals initiated by the binding of a type I interferon to a receptor on the surface of a cell, and ending with regulation of a downstream cellular process, e.g. transcription. Type I interferons include the interferon-alpha, beta, delta, episilon, zeta, kappa, tau, and omega gene families.	36.364% (4/11)	0.00064278	3.19	20846;246728;54123;66141	Stat1;Oas2;Irf7;Ifitm3
7	GO:0051607	defense response to virus	Reactions triggered in response to the presence of a virus that act to protect the cell or organism.	14.286% (6/42)	0.00516618	2.29	15945;20846;230073;246728;54123;66141	Cxcl10;Stat1;Ddx58;Oas2;Irf7;Ifitm3
3	GO:0032727	positive regulation of interferon-alpha production	Any process that activates or increases the frequency, rate, or extent of interferon-alpha production.	27.273% (3/11)	0.00868558	2.06	20846;230073;54123	Stat1;Ddx58;Irf7
10	GO:0051129	negative regulation of cellular component organization	Any process that stops, prevents, or reduces the frequency, rate or extent of a process involved in the formation, arrangement of constituent parts, or disassembly of cell structures, including the plasma membrane and any external encapsulating structures such as the cell wall and cell envelope.	15.152% (5/33)	0.0088722	2.05	14972;15945;16854;20846;22352	H2-K1;Cxcl10;Lgals3;Stat1;Vim
4	GO:0032728	positive regulation of interferon-beta production	Any process that activates or increases the frequency, rate, or extent of interferon-beta production.	25% (3/12)	0.0112681	1.95	230073;246728;54123	Ddx58;Oas2;Irf7
11	GO:1903900	regulation of viral life cycle	NA	25% (3/12)	0.0112681	1.95	246728;26362;66141	Oas2;Axl;Ifitm3
9	GO:0009617	response to bacterium	Any process that results in a change in state or activity of a cell or an organism (in terms of movement, secretion, enzyme production, gene expression, etc.) as a result of a stimulus from a bacterium.	8.333% (10/120)	0.0131465	1.88	110454;14972;15945;20296;20846;22352;231507;23833;246728;26362	Ly6a;H2-K1;Cxcl10;Ccl2;Stat1;Vim;Plac8;Cd52;Oas2;Axl
1	GO:0060760	positive regulation of response to cytokine stimulus	Any process that increases the rate, frequency, or extent of a response to cytokine stimulus.	20% (3/15)	0.0214685	1.67	230073;26362;54123	Ddx58;Axl;Irf7
18	GO:0016525	negative regulation of angiogenesis	Any process that stops, prevents, or reduces the frequency, rate or extent of angiogenesis.	20% (3/15)	0.0214685	1.67	15945;20296;20846	Cxcl10;Ccl2;Stat1
15	GO:1901699	cellular response to nitrogen compound	NA	12.195% (5/41)	0.0224533	1.65	110454;14683;17067;22352;230073	Ly6a;Gnas;Ly6c1;Vim;Ddx58
5	GO:1901701	cellular response to oxygen-containing compound	NA	8.696% (8/92)	0.0246323	1.61	110454;14683;15945;17067;20296;20846;22352;26362	Ly6a;Gnas;Cxcl10;Ly6c1;Ccl2;Stat1;Vim;Axl
14	GO:0071407	cellular response to organic cyclic compound	Any process that results in a change in state or activity of a cell (in terms of movement, secretion, enzyme production, gene expression, etc.) as a result of an organic cyclic compound stimulus.	14.286% (4/28)	0.0248955	1.6	14683;20296;20846;230073	Gnas;Ccl2;Stat1;Ddx58
13	GO:0061844	antimicrobial humoral immune response mediated by antimicrobial peptide	An immune response against microbes mediated by anti-microbial peptides in body fluid.	18.75% (3/16)	0.0257103	1.59	14433;15945;16854	Gapdh;Cxcl10;Lgals3
8	GO:0071346	cellular response to interferon-gamma	Any process that results in a change in state or activity of a cell (in terms of movement, secretion, enzyme production, gene expression, etc.) as a result of an interferon-gamma stimulus. Interferon gamma is the only member of the type II interferon found so far.	13.793% (4/29)	0.0280859	1.55	14433;20296;20846;22352	Gapdh;Ccl2;Stat1;Vim
16	GO:0051928	positive regulation of calcium ion transport	Any process that activates or increases the frequency, rate or extent of the directed movement of calcium ions into, out of or within a cell, or between cells, by means of some agent such as a transporter or pore.	17.647% (3/17)	0.030378	1.52	15945;16854;20296	Cxcl10;Lgals3;Ccl2
12	GO:0002548	monocyte chemotaxis	The movement of a monocyte in response to an external stimulus.	16.667% (3/18)	0.0354713	1.45	15945;16854;20296	Cxcl10;Lgals3;Ccl2
2	GO:0065008	regulation of biological quality	Any process that modulates a qualitative or quantitative trait of a biological quality. A biological quality is a measurable attribute of an organism or part of an organism, such as size, mass, shape, color, etc.	6.557% (12/183)	0.0390734	1.41	12044;14319;14433;14683;15945;20296;20846;22352;231507;23833;246728;26362	Bcl2a1a;Fth1;Gapdh;Gnas;Cxcl10;Ccl2;Stat1;Vim;Plac8;Cd52;Oas2;Axl
6	GO:0031640	killing of cells of other organism	Any process in an organism that results in the killing of cells of another organism, including in some cases the death of the other organism. Killing here refers to the induction of death in one cell by another cell, not cell-autonomous death due to internal or other environmental conditions.	15.789% (3/19)	0.0409875	1.39	14433;15945;16854	Gapdh;Cxcl10;Lgals3
76	GO:0071677	positive regulation of mononuclear cell migration	Any process that increases the rate, frequency or extent of mononuclear cell migration. Mononuclear cell migration is the movement of a mononuclear cell within or between different tissues and organs of the body.	14.286% (3/21)	0.0532693	1.27	NA	NA
51	GO:0001937	negative regulation of endothelial cell proliferation	Any process that stops, prevents, or reduces the rate or extent of endothelial cell proliferation.	20% (2/10)	0.0628777	1.2	NA	NA
26	GO:0044403	biological process involved in symbiotic interaction	A process carried out by gene products in an organism that enable the organism to engage in a symbiotic relationship, a more or less intimate association, with another organism. The various forms of symbiosis include parasitism, in which the association is disadvantageous or destructive to one of the organisms; mutualism, in which the association is advantageous, or often necessary to one or both…	12.5% (3/24)	0.0747007	1.13	NA	NA
91	GO:0050691	regulation of defense response to virus by host	Any host process that modulates the frequency, rate, or extent of the antiviral response of a host cell or organism.	15.385% (2/13)	0.100996	1	NA	NA
98	GO:0032963	collagen metabolic process	The chemical reactions and pathways involving collagen, any of a group of fibrous proteins of very high tensile strength that form the main component of connective tissue in animals. Collagen is highly enriched in glycine (some regions are 33% glycine) and proline, occurring predominantly as 3-hydroxyproline (about 20%).	15.385% (2/13)	0.100996	1	NA	NA
102	GO:0008347	glial cell migration	The orderly movement of a glial cell, non-neuronal cells that provide support and nutrition, maintain homeostasis, form myelin, and participate in signal transmission in the nervous system.	15.385% (2/13)	0.100996	1	NA	NA
93	GO:0071222	cellular response to lipopolysaccharide	Any process that results in a change in state or activity of a cell (in terms of movement, secretion, enzyme production, gene expression, etc.) as a result of a lipopolysaccharide stimulus; lipopolysaccharide is a major component of the cell wall of gram-negative bacteria.	8.065% (5/62)	0.1077	0.97	NA	NA
23	GO:0048246	macrophage chemotaxis	The movement of a macrophage in response to an external stimulus.	14.286% (2/14)	0.114887	0.94	NA	NA
38	GO:2000401	regulation of lymphocyte migration	NA	14.286% (2/14)	0.114887	0.94	NA	NA
50	GO:0034655	nucleobase-containing compound catabolic process	The chemical reactions and pathways resulting in the breakdown of nucleobases, nucleosides, nucleotides and nucleic acids.	14.286% (2/14)	0.114887	0.94	NA	NA
103	GO:0010977	negative regulation of neuron projection development	Any process that decreases the rate, frequency or extent of neuron projection development. Neuron projection development is the process whose specific outcome is the progression of a neuron projection over time, from its formation to the mature structure. A neuron projection is any process extending from a neural cell, such as axons or dendrites (collectively called neurites).	14.286% (2/14)	0.114887	0.94	NA	NA
68	GO:0071219	cellular response to molecule of bacterial origin	Any process that results in a change in state or activity of a cell (in terms of movement, secretion, enzyme production, gene expression, etc.) as a result of a stimulus by molecules of bacterial origin such as peptides derived from bacterial flagellin.	7.812% (5/64)	0.119934	0.92	NA	NA
78	GO:0051402	neuron apoptotic process	Any apoptotic process in a neuron, the basic cellular unit of nervous tissue. Each neuron consists of a body, an axon, and dendrites. Their purpose is to receive, conduct, and transmit impulses in the nervous system.	9.375% (3/32)	0.147305	0.83	NA	NA
86	GO:0002262	myeloid cell homeostasis	The process of regulating the proliferation and elimination of myeloid cells such that the total number of myeloid cells within a whole or part of an organism is stable over time in the absence of an outside stimulus.	9.375% (3/32)	0.147305	0.83	NA	NA
19	GO:0072678	T cell migration	The movement of a T cell within or between different tissues and organs of the body.	11.765% (2/17)	0.159208	0.8	NA	NA
62	GO:0010608	posttranscriptional regulation of gene expression	Any process that modulates the frequency, rate or extent of gene expression after the production of an RNA transcript.	11.765% (2/17)	0.159208	0.8	NA	NA
65	GO:0043066	negative regulation of apoptotic process	Any process that stops, prevents, or reduces the frequency, rate or extent of cell death by apoptotic process.	6.593% (6/91)	0.168926	0.77	NA	NA
24	GO:0048247	lymphocyte chemotaxis	The directed movement of a lymphocyte in response to an external stimulus.	11.111% (2/18)	0.174675	0.76	NA	NA
83	GO:0001776	leukocyte homeostasis	The process of regulating the proliferation and elimination of cells of the immune system such that the total number of cells of a particular cell type within a whole or part of an organism is stable over time in the absence of an outside stimulus.	8.571% (3/35)	0.179224	0.75	NA	NA
74	GO:0072657	protein localization to membrane	A process in which a protein is transported to, or maintained in, a specific location in a membrane.	10.526% (2/19)	0.190403	0.72	NA	NA
77	GO:0030593	neutrophil chemotaxis	The directed movement of a neutrophil cell, the most numerous polymorphonuclear leukocyte found in the blood, in response to an external stimulus, usually an infection or wounding.	8.333% (3/36)	0.190307	0.72	NA	NA
29	GO:0007178	transmembrane receptor protein serine/threonine kinase signaling pathway	A series of molecular signals initiated by the binding of an extracellular ligand to a receptor on the surface of the target cell where the receptor possesses serine/threonine kinase activity, and ending with regulation of a downstream cellular process, e.g. transcription.	10% (2/20)	0.206345	0.69	NA	NA
60	GO:0043547	positive regulation of GTPase activity	Any process that activates or increases the activity of a GTPase.	9.524% (2/21)	0.222458	0.65	NA	NA
53	GO:0030334	regulation of cell migration	Any process that modulates the frequency, rate or extent of cell migration.	5.941% (6/101)	0.241442	0.62	NA	NA
73	GO:0070098	chemokine-mediated signaling pathway	A series of molecular signals initiated by the binding of a chemokine to a receptor on the surface of a cell, and ending with regulation of a downstream cellular process, e.g. transcription.	9.091% (2/22)	0.238702	0.62	NA	NA
31	GO:0032760	positive regulation of tumor necrosis factor production	Any process that activates or increases the frequency, rate or extent of tumor necrosis factor production.	7.317% (3/41)	0.248335	0.6	NA	NA
34	GO:0002687	positive regulation of leukocyte migration	Any process that activates or increases the frequency, rate, or extent of leukocyte migration.	7.317% (3/41)	0.248335	0.6	NA	NA
43	GO:0031663	lipopolysaccharide-mediated signaling pathway	A series of molecular signals initiated by the binding of a lipopolysaccharide (LPS) to a receptor on the surface of a target cell, and ending with regulation of a downstream cellular process, e.g. transcription. Lipopolysaccharides are major components of the outer membrane of Gram-negative bacteria, making them prime targets for recognition by the immune system.	8.696% (2/23)	0.255039	0.59	NA	NA
30	GO:0034341	response to interferon-gamma	Any process that results in a change in state or activity of a cell or an organism (in terms of movement, secretion, enzyme production, gene expression, etc.) as a result of an interferon-gamma stimulus. Interferon-gamma is also known as type II interferon.	13.158% (5/38)	0.282624	0.55	NA	NA
89	GO:0051270	regulation of cellular component movement	Any process that modulates the frequency, rate or extent of the movement of a cellular component.	5.66% (6/106)	0.281552	0.55	NA	NA
96	GO:0007186	G protein-coupled receptor signaling pathway	A series of molecular signals that proceeds with an activated receptor promoting the exchange of GDP for GTP on the alpha-subunit of an associated heterotrimeric G-protein complex. The GTP-bound activated alpha-G-protein then dissociates from the beta- and gamma-subunits to further transmit the signal within the cell. The pathway begins with receptor-ligand interaction, or for basal GPCR signalin…	6.667% (3/45)	0.296965	0.53	NA	NA
87	GO:0006875	cellular metal ion homeostasis	Any process involved in the maintenance of an internal steady state of metal ions at the level of a cell.	6.061% (4/66)	0.303321	0.52	NA	NA
90	GO:0030336	negative regulation of cell migration	Any process that stops, prevents, or reduces the frequency, rate or extent of cell migration.	7.692% (2/26)	0.304267	0.52	NA	NA
72	GO:0001659	temperature homeostasis	A homeostatic process in which an organism modulates its internal body temperature.	7.407% (2/27)	0.320649	0.49	NA	NA
28	GO:0071356	cellular response to tumor necrosis factor	Any process that results in a change in state or activity of a cell (in terms of movement, secretion, enzyme production, gene expression, etc.) as a result of a tumor necrosis factor stimulus.	7.143% (2/28)	0.336973	0.47	NA	NA
46	GO:0003158	endothelium development	The process whose specific outcome is the progression of an endothelium over time, from its formation to the mature structure. Endothelium refers to the layer of cells lining blood vessels, lymphatics, the heart, and serous cavities, and is derived from bone marrow or mesoderm. Corneal endothelium is a special case, derived from neural crest cells.	10% (1/10)	0.355247	0.45	NA	NA
52	GO:0008630	intrinsic apoptotic signaling pathway in response to DNA damage	A series of molecular signals in which an intracellular signal is conveyed to trigger the apoptotic death of a cell. The pathway is induced by the detection of DNA damage, and ends when the execution phase of apoptosis is triggered.	10% (1/10)	0.355247	0.45	NA	NA
66	GO:0033993	response to lipid	Any process that results in a change in state or activity of a cell or an organism (in terms of movement, secretion, enzyme production, gene expression, etc.) as a result of a lipid stimulus.	5.376% (5/93)	0.358707	0.45	NA	NA
80	GO:0007017	microtubule-based process	Any cellular process that depends upon or alters the microtubule cytoskeleton, that part of the cytoskeleton comprising microtubules and their associated proteins.	10% (1/10)	0.355247	0.45	NA	NA
85	GO:0010469	regulation of signaling receptor activity	Any process that modulates the frequency, rate or extent of a signaling receptor activity. Receptor activity is when a molecule combines with an extracellular or intracellular messenger to initiate a change in cell activity.	10% (1/10)	0.355247	0.45	NA	NA
101	GO:0008360	regulation of cell shape	Any process that modulates the surface configuration of a cell.	10% (1/10)	0.355247	0.45	NA	NA
47	GO:0034121	regulation of toll-like receptor signaling pathway	Any process that modulates the frequency, rate, or extent of toll-like receptor signaling pathway.	8.333% (1/12)	0.410156	0.39	NA	NA
49	GO:0008625	extrinsic apoptotic signaling pathway via death domain receptors	A series of molecular signals in which a signal is conveyed from the cell surface to trigger the apoptotic death of a cell. The pathway starts with a ligand binding to a death domain receptor on the cell surface, and ends when the execution phase of apoptosis is triggered.	8.333% (1/12)	0.410156	0.39	NA	NA
64	GO:0051897	positive regulation of protein kinase B signaling	Any process that activates or increases the frequency, rate or extent of protein kinase B signaling, a series of reactions mediated by the intracellular serine/threonine kinase protein kinase B.	8.333% (1/12)	0.410156	0.39	NA	NA
92	GO:0045672	positive regulation of osteoclast differentiation	Any process that activates or increases the frequency, rate or extent of osteoclast differentiation.	8.333% (1/12)	0.410156	0.39	NA	NA
94	GO:0061082	myeloid leukocyte cytokine production	Any process that contributes to cytokine production by a myeloid cell.	8.333% (1/12)	0.410156	0.39	NA	NA
27	GO:0002064	epithelial cell development	The process whose specific outcome is the progression of an epithelial cell over time, from its formation to the mature structure. An epithelial cell is a cell usually found in a two-dimensional sheet with a free surface.	7.692% (1/13)	0.435919	0.36	NA	NA
84	GO:0070232	regulation of T cell apoptotic process	Any process that modulates the occurrence or rate of T cell death by apoptotic process.	7.692% (1/13)	0.435919	0.36	NA	NA
21	GO:0007548	sex differentiation	The establishment of the sex of an organism by physical differentiation.	7.143% (1/14)	0.460614	0.34	NA	NA
35	GO:0010951	negative regulation of endopeptidase activity	Any process that decreases the frequency, rate or extent of endopeptidase activity, the endohydrolysis of peptide bonds within proteins.	7.143% (1/14)	0.460614	0.34	NA	NA
48	GO:0019233	sensory perception of pain	The series of events required for an organism to receive a painful stimulus, convert it to a molecular signal, and recognize and characterize the signal. Pain is medically defined as the physical sensation of discomfort or distress caused by injury or illness, so can hence be described as a harmful stimulus which signals current (or impending) tissue damage. Pain may come from extremes of tempera…	7.143% (1/14)	0.460614	0.34	NA	NA
59	GO:0097192	extrinsic apoptotic signaling pathway in absence of ligand	A series of molecular signals in which a signal is conveyed from the cell surface to trigger the apoptotic death of a cell. The pathway starts with withdrawal of a ligand from a cell surface receptor, and ends when the execution phase of apoptosis is triggered.	7.143% (1/14)	0.460614	0.34	NA	NA
70	GO:0032689	negative regulation of interferon-gamma production	Any process that stops, prevents, or reduces the frequency, rate, or extent of interferon-gamma production. Interferon-gamma is also known as type II interferon.	7.143% (1/14)	0.460614	0.34	NA	NA
99	GO:0034109	homotypic cell-cell adhesion	The attachment of a cell to a second cell of the identical type via adhesion molecules.	7.143% (1/14)	0.460614	0.34	NA	NA
97	GO:0050921	positive regulation of chemotaxis	Any process that activates or increases the frequency, rate or extent of the directed movement of a motile cell or organism in response to a specific chemical concentration gradient.	5.556% (2/36)	0.462981	0.33	NA	NA
20	GO:2000351	regulation of endothelial cell apoptotic process	NA	6.667% (1/15)	0.484282	0.31	NA	NA
44	GO:0006919	activation of cysteine-type endopeptidase activity involved in apoptotic process	Any process that initiates the activity of the inactive enzyme cysteine-type endopeptidase in the context of an apoptotic process.	6.667% (1/15)	0.484282	0.31	NA	NA
61	GO:0045123	cellular extravasation	The migration of a leukocyte from the blood vessels into the surrounding tissue.	5.882% (1/17)	0.528699	0.28	NA	NA
33	GO:0032757	positive regulation of interleukin-8 production	Any process that activates or increases the frequency, rate, or extent of interleukin-8 production.	4.762% (1/21)	0.606893	0.22	NA	NA
79	GO:0045765	regulation of angiogenesis	Any process that modulates the frequency, rate or extent of angiogenesis.	10% (4/40)	0.621407	0.21	NA	NA
71	GO:0043123	positive regulation of I-kappaB kinase/NF-kappaB signaling	Any process that activates or increases the frequency, rate or extent of I-kappaB kinase/NF-kappaB signaling.	3.846% (1/26)	0.687424	0.16	NA	NA
75	GO:0071347	cellular response to interleukin-1	Any process that results in a change in state or activity of a cell (in terms of movement, secretion, enzyme production, gene expression, etc.) as a result of an interleukin-1 stimulus.	3.571% (1/28)	0.715033	0.15	NA	NA
88	GO:0048870	cell motility	Any process involved in the controlled self-propelled movement of a cell that results in translocation of the cell from one place to another.	4.895% (7/143)	0.734667	0.13	NA	NA
32	GO:0032755	positive regulation of interleukin-6 production	Any process that activates or increases the frequency, rate, or extent of interleukin-6 production.	2.941% (1/34)	0.78466	0.11	NA	NA
54	GO:0070374	positive regulation of ERK1 and ERK2 cascade	Any process that activates or increases the frequency, rate or extent of signal transduction mediated by the ERK1 and ERK2 cascade.	2.703% (1/37)	0.813099	0.09	NA	NA
100	GO:0070372	regulation of ERK1 and ERK2 cascade	Any process that modulates the frequency, rate or extent of signal transduction mediated by the ERK1 and ERK2 cascade.	2.222% (1/45)	0.872563	0.06	NA	NA
55	GO:0016310	phosphorylation	The process of introducing a phosphate group into a molecule, usually with the formation of a phosphoric ester, a phosphoric anhydride or a phosphoric amide.	2.419% (3/124)	0.934333	0.03	NA	NA
22	GO:2000377	regulation of reactive oxygen species metabolic process	NA	0% (0/21)	1	0	NA	NA
25	GO:0051092	positive regulation of NF-kappaB transcription factor activity	Any process that activates or increases the frequency, rate or extent of activity of the transcription factor NF-kappaB.	0% (0/26)	1	0	NA	NA
36	GO:0032722	positive regulation of chemokine production	Any process that activates or increases the frequency, rate, or extent of chemokine production.	0% (0/30)	1	0	NA	NA
37	GO:0032731	positive regulation of interleukin-1 beta production	Any process that activates or increases the frequency, rate, or extent of interleukin-1 beta production.	0% (0/26)	1	0	NA	NA
39	GO:0051606	detection of stimulus	The series of events in which a stimulus is received by a cell or organism and converted into a molecular signal.	0% (0/14)	1	0	NA	NA
40	GO:0006953	acute-phase response	An acute inflammatory response that involves non-antibody proteins whose concentrations in the plasma increase in response to infection or injury of homeothermic animals.	0% (0/10)	1	0	NA	NA
41	GO:0045936	negative regulation of phosphate metabolic process	Any process that stops, prevents, or reduces the frequency, rate or extent of the chemical reactions and pathways involving phosphates.	0% (0/28)	1	0	NA	NA
42	GO:0097300	programmed necrotic cell death	A necrotic cell death process that results from the activation of endogenous cellular processes, such as signaling involving death domain receptors or Toll-like receptors.	0% (0/11)	1	0	NA	NA
45	GO:0042116	macrophage activation	A change in morphology and behavior of a macrophage resulting from exposure to a cytokine, chemokine, cellular ligand, or soluble factor.	0% (0/31)	1	0	NA	NA
56	GO:1901224	positive regulation of NIK/NF-kappaB signaling	NA	0% (0/19)	1	0	NA	NA
57	GO:0043525	positive regulation of neuron apoptotic process	Any process that activates or increases the frequency, rate or extent of cell death of neurons by apoptotic process.	0% (0/11)	1	0	NA	NA
58	GO:0046330	positive regulation of JNK cascade	Any process that activates or increases the frequency, rate or extent of signal transduction mediated by the JNK cascade.	0% (0/12)	1	0	NA	NA
63	GO:0070498	interleukin-1-mediated signaling pathway	A series of molecular signals initiated by the binding of interleukin-1 to a receptor on the surface of a cell, and ending with regulation of a downstream cellular process, e.g. transcription.	0% (0/10)	1	0	NA	NA
67	GO:0048661	positive regulation of smooth muscle cell proliferation	Any process that activates or increases the rate or extent of smooth muscle cell proliferation.	0% (0/22)	1	0	NA	NA
69	GO:0051341	regulation of oxidoreductase activity	Any process that modulates the frequency, rate or extent of oxidoreductase activity, the catalysis of an oxidation-reduction (redox) reaction, a reversible chemical reaction in which the oxidation state of an atom or atoms within a molecule is altered. One substrate acts as a hydrogen or electron donor and becomes oxidized, while the other acts as hydrogen or electron acceptor and becomes reduced.	0% (0/14)	1	0	NA	NA
81	GO:0050708	regulation of protein secretion	Any process that modulates the frequency, rate or extent of the controlled release of a protein from a cell.	0% (0/25)	1	0	NA	NA
82	GO:0090276	regulation of peptide hormone secretion	Any process that modulates the rate, frequency, or extent of the regulated release of a peptide hormone from secretory granules.	0% (0/12)	1	0	NA	NA
95	GO:0030073	insulin secretion	The regulated release of proinsulin from secretory granules accompanied by cleavage of proinsulin to form mature insulin. In vertebrates, insulin is secreted from B granules in the B cells of the vertebrate pancreas and from insulin-producing cells in insects.	0% (0/11)	1	0	NA	NA

## Sheet: MG3
	GO.ID	term	definition	genes frequency	pvalue	neglog10 pvalue	Significant genes	Significant genes symbol				Ordered by -log10 value (largest to smallest)
11	GO:1903900	regulation of viral life cycle	NA	41.667% (5/12)	5.24828e-05	4.28	16852;20304;246728;66141;80876	Lgals1;Ccl5;Oas2;Ifitm3;Ifitm2
12	GO:0002548	monocyte chemotaxis	The movement of a monocyte in response to an external stimulus.	27.778% (5/18)	0.00048273	3.32	15945;16854;20296;20303;20304	Cxcl10;Lgals3;Ccl2;Ccl4;Ccl5
17	GO:0060337	type I interferon signaling pathway	A series of molecular signals initiated by the binding of a type I interferon to a receptor on the surface of a cell, and ending with regulation of a downstream cellular process, e.g. transcription. Type I interferons include the interferon-alpha, beta, delta, episilon, zeta, kappa, tau, and omega gene families.	36.364% (4/11)	0.00064278	3.19	246728;54123;66141;80876	Oas2;Irf7;Ifitm3;Ifitm2
16	GO:0051928	positive regulation of calcium ion transport	Any process that activates or increases the frequency, rate or extent of the directed movement of calcium ions into, out of or within a cell, or between cells, by means of some agent such as a transporter or pore.	23.529% (4/17)	0.00392745	2.41	15945;16854;20296;20304	Cxcl10;Lgals3;Ccl2;Ccl5
24	GO:0048247	lymphocyte chemotaxis	The directed movement of a lymphocyte in response to an external stimulus.	22.222% (4/18)	0.00491166	2.31	15945;20296;20303;20304	Cxcl10;Ccl2;Ccl4;Ccl5
7	GO:0051607	defense response to virus	Reactions triggered in response to the presence of a virus that act to protect the cell or organism.	14.286% (6/42)	0.00516618	2.29	15945;20304;246728;54123;66141;80876	Cxcl10;Ccl5;Oas2;Irf7;Ifitm3;Ifitm2
60	GO:0043547	positive regulation of GTPase activity	Any process that activates or increases the activity of a GTPase.	19.048% (4/21)	0.00883996	2.05	20194;20296;20303;20304	S100a10;Ccl2;Ccl4;Ccl5
76	GO:0071677	positive regulation of mononuclear cell migration	Any process that increases the rate, frequency or extent of mononuclear cell migration. Mononuclear cell migration is the movement of a mononuclear cell within or between different tissues and organs of the body.	19.048% (4/21)	0.00883996	2.05	15945;16854;20296;20304	Cxcl10;Lgals3;Ccl2;Ccl5
73	GO:0070098	chemokine-mediated signaling pathway	A series of molecular signals initiated by the binding of a chemokine to a receptor on the surface of a cell, and ending with regulation of a downstream cellular process, e.g. transcription.	18.182% (4/22)	0.0105087	1.98	15945;20296;20303;20304	Cxcl10;Ccl2;Ccl4;Ccl5
77	GO:0030593	neutrophil chemotaxis	The directed movement of a neutrophil cell, the most numerous polymorphonuclear leukocyte found in the blood, in response to an external stimulus, usually an infection or wounding.	13.889% (5/36)	0.0129731	1.89	15945;16854;20296;20303;20304	Cxcl10;Lgals3;Ccl2;Ccl4;Ccl5
26	GO:0044403	biological process involved in symbiotic interaction	A process carried out by gene products in an organism that enable the organism to engage in a symbiotic relationship, a more or less intimate association, with another organism. The various forms of symbiosis include parasitism, in which the association is disadvantageous or destructive to one of the organisms; mutualism, in which the association is advantageous, or often necessary to one or both…	16.667% (4/24)	0.0144404	1.84	16852;20304;66141;80876	Lgals1;Ccl5;Ifitm3;Ifitm2
23	GO:0048246	macrophage chemotaxis	The movement of a macrophage in response to an external stimulus.	21.429% (3/14)	0.017651	1.75	16854;20296;20304	Lgals3;Ccl2;Ccl5
38	GO:2000401	regulation of lymphocyte migration	NA	21.429% (3/14)	0.017651	1.75	15945;20296;20304	Cxcl10;Ccl2;Ccl5
75	GO:0071347	cellular response to interleukin-1	Any process that results in a change in state or activity of a cell (in terms of movement, secretion, enzyme production, gene expression, etc.) as a result of an interleukin-1 stimulus.	14.286% (4/28)	0.0248955	1.6	16181;20296;20303;20304	Il1rn;Ccl2;Ccl4;Ccl5
8	GO:0071346	cellular response to interferon-gamma	Any process that results in a change in state or activity of a cell (in terms of movement, secretion, enzyme production, gene expression, etc.) as a result of an interferon-gamma stimulus. Interferon gamma is the only member of the type II interferon found so far.	13.793% (4/29)	0.0280859	1.55	20296;20303;20304;22352	Ccl2;Ccl4;Ccl5;Vim
19	GO:0072678	T cell migration	The movement of a T cell within or between different tissues and organs of the body.	17.647% (3/17)	0.030378	1.52	15945;20296;20304	Cxcl10;Ccl2;Ccl5
30	GO:0034341	response to interferon-gamma	Any process that results in a change in state or activity of a cell or an organism (in terms of movement, secretion, enzyme production, gene expression, etc.) as a result of an interferon-gamma stimulus. Interferon-gamma is also known as type II interferon.	15.789% (6/38)	0.0374441	1.43	20296;20303;20304;22352;66141;80876	Ccl2;Ccl4;Ccl5;Vim;Ifitm3;Ifitm2
9	GO:0009617	response to bacterium	Any process that results in a change in state or activity of a cell or an organism (in terms of movement, secretion, enzyme production, gene expression, etc.) as a result of a stimulus from a bacterium.	7.5% (9/120)	0.0408467	1.39	110454;14728;15945;20296;20304;22352;231507;23833;246728	Ly6a;Lilrb4a;Cxcl10;Ccl2;Ccl5;Vim;Plac8;Cd52;Oas2
74	GO:0072657	protein localization to membrane	A process in which a protein is transported to, or maintained in, a specific location in a membrane.	15.789% (3/19)	0.0409875	1.39	16854;20194;20296	Lgals3;S100a10;Ccl2
10	GO:0051129	negative regulation of cellular component organization	Any process that stops, prevents, or reduces the frequency, rate or extent of a process involved in the formation, arrangement of constituent parts, or disassembly of cell structures, including the plasma membrane and any external encapsulating structures such as the cell wall and cell envelope.	12.121% (4/33)	0.0432847	1.36	15945;16852;16854;22352	Cxcl10;Lgals1;Lgals3;Vim
40	GO:0006953	acute-phase response	An acute inflammatory response that involves non-antibody proteins whose concentrations in the plasma increase in response to infection or injury of homeothermic animals.	20% (2/10)	0.0628777	1.2	NA	NA
85	GO:0010469	regulation of signaling receptor activity	Any process that modulates the frequency, rate or extent of a signaling receptor activity. Receptor activity is when a molecule combines with an extracellular or intracellular messenger to initiate a change in cell activity.	20% (2/10)	0.0628777	1.2	NA	NA
5	GO:1901701	cellular response to oxygen-containing compound	NA	7.609% (7/92)	0.0726099	1.14	NA	NA
95	GO:0030073	insulin secretion	The regulated release of proinsulin from secretory granules accompanied by cleavage of proinsulin to form mature insulin. In vertebrates, insulin is secreted from B granules in the B cells of the vertebrate pancreas and from insulin-producing cells in insects.	18.182% (2/11)	0.0749204	1.13	NA	NA
79	GO:0045765	regulation of angiogenesis	Any process that modulates the frequency, rate or extent of angiogenesis.	10% (4/40)	0.0795146	1.1	NA	NA
4	GO:0032728	positive regulation of interferon-beta production	Any process that activates or increases the frequency, rate, or extent of interferon-beta production.	16.667% (2/12)	0.0876509	1.06	NA	NA
90	GO:0030336	negative regulation of cell migration	Any process that stops, prevents, or reduces the frequency, rate or extent of cell migration.	11.538% (3/26)	0.0908754	1.04	NA	NA
72	GO:0001659	temperature homeostasis	A homeostatic process in which an organism modulates its internal body temperature.	11.111% (3/27)	0.0994922	1	NA	NA
84	GO:0070232	regulation of T cell apoptotic process	Any process that modulates the occurrence or rate of T cell death by apoptotic process.	15.385% (2/13)	0.100996	1	NA	NA
98	GO:0032963	collagen metabolic process	The chemical reactions and pathways involving collagen, any of a group of fibrous proteins of very high tensile strength that form the main component of connective tissue in animals. Collagen is highly enriched in glycine (some regions are 33% glycine) and proline, occurring predominantly as 3-hydroxyproline (about 20%).	15.385% (2/13)	0.100996	1	NA	NA
102	GO:0008347	glial cell migration	The orderly movement of a glial cell, non-neuronal cells that provide support and nutrition, maintain homeostasis, form myelin, and participate in signal transmission in the nervous system.	15.385% (2/13)	0.100996	1	NA	NA
93	GO:0071222	cellular response to lipopolysaccharide	Any process that results in a change in state or activity of a cell (in terms of movement, secretion, enzyme production, gene expression, etc.) as a result of a lipopolysaccharide stimulus; lipopolysaccharide is a major component of the cell wall of gram-negative bacteria.	8.065% (5/62)	0.1077	0.97	NA	NA
28	GO:0071356	cellular response to tumor necrosis factor	Any process that results in a change in state or activity of a cell (in terms of movement, secretion, enzyme production, gene expression, etc.) as a result of a tumor necrosis factor stimulus.	10.714% (3/28)	0.108444	0.96	NA	NA
96	GO:0007186	G protein-coupled receptor signaling pathway	A series of molecular signals that proceeds with an activated receptor promoting the exchange of GDP for GTP on the alpha-subunit of an associated heterotrimeric G-protein complex. The GTP-bound activated alpha-G-protein then dissociates from the beta- and gamma-subunits to further transmit the signal within the cell. The pathway begins with receptor-ligand interaction, or for basal GPCR signalin…	8.889% (4/45)	0.11273	0.95	NA	NA
48	GO:0019233	sensory perception of pain	The series of events required for an organism to receive a painful stimulus, convert it to a molecular signal, and recognize and characterize the signal. Pain is medically defined as the physical sensation of discomfort or distress caused by injury or illness, so can hence be described as a harmful stimulus which signals current (or impending) tissue damage. Pain may come from extremes of tempera…	14.286% (2/14)	0.114887	0.94	NA	NA
50	GO:0034655	nucleobase-containing compound catabolic process	The chemical reactions and pathways resulting in the breakdown of nucleobases, nucleosides, nucleotides and nucleic acids.	14.286% (2/14)	0.114887	0.94	NA	NA
99	GO:0034109	homotypic cell-cell adhesion	The attachment of a cell to a second cell of the identical type via adhesion molecules.	14.286% (2/14)	0.114887	0.94	NA	NA
103	GO:0010977	negative regulation of neuron projection development	Any process that decreases the rate, frequency or extent of neuron projection development. Neuron projection development is the process whose specific outcome is the progression of a neuron projection over time, from its formation to the mature structure. A neuron projection is any process extending from a neural cell, such as axons or dendrites (collectively called neurites).	14.286% (2/14)	0.114887	0.94	NA	NA
68	GO:0071219	cellular response to molecule of bacterial origin	Any process that results in a change in state or activity of a cell (in terms of movement, secretion, enzyme production, gene expression, etc.) as a result of a stimulus by molecules of bacterial origin such as peptides derived from bacterial flagellin.	7.812% (5/64)	0.119934	0.92	NA	NA
18	GO:0016525	negative regulation of angiogenesis	Any process that stops, prevents, or reduces the frequency, rate or extent of angiogenesis.	13.333% (2/15)	0.129259	0.89	NA	NA
13	GO:0061844	antimicrobial humoral immune response mediated by antimicrobial peptide	An immune response against microbes mediated by anti-microbial peptides in body fluid.	12.5% (2/16)	0.144051	0.84	NA	NA
61	GO:0045123	cellular extravasation	The migration of a leukocyte from the blood vessels into the surrounding tissue.	11.765% (2/17)	0.159208	0.8	NA	NA
66	GO:0033993	response to lipid	Any process that results in a change in state or activity of a cell or an organism (in terms of movement, secretion, enzyme production, gene expression, etc.) as a result of a lipid stimulus.	6.452% (6/93)	0.182492	0.74	NA	NA
6	GO:0031640	killing of cells of other organism	Any process in an organism that results in the killing of cells of another organism, including in some cases the death of the other organism. Killing here refers to the induction of death in one cell by another cell, not cell-autonomous death due to internal or other environmental conditions.	10.526% (2/19)	0.190403	0.72	NA	NA
97	GO:0050921	positive regulation of chemotaxis	Any process that activates or increases the frequency, rate or extent of the directed movement of a motile cell or organism in response to a specific chemical concentration gradient.	8.333% (3/36)	0.190307	0.72	NA	NA
54	GO:0070374	positive regulation of ERK1 and ERK2 cascade	Any process that activates or increases the frequency, rate or extent of signal transduction mediated by the ERK1 and ERK2 cascade.	8.108% (3/37)	0.201586	0.7	NA	NA
2	GO:0065008	regulation of biological quality	Any process that modulates a qualitative or quantitative trait of a biological quality. A biological quality is a measurable attribute of an organism or part of an organism, such as size, mass, shape, color, etc.	5.464% (10/183)	0.204933	0.69	NA	NA
29	GO:0007178	transmembrane receptor protein serine/threonine kinase signaling pathway	A series of molecular signals initiated by the binding of an extracellular ligand to a receptor on the surface of the target cell where the receptor possesses serine/threonine kinase activity, and ending with regulation of a downstream cellular process, e.g. transcription.	10% (2/20)	0.206345	0.69	NA	NA
15	GO:1901699	cellular response to nitrogen compound	NA	7.317% (3/41)	0.248335	0.6	NA	NA
31	GO:0032760	positive regulation of tumor necrosis factor production	Any process that activates or increases the frequency, rate or extent of tumor necrosis factor production.	7.317% (3/41)	0.248335	0.6	NA	NA
43	GO:0031663	lipopolysaccharide-mediated signaling pathway	A series of molecular signals initiated by the binding of a lipopolysaccharide (LPS) to a receptor on the surface of a target cell, and ending with regulation of a downstream cellular process, e.g. transcription. Lipopolysaccharides are major components of the outer membrane of Gram-negative bacteria, making them prime targets for recognition by the immune system.	8.696% (2/23)	0.255039	0.59	NA	NA
100	GO:0070372	regulation of ERK1 and ERK2 cascade	Any process that modulates the frequency, rate or extent of signal transduction mediated by the ERK1 and ERK2 cascade.	6.667% (3/45)	0.296965	0.53	NA	NA
87	GO:0006875	cellular metal ion homeostasis	Any process involved in the maintenance of an internal steady state of metal ions at the level of a cell.	6.061% (4/66)	0.303321	0.52	NA	NA
14	GO:0071407	cellular response to organic cyclic compound	Any process that results in a change in state or activity of a cell (in terms of movement, secretion, enzyme production, gene expression, etc.) as a result of an organic cyclic compound stimulus.	7.143% (2/28)	0.336973	0.47	NA	NA
65	GO:0043066	negative regulation of apoptotic process	Any process that stops, prevents, or reduces the frequency, rate or extent of cell death by apoptotic process.	5.495% (5/91)	0.339799	0.47	NA	NA
46	GO:0003158	endothelium development	The process whose specific outcome is the progression of an endothelium over time, from its formation to the mature structure. Endothelium refers to the layer of cells lining blood vessels, lymphatics, the heart, and serous cavities, and is derived from bone marrow or mesoderm. Corneal endothelium is a special case, derived from neural crest cells.	10% (1/10)	0.355247	0.45	NA	NA
51	GO:0001937	negative regulation of endothelial cell proliferation	Any process that stops, prevents, or reduces the rate or extent of endothelial cell proliferation.	10% (1/10)	0.355247	0.45	NA	NA
63	GO:0070498	interleukin-1-mediated signaling pathway	A series of molecular signals initiated by the binding of interleukin-1 to a receptor on the surface of a cell, and ending with regulation of a downstream cellular process, e.g. transcription.	10% (1/10)	0.355247	0.45	NA	NA
101	GO:0008360	regulation of cell shape	Any process that modulates the surface configuration of a cell.	10% (1/10)	0.355247	0.45	NA	NA
36	GO:0032722	positive regulation of chemokine production	Any process that activates or increases the frequency, rate, or extent of chemokine production.	6.667% (2/30)	0.369351	0.43	NA	NA
3	GO:0032727	positive regulation of interferon-alpha production	Any process that activates or increases the frequency, rate, or extent of interferon-alpha production.	9.091% (1/11)	0.38328	0.42	NA	NA
86	GO:0002262	myeloid cell homeostasis	The process of regulating the proliferation and elimination of myeloid cells such that the total number of myeloid cells within a whole or part of an organism is stable over time in the absence of an outside stimulus.	6.25% (2/32)	0.401235	0.4	NA	NA
47	GO:0034121	regulation of toll-like receptor signaling pathway	Any process that modulates the frequency, rate, or extent of toll-like receptor signaling pathway.	8.333% (1/12)	0.410156	0.39	NA	NA
49	GO:0008625	extrinsic apoptotic signaling pathway via death domain receptors	A series of molecular signals in which a signal is conveyed from the cell surface to trigger the apoptotic death of a cell. The pathway starts with a ligand binding to a death domain receptor on the cell surface, and ends when the execution phase of apoptosis is triggered.	8.333% (1/12)	0.410156	0.39	NA	NA
82	GO:0090276	regulation of peptide hormone secretion	Any process that modulates the rate, frequency, or extent of the regulated release of a peptide hormone from secretory granules.	8.333% (1/12)	0.410156	0.39	NA	NA
92	GO:0045672	positive regulation of osteoclast differentiation	Any process that activates or increases the frequency, rate or extent of osteoclast differentiation.	8.333% (1/12)	0.410156	0.39	NA	NA
27	GO:0002064	epithelial cell development	The process whose specific outcome is the progression of an epithelial cell over time, from its formation to the mature structure. An epithelial cell is a cell usually found in a two-dimensional sheet with a free surface.	7.692% (1/13)	0.435919	0.36	NA	NA
91	GO:0050691	regulation of defense response to virus by host	Any host process that modulates the frequency, rate, or extent of the antiviral response of a host cell or organism.	7.692% (1/13)	0.435919	0.36	NA	NA
83	GO:0001776	leukocyte homeostasis	The process of regulating the proliferation and elimination of cells of the immune system such that the total number of cells of a particular cell type within a whole or part of an organism is stable over time in the absence of an outside stimulus.	5.714% (2/35)	0.447833	0.35	NA	NA
70	GO:0032689	negative regulation of interferon-gamma production	Any process that stops, prevents, or reduces the frequency, rate, or extent of interferon-gamma production. Interferon-gamma is also known as type II interferon.	7.143% (1/14)	0.460614	0.34	NA	NA
1	GO:0060760	positive regulation of response to cytokine stimulus	Any process that increases the rate, frequency, or extent of a response to cytokine stimulus.	6.667% (1/15)	0.484282	0.31	NA	NA
20	GO:2000351	regulation of endothelial cell apoptotic process	NA	6.667% (1/15)	0.484282	0.31	NA	NA
62	GO:0010608	posttranscriptional regulation of gene expression	Any process that modulates the frequency, rate or extent of gene expression after the production of an RNA transcript.	5.882% (1/17)	0.528699	0.28	NA	NA
53	GO:0030334	regulation of cell migration	Any process that modulates the frequency, rate or extent of cell migration.	6.931% (7/101)	0.550112	0.26	NA	NA
88	GO:0048870	cell motility	Any process involved in the controlled self-propelled movement of a cell that results in translocation of the cell from one place to another.	5.594% (8/143)	0.608346	0.22	NA	NA
89	GO:0051270	regulation of cellular component movement	Any process that modulates the frequency, rate or extent of the movement of a cellular component.	6.604% (7/106)	0.596591	0.22	NA	NA
67	GO:0048661	positive regulation of smooth muscle cell proliferation	Any process that activates or increases the rate or extent of smooth muscle cell proliferation.	4.545% (1/22)	0.624426	0.2	NA	NA
81	GO:0050708	regulation of protein secretion	Any process that modulates the frequency, rate or extent of the controlled release of a protein from a cell.	4% (1/25)	0.672688	0.17	NA	NA
41	GO:0045936	negative regulation of phosphate metabolic process	Any process that stops, prevents, or reduces the frequency, rate or extent of the chemical reactions and pathways involving phosphates.	3.571% (1/28)	0.715033	0.15	NA	NA
78	GO:0051402	neuron apoptotic process	Any apoptotic process in a neuron, the basic cellular unit of nervous tissue. Each neuron consists of a body, an axon, and dendrites. Their purpose is to receive, conduct, and transmit impulses in the nervous system.	3.125% (1/32)	0.763473	0.12	NA	NA
55	GO:0016310	phosphorylation	The process of introducing a phosphate group into a molecule, usually with the formation of a phosphoric ester, a phosphoric anhydride or a phosphoric amide.	2.419% (3/124)	0.934333	0.03	NA	NA
21	GO:0007548	sex differentiation	The establishment of the sex of an organism by physical differentiation.	0% (0/14)	1	0	NA	NA
22	GO:2000377	regulation of reactive oxygen species metabolic process	NA	0% (0/21)	1	0	NA	NA
25	GO:0051092	positive regulation of NF-kappaB transcription factor activity	Any process that activates or increases the frequency, rate or extent of activity of the transcription factor NF-kappaB.	0% (0/26)	1	0	NA	NA
32	GO:0032755	positive regulation of interleukin-6 production	Any process that activates or increases the frequency, rate, or extent of interleukin-6 production.	0% (0/34)	1	0	NA	NA
33	GO:0032757	positive regulation of interleukin-8 production	Any process that activates or increases the frequency, rate, or extent of interleukin-8 production.	0% (0/21)	1	0	NA	NA
34	GO:0002687	positive regulation of leukocyte migration	Any process that activates or increases the frequency, rate, or extent of leukocyte migration.	9.756% (4/41)	1	0	NA	NA
35	GO:0010951	negative regulation of endopeptidase activity	Any process that decreases the frequency, rate or extent of endopeptidase activity, the endohydrolysis of peptide bonds within proteins.	0% (0/14)	1	0	NA	NA
37	GO:0032731	positive regulation of interleukin-1 beta production	Any process that activates or increases the frequency, rate, or extent of interleukin-1 beta production.	0% (0/26)	1	0	NA	NA
39	GO:0051606	detection of stimulus	The series of events in which a stimulus is received by a cell or organism and converted into a molecular signal.	0% (0/14)	1	0	NA	NA
42	GO:0097300	programmed necrotic cell death	A necrotic cell death process that results from the activation of endogenous cellular processes, such as signaling involving death domain receptors or Toll-like receptors.	0% (0/11)	1	0	NA	NA
44	GO:0006919	activation of cysteine-type endopeptidase activity involved in apoptotic process	Any process that initiates the activity of the inactive enzyme cysteine-type endopeptidase in the context of an apoptotic process.	0% (0/15)	1	0	NA	NA
45	GO:0042116	macrophage activation	A change in morphology and behavior of a macrophage resulting from exposure to a cytokine, chemokine, cellular ligand, or soluble factor.	0% (0/31)	1	0	NA	NA
52	GO:0008630	intrinsic apoptotic signaling pathway in response to DNA damage	A series of molecular signals in which an intracellular signal is conveyed to trigger the apoptotic death of a cell. The pathway is induced by the detection of DNA damage, and ends when the execution phase of apoptosis is triggered.	0% (0/10)	1	0	NA	NA
56	GO:1901224	positive regulation of NIK/NF-kappaB signaling	NA	0% (0/19)	1	0	NA	NA
57	GO:0043525	positive regulation of neuron apoptotic process	Any process that activates or increases the frequency, rate or extent of cell death of neurons by apoptotic process.	0% (0/11)	1	0	NA	NA
58	GO:0046330	positive regulation of JNK cascade	Any process that activates or increases the frequency, rate or extent of signal transduction mediated by the JNK cascade.	0% (0/12)	1	0	NA	NA
59	GO:0097192	extrinsic apoptotic signaling pathway in absence of ligand	A series of molecular signals in which a signal is conveyed from the cell surface to trigger the apoptotic death of a cell. The pathway starts with withdrawal of a ligand from a cell surface receptor, and ends when the execution phase of apoptosis is triggered.	0% (0/14)	1	0	NA	NA
64	GO:0051897	positive regulation of protein kinase B signaling	Any process that activates or increases the frequency, rate or extent of protein kinase B signaling, a series of reactions mediated by the intracellular serine/threonine kinase protein kinase B.	0% (0/12)	1	0	NA	NA
69	GO:0051341	regulation of oxidoreductase activity	Any process that modulates the frequency, rate or extent of oxidoreductase activity, the catalysis of an oxidation-reduction (redox) reaction, a reversible chemical reaction in which the oxidation state of an atom or atoms within a molecule is altered. One substrate acts as a hydrogen or electron donor and becomes oxidized, while the other acts as hydrogen or electron acceptor and becomes reduced.	0% (0/14)	1	0	NA	NA
71	GO:0043123	positive regulation of I-kappaB kinase/NF-kappaB signaling	Any process that activates or increases the frequency, rate or extent of I-kappaB kinase/NF-kappaB signaling.	0% (0/26)	1	0	NA	NA
80	GO:0007017	microtubule-based process	Any cellular process that depends upon or alters the microtubule cytoskeleton, that part of the cytoskeleton comprising microtubules and their associated proteins.	0% (0/10)	1	0	NA	NA
94	GO:0061082	myeloid leukocyte cytokine production	Any process that contributes to cytokine production by a myeloid cell.	0% (0/12)	1	0	NA	NA

## Sheet: MG4
	GO.ID	term	definition	genes frequency	pvalue	neglog10 pvalue	Significant genes	Significant genes symbol				Ordered by -log10 value (largest to smallest)
31	GO:0032760	positive regulation of tumor necrosis factor production	Any process that activates or increases the frequency, rate or extent of tumor necrosis factor production.	34.146% (14/41)	5.36225e-06	5.27	107607;142980;16173;16175;16859;17874;20296;20302;20303;21825;21897;230073;24088;246728	Nod1;Tlr3;Il18;Il1a;Lgals9;Myd88;Ccl2;Ccl3;Ccl4;Thbs1;Tlr1;Ddx58;Tlr2;Oas2
33	GO:0032757	positive regulation of interleukin-8 production	Any process that activates or increases the frequency, rate, or extent of interleukin-8 production.	38.095% (8/21)	0.000361039	3.44	107607;142980;16173;17874;21897;21926;230073;24088	Nod1;Tlr3;Il18;Myd88;Tlr1;Tnf;Ddx58;Tlr2
36	GO:0032722	positive regulation of chemokine production	Any process that activates or increases the frequency, rate, or extent of chemokine production.	30% (9/30)	0.00114588	2.94	13653;142980;16173;16175;16859;17874;20304;21926;24088	Egr1;Tlr3;Il18;Il1a;Lgals9;Myd88;Ccl5;Tnf;Tlr2
46	GO:0003158	endothelium development	The process whose specific outcome is the progression of an endothelium over time, from its formation to the mature structure. Endothelium refers to the layer of cells lining blood vessels, lymphatics, the heart, and serous cavities, and is derived from bone marrow or mesoderm. Corneal endothelium is a special case, derived from neural crest cells.	50% (5/10)	0.00128506	2.89	15894;15945;16411;17874;21926	Icam1;Cxcl10;Itgax;Myd88;Tnf
17	GO:0060337	type I interferon signaling pathway	A series of molecular signals initiated by the binding of a type I interferon to a receptor on the surface of a cell, and ending with regulation of a downstream cellular process, e.g. transcription. Type I interferons include the interferon-alpha, beta, delta, episilon, zeta, kappa, tau, and omega gene families.	45.455% (5/11)	0.00218312	2.66	17874;20846;246728;54123;66141	Myd88;Stat1;Oas2;Irf7;Ifitm3
57	GO:0043525	positive regulation of neuron apoptotic process	Any process that activates or increases the frequency, rate or extent of cell death of neurons by apoptotic process.	45.455% (5/11)	0.00218312	2.66	12028;13653;16173;20302;21926	Bax;Egr1;Il18;Ccl3;Tnf
32	GO:0032755	positive regulation of interleukin-6 production	Any process that activates or increases the frequency, rate, or extent of interleukin-6 production.	26.471% (9/34)	0.00309186	2.51	107607;142980;16175;16859;17874;21897;21926;230073;24088	Nod1;Tlr3;Il1a;Lgals9;Myd88;Tlr1;Tnf;Ddx58;Tlr2
14	GO:0071407	cellular response to organic cyclic compound	Any process that results in a change in state or activity of a cell (in terms of movement, secretion, enzyme production, gene expression, etc.) as a result of an organic cyclic compound stimulus.	28.571% (8/28)	0.00322047	2.49	13653;142980;16173;20296;20304;20846;21926;230073	Egr1;Tlr3;Il18;Ccl2;Ccl5;Stat1;Tnf;Ddx58
4	GO:0032728	positive regulation of interferon-beta production	Any process that activates or increases the frequency, rate, or extent of interferon-beta production.	41.667% (5/12)	0.00346811	2.46	142980;230073;24088;246728;54123	Tlr3;Ddx58;Tlr2;Oas2;Irf7
11	GO:1903900	regulation of viral life cycle	NA	41.667% (5/12)	0.00346811	2.46	20304;21926;246728;26362;66141	Ccl5;Tnf;Oas2;Axl;Ifitm3
15	GO:1901699	cellular response to nitrogen compound	NA	24.39% (10/41)	0.00343762	2.46	107607;110454;13653;142980;15894;16173;21825;21926;230073;24088	Nod1;Ly6a;Egr1;Tlr3;Icam1;Il18;Thbs1;Tnf;Ddx58;Tlr2
19	GO:0072678	T cell migration	The movement of a T cell within or between different tissues and organs of the body.	35.294% (6/17)	0.00350379	2.46	15894;15945;16859;20296;20304;66102	Icam1;Cxcl10;Lgals9;Ccl2;Ccl5;Cxcl16
49	GO:0008625	extrinsic apoptotic signaling pathway via death domain receptors	A series of molecular signals in which a signal is conveyed from the cell surface to trigger the apoptotic death of a cell. The pathway starts with a ligand binding to a death domain receptor on the cell surface, and ends when the execution phase of apoptosis is triggered.	41.667% (5/12)	0.00346811	2.46	12028;15894;16173;21825;21926	Bax;Icam1;Il18;Thbs1;Tnf
58	GO:0046330	positive regulation of JNK cascade	Any process that activates or increases the frequency, rate or extent of signal transduction mediated by the JNK cascade.	41.667% (5/12)	0.00346811	2.46	107607;142980;16175;17874;21926	Nod1;Tlr3;Il1a;Myd88;Tnf
7	GO:0051607	defense response to virus	Reactions triggered in response to the presence of a virus that act to protect the cell or organism.	23.81% (10/42)	0.0041797	2.38	142980;15945;16411;17874;20304;20846;230073;246728;54123;66141	Tlr3;Cxcl10;Itgax;Myd88;Ccl5;Stat1;Ddx58;Oas2;Irf7;Ifitm3
24	GO:0048247	lymphocyte chemotaxis	The directed movement of a lymphocyte in response to an external stimulus.	33.333% (6/18)	0.00486703	2.31	15945;20296;20302;20303;20304;66102	Cxcl10;Ccl2;Ccl3;Ccl4;Ccl5;Cxcl16
45	GO:0042116	macrophage activation	A change in morphology and behavior of a macrophage resulting from exposure to a cytokine, chemokine, cellular ligand, or soluble factor.	25.806% (8/31)	0.00648582	2.19	13011;142980;16859;18173;21825;21897;21926;24088	Cst7;Tlr3;Lgals9;Slc11a1;Thbs1;Tlr1;Tnf;Tlr2
25	GO:0051092	positive regulation of NF-kappaB transcription factor activity	Any process that activates or increases the frequency, rate or extent of activity of the transcription factor NF-kappaB.	26.923% (7/26)	0.00867296	2.06	107607;142980;15894;16173;17874;21926;24088	Nod1;Tlr3;Icam1;Il18;Myd88;Tnf;Tlr2
18	GO:0016525	negative regulation of angiogenesis	Any process that stops, prevents, or reduces the frequency, rate or extent of angiogenesis.	33.333% (5/15)	0.0104682	1.98	15945;20296;20846;21825;21926	Cxcl10;Ccl2;Stat1;Thbs1;Tnf
5	GO:1901701	cellular response to oxygen-containing compound	NA	19.565% (18/92)	0.0107366	1.97	107607;110454;13653;14728;15894;15945;16173;16175;17874;20296;20304;20846;21825;21926;24088;26362;60533;66102	Nod1;Ly6a;Egr1;Lilrb4a;Icam1;Cxcl10;Il18;Il1a;Myd88;Ccl2;Ccl5;Stat1;Thbs1;Tnf;Tlr2;Axl;Cd274;Cxcl16
72	GO:0001659	temperature homeostasis	A homeostatic process in which an organism modulates its internal body temperature.	25.926% (7/27)	0.0108389	1.97	13653;16173;16175;16181;20304;21926;231507	Egr1;Il18;Il1a;Il1rn;Ccl5;Tnf;Plac8
40	GO:0006953	acute-phase response	An acute inflammatory response that involves non-antibody proteins whose concentrations in the plasma increase in response to infection or injury of homeothermic animals.	40% (4/10)	0.0110963	1.95	16175;16181;20304;21926	Il1a;Il1rn;Ccl5;Tnf
51	GO:0001937	negative regulation of endothelial cell proliferation	Any process that stops, prevents, or reduces the rate or extent of endothelial cell proliferation.	40% (4/10)	0.0110963	1.95	20296;20846;21825;21926	Ccl2;Stat1;Thbs1;Tnf
52	GO:0008630	intrinsic apoptotic signaling pathway in response to DNA damage	A series of molecular signals in which an intracellular signal is conveyed to trigger the apoptotic death of a cell. The pathway is induced by the detection of DNA damage, and ends when the execution phase of apoptosis is triggered.	40% (4/10)	0.0110963	1.95	12028;12044;15937;21926	Bax;Bcl2a1a;Ier3;Tnf
63	GO:0070498	interleukin-1-mediated signaling pathway	A series of molecular signals initiated by the binding of interleukin-1 to a receptor on the surface of a cell, and ending with regulation of a downstream cellular process, e.g. transcription.	40% (4/10)	0.0110963	1.95	13653;16175;16181;17874	Egr1;Il1a;Il1rn;Myd88
28	GO:0071356	cellular response to tumor necrosis factor	Any process that results in a change in state or activity of a cell (in terms of movement, secretion, enzyme production, gene expression, etc.) as a result of a tumor necrosis factor stimulus.	25% (7/28)	0.0133784	1.87	11796;20296;20302;20303;20304;20846;21926	Birc3;Ccl2;Ccl3;Ccl4;Ccl5;Stat1;Tnf
67	GO:0048661	positive regulation of smooth muscle cell proliferation	Any process that activates or increases the rate or extent of smooth muscle cell proliferation.	27.273% (6/22)	0.0143883	1.84	13653;16173;17874;20304;21825;21926	Egr1;Il18;Myd88;Ccl5;Thbs1;Tnf
3	GO:0032727	positive regulation of interferon-alpha production	Any process that activates or increases the frequency, rate, or extent of interferon-alpha production.	36.364% (4/11)	0.0161896	1.79	142980;20846;230073;54123	Tlr3;Stat1;Ddx58;Irf7
8	GO:0071346	cellular response to interferon-gamma	Any process that results in a change in state or activity of a cell (in terms of movement, secretion, enzyme production, gene expression, etc.) as a result of an interferon-gamma stimulus. Interferon gamma is the only member of the type II interferon found so far.	24.138% (7/29)	0.0163251	1.79	14433;20296;20302;20303;20304;20846;24088	Gapdh;Ccl2;Ccl3;Ccl4;Ccl5;Stat1;Tlr2
42	GO:0097300	programmed necrotic cell death	A necrotic cell death process that results from the activation of endogenous cellular processes, such as signaling involving death domain receptors or Toll-like receptors.	36.364% (4/11)	0.0161896	1.79	11796;12028;142980;21926	Birc3;Bax;Tlr3;Tnf
43	GO:0031663	lipopolysaccharide-mediated signaling pathway	A series of molecular signals initiated by the binding of a lipopolysaccharide (LPS) to a receptor on the surface of a target cell, and ending with regulation of a downstream cellular process, e.g. transcription. Lipopolysaccharides are major components of the outer membrane of Gram-negative bacteria, making them prime targets for recognition by the immune system.	26.087% (6/23)	0.0180287	1.74	16173;17874;20296;20304;20846;21926	Il18;Myd88;Ccl2;Ccl5;Stat1;Tnf
61	GO:0045123	cellular extravasation	The migration of a leukocyte from the blood vessels into the surrounding tissue.	29.412% (5/17)	0.0185344	1.73	15894;16175;20296;20304;21926	Icam1;Il1a;Ccl2;Ccl5;Tnf
62	GO:0010608	posttranscriptional regulation of gene expression	Any process that modulates the frequency, rate or extent of gene expression after the production of an RNA transcript.	29.412% (5/17)	0.0185344	1.73	14433;17874;18173;21825;21926	Gapdh;Myd88;Slc11a1;Thbs1;Tnf
54	GO:0070374	positive regulation of ERK1 and ERK2 cascade	Any process that activates or increases the frequency, rate or extent of signal transduction mediated by the ERK1 and ERK2 cascade.	21.622% (8/37)	0.019962	1.7	107607;15894;16175;20296;20302;20303;20304;24088	Nod1;Icam1;Il1a;Ccl2;Ccl3;Ccl4;Ccl5;Tlr2
68	GO:0071219	cellular response to molecule of bacterial origin	Any process that results in a change in state or activity of a cell (in terms of movement, secretion, enzyme production, gene expression, etc.) as a result of a stimulus by molecules of bacterial origin such as peptides derived from bacterial flagellin.	21.875% (14/64)	0.0207707	1.68	14728;15945;16173;16175;17874;20296;20304;20846;21897;21926;24088;26362;60533;66102	Lilrb4a;Cxcl10;Il18;Il1a;Myd88;Ccl2;Ccl5;Stat1;Tlr1;Tnf;Tlr2;Axl;Cd274;Cxcl16
26	GO:0044403	biological process involved in symbiotic interaction	A process carried out by gene products in an organism that enable the organism to engage in a symbiotic relationship, a more or less intimate association, with another organism. The various forms of symbiosis include parasitism, in which the association is disadvantageous or destructive to one of the organisms; mutualism, in which the association is advantageous, or often necessary to one or both…	25% (6/24)	0.0222634	1.65	14433;15894;17874;20304;26362;66141	Gapdh;Icam1;Myd88;Ccl5;Axl;Ifitm3
47	GO:0034121	regulation of toll-like receptor signaling pathway	Any process that modulates the frequency, rate, or extent of toll-like receptor signaling pathway.	33.333% (4/12)	0.0225503	1.65	142980;21897;24088;54123	Tlr3;Tlr1;Tlr2;Irf7
64	GO:0051897	positive regulation of protein kinase B signaling	Any process that activates or increases the frequency, rate or extent of protein kinase B signaling, a series of reactions mediated by the intracellular serine/threonine kinase protein kinase B.	33.333% (4/12)	0.0225503	1.65	16173;21825;21926;26362	Il18;Thbs1;Tnf;Axl
53	GO:0030334	regulation of cell migration	Any process that modulates the frequency, rate or extent of cell migration.	17.822% (18/101)	0.0233353	1.63	13653;15894;15945;16173;16175;16181;16411;16859;17874;20296;20304;21825;21926;230073;24088;60533;66102;66141	Egr1;Icam1;Cxcl10;Il18;Il1a;Il1rn;Itgax;Lgals9;Myd88;Ccl2;Ccl5;Thbs1;Tnf;Ddx58;Tlr2;Cd274;Cxcl16;Ifitm3
12	GO:0002548	monocyte chemotaxis	The movement of a monocyte in response to an external stimulus.	27.778% (5/18)	0.0237911	1.62	15945;20296;20302;20303;20304	Cxcl10;Ccl2;Ccl3;Ccl4;Ccl5
27	GO:0002064	epithelial cell development	The process whose specific outcome is the progression of an epithelial cell over time, from its formation to the mature structure. An epithelial cell is a cell usually found in a two-dimensional sheet with a free surface.	30.769% (4/13)	0.0302514	1.52	15894;16175;17874;21926	Icam1;Il1a;Myd88;Tnf
56	GO:1901224	positive regulation of NIK/NF-kappaB signaling	NA	26.316% (5/19)	0.0299353	1.52	107607;142980;16173;21926;24088	Nod1;Tlr3;Il18;Tnf;Tlr2
37	GO:0032731	positive regulation of interleukin-1 beta production	Any process that activates or increases the frequency, rate, or extent of interleukin-1 beta production.	23.077% (6/26)	0.0326696	1.49	107607;13653;17874;20302;21926;24088	Nod1;Egr1;Myd88;Ccl3;Tnf;Tlr2
66	GO:0033993	response to lipid	Any process that results in a change in state or activity of a cell or an organism (in terms of movement, secretion, enzyme production, gene expression, etc.) as a result of a lipid stimulus.	18.28% (17/93)	0.032096	1.49	14728;15945;16173;16175;16181;16859;17874;18173;18538;20296;20304;20846;21926;24088;26362;60533;66102	Lilrb4a;Cxcl10;Il18;Il1a;Il1rn;Lgals9;Myd88;Slc11a1;Pcna;Ccl2;Ccl5;Stat1;Tnf;Tlr2;Axl;Cd274;Cxcl16
71	GO:0043123	positive regulation of I-kappaB kinase/NF-kappaB signaling	Any process that activates or increases the frequency, rate or extent of I-kappaB kinase/NF-kappaB signaling.	23.077% (6/26)	0.0326696	1.49	107607;142980;14433;16175;17874;21926	Nod1;Tlr3;Gapdh;Il1a;Myd88;Tnf
10	GO:0051129	negative regulation of cellular component organization	Any process that stops, prevents, or reduces the frequency, rate or extent of a process involved in the formation, arrangement of constituent parts, or disassembly of cell structures, including the plasma membrane and any external encapsulating structures such as the cell wall and cell envelope.	21.212% (7/33)	0.0328123	1.48	14972;15937;15945;16169;20846;21926;24088	H2-K1;Ier3;Cxcl10;Il15ra;Stat1;Tnf;Tlr2
55	GO:0016310	phosphorylation	The process of introducing a phosphate group into a molecule, usually with the formation of a phosphoric ester, a phosphoric anhydride or a phosphoric amide.	14.516% (18/124)	0.0331637	1.48	11796;12028;13653;142980;14433;14728;15894;15937;16173;16181;16859;18173;20304;21825;21897;21926;24088;26362	Birc3;Bax;Egr1;Tlr3;Gapdh;Lilrb4a;Icam1;Ier3;Il18;Il1rn;Lgals9;Slc11a1;Ccl5;Thbs1;Tlr1;Tnf;Tlr2;Axl
34	GO:0002687	positive regulation of leukocyte migration	Any process that activates or increases the frequency, rate, or extent of leukocyte migration.	19.512% (8/41)	0.0362396	1.44	15894;15945;16175;16859;20296;20304;21825;24088	Icam1;Cxcl10;Il1a;Lgals9;Ccl2;Ccl5;Thbs1;Tlr2
29	GO:0007178	transmembrane receptor protein serine/threonine kinase signaling pathway	A series of molecular signals initiated by the binding of an extracellular ligand to a receptor on the surface of the target cell where the receptor possesses serine/threonine kinase activity, and ending with regulation of a downstream cellular process, e.g. transcription.	25% (5/20)	0.0370087	1.43	13653;16859;17874;20296;21825	Egr1;Lgals9;Myd88;Ccl2;Thbs1
30	GO:0034341	response to interferon-gamma	Any process that results in a change in state or activity of a cell or an organism (in terms of movement, secretion, enzyme production, gene expression, etc.) as a result of an interferon-gamma stimulus. Interferon-gamma is also known as type II interferon.	26.316% (10/38)	0.0370095	1.43	14433;18173;20296;20302;20303;20304;20846;24088;66102;66141	Gapdh;Slc11a1;Ccl2;Ccl3;Ccl4;Ccl5;Stat1;Tlr2;Cxcl16;Ifitm3
21	GO:0007548	sex differentiation	The establishment of the sex of an organism by physical differentiation.	28.571% (4/14)	0.0393401	1.41	12028;15894;16175;26362	Bax;Icam1;Il1a;Axl
23	GO:0048246	macrophage chemotaxis	The movement of a macrophage in response to an external stimulus.	28.571% (4/14)	0.0393401	1.41	20296;20302;20304;21825	Ccl2;Ccl3;Ccl5;Thbs1
35	GO:0010951	negative regulation of endopeptidase activity	Any process that decreases the frequency, rate or extent of endopeptidase activity, the endohydrolysis of peptide bonds within proteins.	28.571% (4/14)	0.0393401	1.41	13011;14433;21825;21926	Cst7;Gapdh;Thbs1;Tnf
38	GO:2000401	regulation of lymphocyte migration	NA	28.571% (4/14)	0.0393401	1.41	15945;16859;20296;20304	Cxcl10;Lgals9;Ccl2;Ccl5
39	GO:0051606	detection of stimulus	The series of events in which a stimulus is received by a cell or organism and converted into a molecular signal.	28.571% (4/14)	0.0393401	1.41	107607;16173;21897;24088	Nod1;Il18;Tlr1;Tlr2
48	GO:0019233	sensory perception of pain	The series of events required for an organism to receive a painful stimulus, convert it to a molecular signal, and recognize and characterize the signal. Pain is medically defined as the physical sensation of discomfort or distress caused by injury or illness, so can hence be described as a harmful stimulus which signals current (or impending) tissue damage. Pain may come from extremes of tempera…	28.571% (4/14)	0.0393401	1.41	16173;16175;16181;20296	Il18;Il1a;Il1rn;Ccl2
50	GO:0034655	nucleobase-containing compound catabolic process	The chemical reactions and pathways resulting in the breakdown of nucleobases, nucleosides, nucleotides and nucleic acids.	28.571% (4/14)	0.0393401	1.41	12028;17874;18173;246728	Bax;Myd88;Slc11a1;Oas2
59	GO:0097192	extrinsic apoptotic signaling pathway in absence of ligand	A series of molecular signals in which a signal is conveyed from the cell surface to trigger the apoptotic death of a cell. The pathway starts with withdrawal of a ligand from a cell surface receptor, and ends when the execution phase of apoptosis is triggered.	28.571% (4/14)	0.0393401	1.41	12028;12044;16175;21926	Bax;Bcl2a1a;Il1a;Tnf
69	GO:0051341	regulation of oxidoreductase activity	Any process that modulates the frequency, rate or extent of oxidoreductase activity, the catalysis of an oxidation-reduction (redox) reaction, a reversible chemical reaction in which the oxidation state of an atom or atoms within a molecule is altered. One substrate acts as a hydrogen or electron donor and becomes oxidized, while the other acts as hydrogen or electron acceptor and becomes reduced.	28.571% (4/14)	0.0393401	1.41	107607;16175;16859;21926	Nod1;Il1a;Lgals9;Tnf
70	GO:0032689	negative regulation of interferon-gamma production	Any process that stops, prevents, or reduces the frequency, rate, or extent of interferon-gamma production. Interferon-gamma is also known as type II interferon.	28.571% (4/14)	0.0393401	1.41	14728;16859;26362;60533	Lilrb4a;Lgals9;Axl;Cd274
65	GO:0043066	negative regulation of apoptotic process	Any process that stops, prevents, or reduces the frequency, rate or extent of cell death by apoptotic process.	15.385% (14/91)	0.0411187	1.39	11796;12028;12044;14433;15894;15937;16173;16181;20296;20304;21825;21926;231507;26362	Birc3;Bax;Bcl2a1a;Gapdh;Icam1;Ier3;Il18;Il1rn;Ccl2;Ccl5;Thbs1;Tnf;Plac8;Axl
22	GO:2000377	regulation of reactive oxygen species metabolic process	NA	23.81% (5/21)	0.0450429	1.35	11796;15937;16173;21825;21926	Birc3;Ier3;Il18;Thbs1;Tnf
60	GO:0043547	positive regulation of GTPase activity	Any process that activates or increases the activity of a GTPase.	23.81% (5/21)	0.0450429	1.35	15894;20296;20302;20303;20304	Icam1;Ccl2;Ccl3;Ccl4;Ccl5
41	GO:0045936	negative regulation of phosphate metabolic process	Any process that stops, prevents, or reduces the frequency, rate or extent of the chemical reactions and pathways involving phosphates.	21.429% (6/28)	0.0458693	1.34	11796;12028;14728;15937;16173;21926	Birc3;Bax;Lilrb4a;Ier3;Il18;Tnf
2	GO:0065008	regulation of biological quality	Any process that modulates a qualitative or quantitative trait of a biological quality. A biological quality is a measurable attribute of an organism or part of an organism, such as size, mass, shape, color, etc.	14.208% (26/183)	0.04665	1.33	12028;12044;13653;14319;14433;14728;15894;15937;15945;16173;16175;16181;17874;18173;20296;20302;20303;20304;20846;21825;21926;231507;23833;24088;246728;26362	Bax;Bcl2a1a;Egr1;Fth1;Gapdh;Lilrb4a;Icam1;Ier3;Cxcl10;Il18;Il1a;Il1rn;Myd88;Slc11a1;Ccl2;Ccl3;Ccl4;Ccl5;Stat1;Thbs1;Tnf;Plac8;Cd52;Tlr2;Oas2;Axl
1	GO:0060760	positive regulation of response to cytokine stimulus	Any process that increases the rate, frequency, or extent of a response to cytokine stimulus.	26.667% (4/15)	0.0498389	1.3	230073;24088;26362;54123	Ddx58;Tlr2;Axl;Irf7
20	GO:2000351	regulation of endothelial cell apoptotic process	NA	26.667% (4/15)	0.0498389	1.3	15894;20296;21825;21926	Icam1;Ccl2;Thbs1;Tnf
44	GO:0006919	activation of cysteine-type endopeptidase activity involved in apoptotic process	Any process that initiates the activity of the inactive enzyme cysteine-type endopeptidase in the context of an apoptotic process.	26.667% (4/15)	0.0498389	1.3	107607;12028;20846;21926	Nod1;Bax;Stat1;Tnf
9	GO:0009617	response to bacterium	Any process that results in a change in state or activity of a cell or an organism (in terms of movement, secretion, enzyme production, gene expression, etc.) as a result of a stimulus from a bacterium.	18.333% (22/120)	0.0539958	1.27	NA	NA
73	GO:0070098	chemokine-mediated signaling pathway	A series of molecular signals initiated by the binding of a chemokine to a receptor on the surface of a cell, and ending with regulation of a downstream cellular process, e.g. transcription.	22.727% (5/22)	0.054059	1.27	NA	NA
85	GO:0010469	regulation of signaling receptor activity	Any process that modulates the frequency, rate or extent of a signaling receptor activity. Receptor activity is when a molecule combines with an extracellular or intracellular messenger to initiate a change in cell activity.	30% (3/10)	0.0653829	1.18	NA	NA
101	GO:0008360	regulation of cell shape	Any process that modulates the surface configuration of a cell.	30% (3/10)	0.0653829	1.18	NA	NA
75	GO:0071347	cellular response to interleukin-1	Any process that results in a change in state or activity of a cell (in terms of movement, secretion, enzyme production, gene expression, etc.) as a result of an interleukin-1 stimulus.	28.571% (8/28)	0.0718167	1.14	NA	NA
16	GO:0051928	positive regulation of calcium ion transport	Any process that activates or increases the frequency, rate or extent of the directed movement of calcium ions into, out of or within a cell, or between cells, by means of some agent such as a transporter or pore.	23.529% (4/17)	0.0750437	1.12	NA	NA
86	GO:0002262	myeloid cell homeostasis	The process of regulating the proliferation and elimination of myeloid cells such that the total number of myeloid cells within a whole or part of an organism is stable over time in the absence of an outside stimulus.	18.75% (6/32)	0.0812801	1.09	NA	NA
95	GO:0030073	insulin secretion	The regulated release of proinsulin from secretory granules accompanied by cleavage of proinsulin to form mature insulin. In vertebrates, insulin is secreted from B granules in the B cells of the vertebrate pancreas and from insulin-producing cells in insects.	27.273% (3/11)	0.0838304	1.08	NA	NA
90	GO:0030336	negative regulation of cell migration	Any process that stops, prevents, or reduces the frequency, rate or extent of cell migration.	19.231% (5/26)	0.100001	1	NA	NA
92	GO:0045672	positive regulation of osteoclast differentiation	Any process that activates or increases the frequency, rate or extent of osteoclast differentiation.	25% (3/12)	0.104257	0.98	NA	NA
83	GO:0001776	leukocyte homeostasis	The process of regulating the proliferation and elimination of cells of the immune system such that the total number of cells of a particular cell type within a whole or part of an organism is stable over time in the absence of an outside stimulus.	17.143% (6/35)	0.115852	0.94	NA	NA
93	GO:0071222	cellular response to lipopolysaccharide	Any process that results in a change in state or activity of a cell (in terms of movement, secretion, enzyme production, gene expression, etc.) as a result of a lipopolysaccharide stimulus; lipopolysaccharide is a major component of the cell wall of gram-negative bacteria.	19.355% (12/62)	0.121947	0.91	NA	NA
91	GO:0050691	regulation of defense response to virus by host	Any host process that modulates the frequency, rate, or extent of the antiviral response of a host cell or organism.	23.077% (3/13)	0.126459	0.9	NA	NA
76	GO:0071677	positive regulation of mononuclear cell migration	Any process that increases the rate, frequency or extent of mononuclear cell migration. Mononuclear cell migration is the movement of a mononuclear cell within or between different tissues and organs of the body.	19.048% (4/21)	0.141064	0.85	NA	NA
79	GO:0045765	regulation of angiogenesis	Any process that modulates the frequency, rate or extent of angiogenesis.	22.5% (9/40)	0.179371	0.75	NA	NA
87	GO:0006875	cellular metal ion homeostasis	Any process involved in the maintenance of an internal steady state of metal ions at the level of a cell.	13.636% (9/66)	0.182361	0.74	NA	NA
81	GO:0050708	regulation of protein secretion	Any process that modulates the frequency, rate or extent of the controlled release of a protein from a cell.	16% (4/25)	0.223658	0.65	NA	NA
77	GO:0030593	neutrophil chemotaxis	The directed movement of a neutrophil cell, the most numerous polymorphonuclear leukocyte found in the blood, in response to an external stimulus, usually an infection or wounding.	13.889% (5/36)	0.273212	0.56	NA	NA
6	GO:0031640	killing of cells of other organism	Any process in an organism that results in the killing of cells of another organism, including in some cases the death of the other organism. Killing here refers to the induction of death in one cell by another cell, not cell-autonomous death due to internal or other environmental conditions.	15.789% (3/19)	0.284683	0.55	NA	NA
74	GO:0072657	protein localization to membrane	A process in which a protein is transported to, or maintained in, a specific location in a membrane.	15.789% (3/19)	0.284683	0.55	NA	NA
78	GO:0051402	neuron apoptotic process	Any apoptotic process in a neuron, the basic cellular unit of nervous tissue. Each neuron consists of a body, an axon, and dendrites. Their purpose is to receive, conduct, and transmit impulses in the nervous system.	25% (8/32)	0.287147	0.54	NA	NA
82	GO:0090276	regulation of peptide hormone secretion	Any process that modulates the rate, frequency, or extent of the regulated release of a peptide hormone from secretory granules.	16.667% (2/12)	0.334203	0.48	NA	NA
94	GO:0061082	myeloid leukocyte cytokine production	Any process that contributes to cytokine production by a myeloid cell.	16.667% (2/12)	0.334203	0.48	NA	NA
84	GO:0070232	regulation of T cell apoptotic process	Any process that modulates the occurrence or rate of T cell death by apoptotic process.	15.385% (2/13)	0.371975	0.43	NA	NA
98	GO:0032963	collagen metabolic process	The chemical reactions and pathways involving collagen, any of a group of fibrous proteins of very high tensile strength that form the main component of connective tissue in animals. Collagen is highly enriched in glycine (some regions are 33% glycine) and proline, occurring predominantly as 3-hydroxyproline (about 20%).	15.385% (2/13)	0.371975	0.43	NA	NA
102	GO:0008347	glial cell migration	The orderly movement of a glial cell, non-neuronal cells that provide support and nutrition, maintain homeostasis, form myelin, and participate in signal transmission in the nervous system.	15.385% (2/13)	0.371975	0.43	NA	NA
103	GO:0010977	negative regulation of neuron projection development	Any process that decreases the rate, frequency or extent of neuron projection development. Neuron projection development is the process whose specific outcome is the progression of a neuron projection over time, from its formation to the mature structure. A neuron projection is any process extending from a neural cell, such as axons or dendrites (collectively called neurites).	14.286% (2/14)	0.408934	0.39	NA	NA
96	GO:0007186	G protein-coupled receptor signaling pathway	A series of molecular signals that proceeds with an activated receptor promoting the exchange of GDP for GTP on the alpha-subunit of an associated heterotrimeric G-protein complex. The GTP-bound activated alpha-G-protein then dissociates from the beta- and gamma-subunits to further transmit the signal within the cell. The pathway begins with receptor-ligand interaction, or for basal GPCR signalin…	11.111% (5/45)	0.462174	0.34	NA	NA
13	GO:0061844	antimicrobial humoral immune response mediated by antimicrobial peptide	An immune response against microbes mediated by anti-microbial peptides in body fluid.	12.5% (2/16)	0.479641	0.32	NA	NA
97	GO:0050921	positive regulation of chemotaxis	Any process that activates or increases the frequency, rate or extent of the directed movement of a motile cell or organism in response to a specific chemical concentration gradient.	11.111% (4/36)	0.482988	0.32	NA	NA
80	GO:0007017	microtubule-based process	Any cellular process that depends upon or alters the microtubule cytoskeleton, that part of the cytoskeleton comprising microtubules and their associated proteins.	10% (1/10)	0.649144	0.19	NA	NA
88	GO:0048870	cell motility	Any process involved in the controlled self-propelled movement of a cell that results in translocation of the cell from one place to another.	15.385% (22/143)	0.67527	0.17	NA	NA
99	GO:0034109	homotypic cell-cell adhesion	The attachment of a cell to a second cell of the identical type via adhesion molecules.	7.143% (1/14)	0.770859	0.11	NA	NA
89	GO:0051270	regulation of cellular component movement	Any process that modulates the frequency, rate or extent of the movement of a cellular component.	16.981% (18/106)	1	0	NA	NA
100	GO:0070372	regulation of ERK1 and ERK2 cascade	Any process that modulates the frequency, rate or extent of signal transduction mediated by the ERK1 and ERK2 cascade.	17.778% (8/45)	1	0	NA	NA

## Sheet: MG5
	GO.ID	term	definition	genes frequency	pvalue	neglog10 pvalue	Significant genes	Significant genes symbol				Ordered by -log10 value (largest to smallest)
11	GO:1903900	regulation of viral life cycle	NA	50% (6/12)	0.000437693	3.36	20304;21926;246728;26362;66141;80876	Ccl5;Tnf;Oas2;Axl;Ifitm3;Ifitm2
73	GO:0070098	chemokine-mediated signaling pathway	A series of molecular signals initiated by the binding of a chemokine to a receptor on the surface of a cell, and ending with regulation of a downstream cellular process, e.g. transcription.	36.364% (8/22)	0.000619862	3.21	15251;15945;17329;20296;20302;20303;20304;55985	Hif1a;Cxcl10;Cxcl9;Ccl2;Ccl3;Ccl4;Ccl5;Cxcl13
24	GO:0048247	lymphocyte chemotaxis	The directed movement of a lymphocyte in response to an external stimulus.	38.889% (7/18)	0.000899083	3.05	15945;20296;20302;20303;20304;55985;66102	Cxcl10;Ccl2;Ccl3;Ccl4;Ccl5;Cxcl13;Cxcl16
8	GO:0071346	cellular response to interferon-gamma	Any process that results in a change in state or activity of a cell (in terms of movement, secretion, enzyme production, gene expression, etc.) as a result of an interferon-gamma stimulus. Interferon gamma is the only member of the type II interferon found so far.	31.034% (9/29)	0.00103527	2.98	14433;16160;20296;20302;20303;20304;20846;22352;24088	Gapdh;Il12b;Ccl2;Ccl3;Ccl4;Ccl5;Stat1;Vim;Tlr2
77	GO:0030593	neutrophil chemotaxis	The directed movement of a neutrophil cell, the most numerous polymorphonuclear leukocyte found in the blood, in response to an external stimulus, usually an infection or wounding.	27.778% (10/36)	0.00138332	2.86	14127;15945;16854;17329;20296;20302;20303;20304;20750;55985	Fcer1g;Cxcl10;Lgals3;Cxcl9;Ccl2;Ccl3;Ccl4;Ccl5;Spp1;Cxcl13
17	GO:0060337	type I interferon signaling pathway	A series of molecular signals initiated by the binding of a type I interferon to a receptor on the surface of a cell, and ending with regulation of a downstream cellular process, e.g. transcription. Type I interferons include the interferon-alpha, beta, delta, episilon, zeta, kappa, tau, and omega gene families.	45.455% (5/11)	0.0024264	2.62	20846;246728;54123;66141;80876	Stat1;Oas2;Irf7;Ifitm3;Ifitm2
93	GO:0071222	cellular response to lipopolysaccharide	Any process that results in a change in state or activity of a cell (in terms of movement, secretion, enzyme production, gene expression, etc.) as a result of a lipopolysaccharide stimulus; lipopolysaccharide is a major component of the cell wall of gram-negative bacteria.	20.968% (13/62)	0.00420954	2.38	14728;15945;16160;17329;20296;20304;20846;21926;22352;26362;55985;60533;66102	Lilrb4a;Cxcl10;Il12b;Cxcl9;Ccl2;Ccl5;Stat1;Tnf;Vim;Axl;Cxcl13;Cd274;Cxcl16
12	GO:0002548	monocyte chemotaxis	The movement of a monocyte in response to an external stimulus.	33.333% (6/18)	0.00547748	2.26	15945;16854;20296;20302;20303;20304	Cxcl10;Lgals3;Ccl2;Ccl3;Ccl4;Ccl5
10	GO:0051129	negative regulation of cellular component organization	Any process that stops, prevents, or reduces the frequency, rate or extent of a process involved in the formation, arrangement of constituent parts, or disassembly of cell structures, including the plasma membrane and any external encapsulating structures such as the cell wall and cell envelope.	24.242% (8/33)	0.0112673	1.95	14972;15945;16169;16854;20846;21926;22352;24088	H2-K1;Cxcl10;Il15ra;Lgals3;Stat1;Tnf;Vim;Tlr2
1	GO:0060760	positive regulation of response to cytokine stimulus	Any process that increases the rate, frequency, or extent of a response to cytokine stimulus.	33.333% (5/15)	0.0115428	1.94	15251;230073;24088;26362;54123	Hif1a;Ddx58;Tlr2;Axl;Irf7
79	GO:0045765	regulation of angiogenesis	Any process that modulates the frequency, rate or extent of angiogenesis.	22.5% (9/40)	0.0118524	1.93	15251;15368;15945;16411;16854;20296;20304;20846;21926	Hif1a;Hmox1;Cxcl10;Itgax;Lgals3;Ccl2;Ccl5;Stat1;Tnf
51	GO:0001937	negative regulation of endothelial cell proliferation	Any process that stops, prevents, or reduces the rate or extent of endothelial cell proliferation.	40% (4/10)	0.0120392	1.92	16160;20296;20846;21926	Il12b;Ccl2;Stat1;Tnf
80	GO:0007017	microtubule-based process	Any cellular process that depends upon or alters the microtubule cytoskeleton, that part of the cytoskeleton comprising microtubules and their associated proteins.	40% (4/10)	0.0120392	1.92	11747;14433;15251;18518	Anxa5;Gapdh;Hif1a;Igbp1
85	GO:0010469	regulation of signaling receptor activity	Any process that modulates the frequency, rate or extent of a signaling receptor activity. Receptor activity is when a molecule combines with an extracellular or intracellular messenger to initiate a change in cell activity.	40% (4/10)	0.0120392	1.92	14728;15251;20296;21926	Lilrb4a;Hif1a;Ccl2;Tnf
60	GO:0043547	positive regulation of GTPase activity	Any process that activates or increases the activity of a GTPase.	28.571% (6/21)	0.0126388	1.9	20296;20302;20303;20304;50778;55985	Ccl2;Ccl3;Ccl4;Ccl5;Rgs1;Cxcl13
7	GO:0051607	defense response to virus	Reactions triggered in response to the presence of a virus that act to protect the cell or organism.	26.19% (11/42)	0.0129092	1.89	15945;16160;16411;17329;20304;20846;230073;246728;54123;66141;80876	Cxcl10;Il12b;Itgax;Cxcl9;Ccl5;Stat1;Ddx58;Oas2;Irf7;Ifitm3;Ifitm2
28	GO:0071356	cellular response to tumor necrosis factor	Any process that results in a change in state or activity of a cell (in terms of movement, secretion, enzyme production, gene expression, etc.) as a result of a tumor necrosis factor stimulus.	25% (7/28)	0.0151521	1.82	20296;20302;20303;20304;20846;21926;24099	Ccl2;Ccl3;Ccl4;Ccl5;Stat1;Tnf;Tnfsf13b
13	GO:0061844	antimicrobial humoral immune response mediated by antimicrobial peptide	An immune response against microbes mediated by anti-microbial peptides in body fluid.	31.25% (5/16)	0.015532	1.81	14433;15945;16854;17329;55985	Gapdh;Cxcl10;Lgals3;Cxcl9;Cxcl13
95	GO:0030073	insulin secretion	The regulated release of proinsulin from secretory granules accompanied by cleavage of proinsulin to form mature insulin. In vertebrates, insulin is secreted from B granules in the B cells of the vertebrate pancreas and from insulin-producing cells in insects.	36.364% (4/11)	0.0175323	1.76	15251;16181;20304;21926	Hif1a;Il1rn;Ccl5;Tnf
16	GO:0051928	positive regulation of calcium ion transport	Any process that activates or increases the frequency, rate or extent of the directed movement of calcium ions into, out of or within a cell, or between cells, by means of some agent such as a transporter or pore.	29.412% (5/17)	0.0203573	1.69	15945;16854;17329;20296;20304	Cxcl10;Lgals3;Cxcl9;Ccl2;Ccl5
19	GO:0072678	T cell migration	The movement of a T cell within or between different tissues and organs of the body.	29.412% (5/17)	0.0203573	1.69	15945;20296;20304;55985;66102	Cxcl10;Ccl2;Ccl5;Cxcl13;Cxcl16
4	GO:0032728	positive regulation of interferon-beta production	Any process that activates or increases the frequency, rate, or extent of interferon-beta production.	33.333% (4/12)	0.024375	1.61	230073;24088;246728;54123	Ddx58;Tlr2;Oas2;Irf7
82	GO:0090276	regulation of peptide hormone secretion	Any process that modulates the rate, frequency, or extent of the regulated release of a peptide hormone from secretory granules.	33.333% (4/12)	0.024375	1.61	11747;15251;20304;21926	Anxa5;Hif1a;Ccl5;Tnf
92	GO:0045672	positive regulation of osteoclast differentiation	Any process that activates or increases the frequency, rate or extent of osteoclast differentiation.	33.333% (4/12)	0.024375	1.61	16160;20302;20304;21926	Il12b;Ccl3;Ccl5;Tnf
94	GO:0061082	myeloid leukocyte cytokine production	Any process that contributes to cytokine production by a myeloid cell.	33.333% (4/12)	0.024375	1.61	14127;15368;230073;24088	Fcer1g;Hmox1;Ddx58;Tlr2
88	GO:0048870	cell motility	Any process involved in the controlled self-propelled movement of a cell that results in translocation of the cell from one place to another.	17.483% (25/143)	0.0271893	1.57	11747;12512;14127;15251;15368;15945;16160;16181;16411;16854;17329;20296;20302;20303;20304;20750;21926;22352;230073;24088;26362;55985;60533;66102;66141	Anxa5;Cd63;Fcer1g;Hif1a;Hmox1;Cxcl10;Il12b;Il1rn;Itgax;Lgals3;Cxcl9;Ccl2;Ccl3;Ccl4;Ccl5;Spp1;Tnf;Vim;Ddx58;Tlr2;Axl;Cxcl13;Cd274;Cxcl16;Ifitm3
81	GO:0050708	regulation of protein secretion	Any process that modulates the frequency, rate or extent of the controlled release of a protein from a cell.	24% (6/25)	0.0301057	1.52	11747;15251;16160;20304;21926;24088	Anxa5;Hif1a;Il12b;Ccl5;Tnf;Tlr2
78	GO:0051402	neuron apoptotic process	Any apoptotic process in a neuron, the basic cellular unit of nervous tissue. Each neuron consists of a body, an axon, and dendrites. Their purpose is to receive, conduct, and transmit impulses in the nervous system.	21.875% (7/32)	0.0313691	1.5	14433;15251;15368;20296;20302;21926;26362	Gapdh;Hif1a;Hmox1;Ccl2;Ccl3;Tnf;Axl
86	GO:0002262	myeloid cell homeostasis	The process of regulating the proliferation and elimination of myeloid cells such that the total number of myeloid cells within a whole or part of an organism is stable over time in the absence of an outside stimulus.	21.875% (7/32)	0.0313691	1.5	14127;14728;15251;15368;20296;20846;26362	Fcer1g;Lilrb4a;Hif1a;Hmox1;Ccl2;Stat1;Axl
84	GO:0070232	regulation of T cell apoptotic process	Any process that modulates the occurrence or rate of T cell death by apoptotic process.	30.769% (4/13)	0.0326386	1.49	15251;16854;20304;60533	Hif1a;Lgals3;Ccl5;Cd274
91	GO:0050691	regulation of defense response to virus by host	Any host process that modulates the frequency, rate, or extent of the antiviral response of a host cell or organism.	30.769% (4/13)	0.0326386	1.49	16160;20304;20846;230073	Il12b;Ccl5;Stat1;Ddx58
6	GO:0031640	killing of cells of other organism	Any process in an organism that results in the killing of cells of another organism, including in some cases the death of the other organism. Killing here refers to the induction of death in one cell by another cell, not cell-autonomous death due to internal or other environmental conditions.	26.316% (5/19)	0.0327523	1.48	14433;15945;16854;17329;55985	Gapdh;Cxcl10;Lgals3;Cxcl9;Cxcl13
30	GO:0034341	response to interferon-gamma	Any process that results in a change in state or activity of a cell or an organism (in terms of movement, secretion, enzyme production, gene expression, etc.) as a result of an interferon-gamma stimulus. Interferon-gamma is also known as type II interferon.	31.579% (12/38)	0.034396	1.46	14433;16160;20296;20302;20303;20304;20846;22352;24088;66102;66141;80876	Gapdh;Il12b;Ccl2;Ccl3;Ccl4;Ccl5;Stat1;Vim;Tlr2;Cxcl16;Ifitm3;Ifitm2
90	GO:0030336	negative regulation of cell migration	Any process that stops, prevents, or reduces the frequency, rate or extent of cell migration.	23.077% (6/26)	0.0361782	1.44	12512;16181;20296;21926;55985;66141	Cd63;Il1rn;Ccl2;Tnf;Cxcl13;Ifitm3
89	GO:0051270	regulation of cellular component movement	Any process that modulates the frequency, rate or extent of the movement of a cellular component.	17.925% (19/106)	0.0402317	1.4	11747;12512;15251;15368;15945;16181;16411;16854;18518;20296;20304;21926;22352;230073;24088;55985;60533;66102;66141	Anxa5;Cd63;Hif1a;Hmox1;Cxcl10;Il1rn;Itgax;Lgals3;Igbp1;Ccl2;Ccl5;Tnf;Vim;Ddx58;Tlr2;Cxcl13;Cd274;Cxcl16;Ifitm3
31	GO:0032760	positive regulation of tumor necrosis factor production	Any process that activates or increases the frequency, rate or extent of tumor necrosis factor production.	19.512% (8/41)	0.0410424	1.39	14127;16160;20296;20302;20303;230073;24088;246728	Fcer1g;Il12b;Ccl2;Ccl3;Ccl4;Ddx58;Tlr2;Oas2
23	GO:0048246	macrophage chemotaxis	The movement of a macrophage in response to an external stimulus.	28.571% (4/14)	0.0423665	1.37	16854;20296;20302;20304	Lgals3;Ccl2;Ccl3;Ccl5
35	GO:0010951	negative regulation of endopeptidase activity	Any process that decreases the frequency, rate or extent of endopeptidase activity, the endohydrolysis of peptide bonds within proteins.	28.571% (4/14)	0.0423665	1.37	13011;14433;18518;21926	Cst7;Gapdh;Igbp1;Tnf
38	GO:2000401	regulation of lymphocyte migration	NA	28.571% (4/14)	0.0423665	1.37	15945;20296;20304;55985	Cxcl10;Ccl2;Ccl5;Cxcl13
76	GO:0071677	positive regulation of mononuclear cell migration	Any process that increases the rate, frequency or extent of mononuclear cell migration. Mononuclear cell migration is the movement of a mononuclear cell within or between different tissues and organs of the body.	23.81% (5/21)	0.0490935	1.31	15945;16854;20296;20304;55985	Cxcl10;Lgals3;Ccl2;Ccl5;Cxcl13
83	GO:0001776	leukocyte homeostasis	The process of regulating the proliferation and elimination of cells of the immune system such that the total number of cells of a particular cell type within a whole or part of an organism is stable over time in the absence of an outside stimulus.	20% (7/35)	0.0494124	1.31	12044;14127;14728;15251;20296;24099;26362	Bcl2a1a;Fcer1g;Lilrb4a;Hif1a;Ccl2;Tnfsf13b;Axl
14	GO:0071407	cellular response to organic cyclic compound	Any process that results in a change in state or activity of a cell (in terms of movement, secretion, enzyme production, gene expression, etc.) as a result of an organic cyclic compound stimulus.	21.429% (6/28)	0.050595	1.3	NA	NA
65	GO:0043066	negative regulation of apoptotic process	Any process that stops, prevents, or reduces the frequency, rate or extent of cell death by apoptotic process.	15.385% (14/91)	0.0495664	1.3	12044;14127;14433;15251;15368;16181;16854;18518;20296;20304;20750;21926;231507;26362	Bcl2a1a;Fcer1g;Gapdh;Hif1a;Hmox1;Il1rn;Lgals3;Igbp1;Ccl2;Ccl5;Spp1;Tnf;Plac8;Axl
87	GO:0006875	cellular metal ion homeostasis	Any process involved in the maintenance of an internal steady state of metal ions at the level of a cell.	16.667% (11/66)	0.0496165	1.3	14319;15251;15368;15945;17329;20296;20302;20304;20750;23833;55985	Fth1;Hif1a;Hmox1;Cxcl10;Cxcl9;Ccl2;Ccl3;Ccl5;Spp1;Cd52;Cxcl13
18	GO:0016525	negative regulation of angiogenesis	Any process that stops, prevents, or reduces the frequency, rate or extent of angiogenesis.	26.667% (4/15)	0.0535752	1.27	NA	NA
40	GO:0006953	acute-phase response	An acute inflammatory response that involves non-antibody proteins whose concentrations in the plasma increase in response to infection or injury of homeothermic animals.	30% (3/10)	0.0691931	1.16	NA	NA
46	GO:0003158	endothelium development	The process whose specific outcome is the progression of an endothelium over time, from its formation to the mature structure. Endothelium refers to the layer of cells lining blood vessels, lymphatics, the heart, and serous cavities, and is derived from bone marrow or mesoderm. Corneal endothelium is a special case, derived from neural crest cells.	30% (3/10)	0.0691931	1.16	NA	NA
52	GO:0008630	intrinsic apoptotic signaling pathway in response to DNA damage	A series of molecular signals in which an intracellular signal is conveyed to trigger the apoptotic death of a cell. The pathway is induced by the detection of DNA damage, and ends when the execution phase of apoptosis is triggered.	30% (3/10)	0.0691931	1.16	NA	NA
26	GO:0044403	biological process involved in symbiotic interaction	A process carried out by gene products in an organism that enable the organism to engage in a symbiotic relationship, a more or less intimate association, with another organism. The various forms of symbiosis include parasitism, in which the association is disadvantageous or destructive to one of the organisms; mutualism, in which the association is advantageous, or often necessary to one or both…	20.833% (5/24)	0.0813579	1.09	NA	NA
3	GO:0032727	positive regulation of interferon-alpha production	Any process that activates or increases the frequency, rate, or extent of interferon-alpha production.	27.273% (3/11)	0.0885659	1.05	NA	NA
9	GO:0009617	response to bacterium	Any process that results in a change in state or activity of a cell or an organism (in terms of movement, secretion, enzyme production, gene expression, etc.) as a result of a stimulus from a bacterium.	17.5% (21/120)	0.0884407	1.05	NA	NA
5	GO:1901701	cellular response to oxygen-containing compound	NA	19.565% (18/92)	0.0906296	1.04	NA	NA
49	GO:0008625	extrinsic apoptotic signaling pathway via death domain receptors	A series of molecular signals in which a signal is conveyed from the cell surface to trigger the apoptotic death of a cell. The pathway starts with a ligand binding to a death domain receptor on the cell surface, and ends when the execution phase of apoptosis is triggered.	25% (3/12)	0.109963	0.96	NA	NA
74	GO:0072657	protein localization to membrane	A process in which a protein is transported to, or maintained in, a specific location in a membrane.	21.053% (4/19)	0.11273	0.95	NA	NA
27	GO:0002064	epithelial cell development	The process whose specific outcome is the progression of an epithelial cell over time, from its formation to the mature structure. An epithelial cell is a cell usually found in a two-dimensional sheet with a free surface.	23.077% (3/13)	0.13316	0.88	NA	NA
98	GO:0032963	collagen metabolic process	The chemical reactions and pathways involving collagen, any of a group of fibrous proteins of very high tensile strength that form the main component of connective tissue in animals. Collagen is highly enriched in glycine (some regions are 33% glycine) and proline, occurring predominantly as 3-hydroxyproline (about 20%).	23.077% (3/13)	0.13316	0.88	NA	NA
102	GO:0008347	glial cell migration	The orderly movement of a glial cell, non-neuronal cells that provide support and nutrition, maintain homeostasis, form myelin, and participate in signal transmission in the nervous system.	23.077% (3/13)	0.13316	0.88	NA	NA
53	GO:0030334	regulation of cell migration	Any process that modulates the frequency, rate or extent of cell migration.	16.832% (17/101)	0.13349	0.87	NA	NA
75	GO:0071347	cellular response to interleukin-1	Any process that results in a change in state or activity of a cell (in terms of movement, secretion, enzyme production, gene expression, etc.) as a result of an interleukin-1 stimulus.	17.857% (5/28)	0.138432	0.86	NA	NA
96	GO:0007186	G protein-coupled receptor signaling pathway	A series of molecular signals that proceeds with an activated receptor promoting the exchange of GDP for GTP on the alpha-subunit of an associated heterotrimeric G-protein complex. The GTP-bound activated alpha-G-protein then dissociates from the beta- and gamma-subunits to further transmit the signal within the cell. The pathway begins with receptor-ligand interaction, or for basal GPCR signalin…	15.556% (7/45)	0.151305	0.82	NA	NA
48	GO:0019233	sensory perception of pain	The series of events required for an organism to receive a painful stimulus, convert it to a molecular signal, and recognize and characterize the signal. Pain is medically defined as the physical sensation of discomfort or distress caused by injury or illness, so can hence be described as a harmful stimulus which signals current (or impending) tissue damage. Pain may come from extremes of tempera…	21.429% (3/14)	0.157922	0.8	NA	NA
68	GO:0071219	cellular response to molecule of bacterial origin	Any process that results in a change in state or activity of a cell (in terms of movement, secretion, enzyme production, gene expression, etc.) as a result of a stimulus by molecules of bacterial origin such as peptides derived from bacterial flagellin.	21.875% (14/64)	0.159524	0.8	NA	NA
70	GO:0032689	negative regulation of interferon-gamma production	Any process that stops, prevents, or reduces the frequency, rate, or extent of interferon-gamma production. Interferon-gamma is also known as type II interferon.	21.429% (3/14)	0.157922	0.8	NA	NA
103	GO:0010977	negative regulation of neuron projection development	Any process that decreases the rate, frequency or extent of neuron projection development. Neuron projection development is the process whose specific outcome is the progression of a neuron projection over time, from its formation to the mature structure. A neuron projection is any process extending from a neural cell, such as axons or dendrites (collectively called neurites).	21.429% (3/14)	0.157922	0.8	NA	NA
67	GO:0048661	positive regulation of smooth muscle cell proliferation	Any process that activates or increases the rate or extent of smooth muscle cell proliferation.	18.182% (4/22)	0.17031	0.77	NA	NA
43	GO:0031663	lipopolysaccharide-mediated signaling pathway	A series of molecular signals initiated by the binding of a lipopolysaccharide (LPS) to a receptor on the surface of a target cell, and ending with regulation of a downstream cellular process, e.g. transcription. Lipopolysaccharides are major components of the outer membrane of Gram-negative bacteria, making them prime targets for recognition by the immune system.	17.391% (4/23)	0.191519	0.72	NA	NA
15	GO:1901699	cellular response to nitrogen compound	NA	14.634% (6/41)	0.219256	0.66	NA	NA
61	GO:0045123	cellular extravasation	The migration of a leukocyte from the blood vessels into the surrounding tissue.	17.647% (3/17)	0.239212	0.62	NA	NA
62	GO:0010608	posttranscriptional regulation of gene expression	Any process that modulates the frequency, rate or extent of gene expression after the production of an RNA transcript.	17.647% (3/17)	0.239212	0.62	NA	NA
66	GO:0033993	response to lipid	Any process that results in a change in state or activity of a cell or an organism (in terms of movement, secretion, enzyme production, gene expression, etc.) as a result of a lipid stimulus.	18.28% (17/93)	0.249715	0.6	NA	NA
101	GO:0008360	regulation of cell shape	Any process that modulates the surface configuration of a cell.	20% (2/10)	0.266075	0.57	NA	NA
72	GO:0001659	temperature homeostasis	A homeostatic process in which an organism modulates its internal body temperature.	14.815% (4/27)	0.283424	0.55	NA	NA
54	GO:0070374	positive regulation of ERK1 and ERK2 cascade	Any process that activates or increases the frequency, rate or extent of signal transduction mediated by the ERK1 and ERK2 cascade.	13.514% (5/37)	0.311014	0.51	NA	NA
57	GO:0043525	positive regulation of neuron apoptotic process	Any process that activates or increases the frequency, rate or extent of cell death of neurons by apoptotic process.	18.182% (2/11)	0.305521	0.51	NA	NA
47	GO:0034121	regulation of toll-like receptor signaling pathway	Any process that modulates the frequency, rate, or extent of toll-like receptor signaling pathway.	16.667% (2/12)	0.344633	0.46	NA	NA
64	GO:0051897	positive regulation of protein kinase B signaling	Any process that activates or increases the frequency, rate or extent of protein kinase B signaling, a series of reactions mediated by the intracellular serine/threonine kinase protein kinase B.	16.667% (2/12)	0.344633	0.46	NA	NA
33	GO:0032757	positive regulation of interleukin-8 production	Any process that activates or increases the frequency, rate, or extent of interleukin-8 production.	14.286% (3/21)	0.355662	0.45	NA	NA
50	GO:0034655	nucleobase-containing compound catabolic process	The chemical reactions and pathways resulting in the breakdown of nucleobases, nucleosides, nucleotides and nucleic acids.	14.286% (2/14)	0.42061	0.38	NA	NA
59	GO:0097192	extrinsic apoptotic signaling pathway in absence of ligand	A series of molecular signals in which a signal is conveyed from the cell surface to trigger the apoptotic death of a cell. The pathway starts with withdrawal of a ligand from a cell surface receptor, and ends when the execution phase of apoptosis is triggered.	14.286% (2/14)	0.42061	0.38	NA	NA
20	GO:2000351	regulation of endothelial cell apoptotic process	NA	13.333% (2/15)	0.45701	0.34	NA	NA
32	GO:0032755	positive regulation of interleukin-6 production	Any process that activates or increases the frequency, rate, or extent of interleukin-6 production.	11.765% (4/34)	0.454366	0.34	NA	NA
44	GO:0006919	activation of cysteine-type endopeptidase activity involved in apoptotic process	Any process that initiates the activity of the inactive enzyme cysteine-type endopeptidase in the context of an apoptotic process.	13.333% (2/15)	0.45701	0.34	NA	NA
100	GO:0070372	regulation of ERK1 and ERK2 cascade	Any process that modulates the frequency, rate or extent of signal transduction mediated by the ERK1 and ERK2 cascade.	11.111% (5/45)	0.483449	0.32	NA	NA
37	GO:0032731	positive regulation of interleukin-1 beta production	Any process that activates or increases the frequency, rate, or extent of interleukin-1 beta production.	11.538% (3/26)	0.498227	0.3	NA	NA
97	GO:0050921	positive regulation of chemotaxis	Any process that activates or increases the frequency, rate or extent of the directed movement of a motile cell or organism in response to a specific chemical concentration gradient.	11.111% (4/36)	0.501829	0.3	NA	NA
2	GO:0065008	regulation of biological quality	Any process that modulates a qualitative or quantitative trait of a biological quality. A biological quality is a measurable attribute of an organism or part of an organism, such as size, mass, shape, color, etc.	14.208% (26/183)	0.535204	0.27	NA	NA
41	GO:0045936	negative regulation of phosphate metabolic process	Any process that stops, prevents, or reduces the frequency, rate or extent of the chemical reactions and pathways involving phosphates.	10.714% (3/28)	0.551176	0.26	NA	NA
56	GO:1901224	positive regulation of NIK/NF-kappaB signaling	NA	10.526% (2/19)	0.588818	0.23	NA	NA
36	GO:0032722	positive regulation of chemokine production	Any process that activates or increases the frequency, rate, or extent of chemokine production.	10% (3/30)	0.600897	0.22	NA	NA
29	GO:0007178	transmembrane receptor protein serine/threonine kinase signaling pathway	A series of molecular signals initiated by the binding of an extracellular ligand to a receptor on the surface of the target cell where the receptor possesses serine/threonine kinase activity, and ending with regulation of a downstream cellular process, e.g. transcription.	10% (2/20)	0.617988	0.21	NA	NA
45	GO:0042116	macrophage activation	A change in morphology and behavior of a macrophage resulting from exposure to a cytokine, chemokine, cellular ligand, or soluble factor.	9.677% (3/31)	0.624439	0.2	NA	NA
22	GO:2000377	regulation of reactive oxygen species metabolic process	NA	9.524% (2/21)	0.645601	0.19	NA	NA
63	GO:0070498	interleukin-1-mediated signaling pathway	A series of molecular signals initiated by the binding of interleukin-1 to a receptor on the surface of a cell, and ending with regulation of a downstream cellular process, e.g. transcription.	10% (1/10)	0.65785	0.18	NA	NA
42	GO:0097300	programmed necrotic cell death	A necrotic cell death process that results from the activation of endogenous cellular processes, such as signaling involving death domain receptors or Toll-like receptors.	9.091% (1/11)	0.693083	0.16	NA	NA
58	GO:0046330	positive regulation of JNK cascade	Any process that activates or increases the frequency, rate or extent of signal transduction mediated by the JNK cascade.	8.333% (1/12)	0.72476	0.14	NA	NA
25	GO:0051092	positive regulation of NF-kappaB transcription factor activity	Any process that activates or increases the frequency, rate or extent of activity of the transcription factor NF-kappaB.	7.692% (2/26)	0.76111	0.12	NA	NA
71	GO:0043123	positive regulation of I-kappaB kinase/NF-kappaB signaling	Any process that activates or increases the frequency, rate or extent of I-kappaB kinase/NF-kappaB signaling.	7.692% (2/26)	0.76111	0.12	NA	NA
21	GO:0007548	sex differentiation	The establishment of the sex of an organism by physical differentiation.	7.143% (1/14)	0.778819	0.11	NA	NA
39	GO:0051606	detection of stimulus	The series of events in which a stimulus is received by a cell or organism and converted into a molecular signal.	7.143% (1/14)	0.778819	0.11	NA	NA
69	GO:0051341	regulation of oxidoreductase activity	Any process that modulates the frequency, rate or extent of oxidoreductase activity, the catalysis of an oxidation-reduction (redox) reaction, a reversible chemical reaction in which the oxidation state of an atom or atoms within a molecule is altered. One substrate acts as a hydrogen or electron donor and becomes oxidized, while the other acts as hydrogen or electron acceptor and becomes reduced.	7.143% (1/14)	0.778819	0.11	NA	NA
99	GO:0034109	homotypic cell-cell adhesion	The attachment of a cell to a second cell of the identical type via adhesion molecules.	7.143% (1/14)	0.778819	0.11	NA	NA
34	GO:0002687	positive regulation of leukocyte migration	Any process that activates or increases the frequency, rate, or extent of leukocyte migration.	14.634% (6/41)	0.867318	0.06	NA	NA
55	GO:0016310	phosphorylation	The process of introducing a phosphate group into a molecule, usually with the formation of a phosphoric ester, a phosphoric anhydride or a phosphoric amide.	7.258% (9/124)	0.922723	0.03	NA	NA

## Sheet: MG6
	GO.ID	term	definition	genes frequency	pvalue	neglog10 pvalue	Significant genes	Significant genes symbol				Ordered by -log10 value (largest to smallest)
12	GO:0002548	monocyte chemotaxis	The movement of a monocyte in response to an external stimulus.	33.333% (6/18)	0.000247197	3.61	15945;16854;20296;20302;20303;20304	Cxcl10;Lgals3;Ccl2;Ccl3;Ccl4;Ccl5
11	GO:1903900	regulation of viral life cycle	NA	41.667% (5/12)	0.000269853	3.57	16852;20304;246728;66141;80876	Lgals1;Ccl5;Oas2;Ifitm3;Ifitm2
17	GO:0060337	type I interferon signaling pathway	A series of molecular signals initiated by the binding of a type I interferon to a receptor on the surface of a cell, and ending with regulation of a downstream cellular process, e.g. transcription. Type I interferons include the interferon-alpha, beta, delta, episilon, zeta, kappa, tau, and omega gene families.	36.364% (4/11)	0.00226308	2.65	246728;54123;66141;80876	Oas2;Irf7;Ifitm3;Ifitm2
24	GO:0048247	lymphocyte chemotaxis	The directed movement of a lymphocyte in response to an external stimulus.	27.778% (5/18)	0.00228727	2.64	15945;20296;20302;20303;20304	Cxcl10;Ccl2;Ccl3;Ccl4;Ccl5
77	GO:0030593	neutrophil chemotaxis	The directed movement of a neutrophil cell, the most numerous polymorphonuclear leukocyte found in the blood, in response to an external stimulus, usually an infection or wounding.	19.444% (7/36)	0.00260593	2.58	15945;16854;20296;20302;20303;20304;20343	Cxcl10;Lgals3;Ccl2;Ccl3;Ccl4;Ccl5;Sell
75	GO:0071347	cellular response to interleukin-1	Any process that results in a change in state or activity of a cell (in terms of movement, secretion, enzyme production, gene expression, etc.) as a result of an interleukin-1 stimulus.	21.429% (6/28)	0.00335074	2.47	14268;16181;20296;20302;20303;20304	Fn1;Il1rn;Ccl2;Ccl3;Ccl4;Ccl5
102	GO:0008347	glial cell migration	The orderly movement of a glial cell, non-neuronal cells that provide support and nutrition, maintain homeostasis, form myelin, and participate in signal transmission in the nervous system.	30.769% (4/13)	0.00452131	2.34	14268;20296;20302;22352	Fn1;Ccl2;Ccl3;Vim
60	GO:0043547	positive regulation of GTPase activity	Any process that activates or increases the activity of a GTPase.	23.81% (5/21)	0.00480684	2.32	20194;20296;20302;20303;20304	S100a10;Ccl2;Ccl3;Ccl4;Ccl5
23	GO:0048246	macrophage chemotaxis	The movement of a macrophage in response to an external stimulus.	28.571% (4/14)	0.00607827	2.22	16854;20296;20302;20304	Lgals3;Ccl2;Ccl3;Ccl5
73	GO:0070098	chemokine-mediated signaling pathway	A series of molecular signals initiated by the binding of a chemokine to a receptor on the surface of a cell, and ending with regulation of a downstream cellular process, e.g. transcription.	22.727% (5/22)	0.00597184	2.22	15945;20296;20302;20303;20304	Cxcl10;Ccl2;Ccl3;Ccl4;Ccl5
26	GO:0044403	biological process involved in symbiotic interaction	A process carried out by gene products in an organism that enable the organism to engage in a symbiotic relationship, a more or less intimate association, with another organism. The various forms of symbiosis include parasitism, in which the association is disadvantageous or destructive to one of the organisms; mutualism, in which the association is advantageous, or often necessary to one or both…	20.833% (5/24)	0.00888271	2.05	14268;16852;20304;66141;80876	Fn1;Lgals1;Ccl5;Ifitm3;Ifitm2
16	GO:0051928	positive regulation of calcium ion transport	Any process that activates or increases the frequency, rate or extent of the directed movement of calcium ions into, out of or within a cell, or between cells, by means of some agent such as a transporter or pore.	23.529% (4/17)	0.0127967	1.89	15945;16854;20296;20304	Cxcl10;Lgals3;Ccl2;Ccl5
40	GO:0006953	acute-phase response	An acute inflammatory response that involves non-antibody proteins whose concentrations in the plasma increase in response to infection or injury of homeothermic animals.	30% (3/10)	0.0160029	1.8	14268;16181;20304	Fn1;Il1rn;Ccl5
101	GO:0008360	regulation of cell shape	Any process that modulates the surface configuration of a cell.	30% (3/10)	0.0160029	1.8	14268;20296;20302	Fn1;Ccl2;Ccl3
8	GO:0071346	cellular response to interferon-gamma	Any process that results in a change in state or activity of a cell (in terms of movement, secretion, enzyme production, gene expression, etc.) as a result of an interferon-gamma stimulus. Interferon gamma is the only member of the type II interferon found so far.	17.241% (5/29)	0.0202278	1.69	20296;20302;20303;20304;22352	Ccl2;Ccl3;Ccl4;Ccl5;Vim
7	GO:0051607	defense response to virus	Reactions triggered in response to the presence of a virus that act to protect the cell or organism.	14.286% (6/42)	0.026355	1.58	15945;20304;246728;54123;66141;80876	Cxcl10;Ccl5;Oas2;Irf7;Ifitm3;Ifitm2
76	GO:0071677	positive regulation of mononuclear cell migration	Any process that increases the rate, frequency or extent of mononuclear cell migration. Mononuclear cell migration is the movement of a mononuclear cell within or between different tissues and organs of the body.	19.048% (4/21)	0.0273655	1.56	15945;16854;20296;20304	Cxcl10;Lgals3;Ccl2;Ccl5
98	GO:0032963	collagen metabolic process	The chemical reactions and pathways involving collagen, any of a group of fibrous proteins of very high tensile strength that form the main component of connective tissue in animals. Collagen is highly enriched in glycine (some regions are 33% glycine) and proline, occurring predominantly as 3-hydroxyproline (about 20%).	23.077% (3/13)	0.0339004	1.47	14268;20296;22352	Fn1;Ccl2;Vim
96	GO:0007186	G protein-coupled receptor signaling pathway	A series of molecular signals that proceeds with an activated receptor promoting the exchange of GDP for GTP on the alpha-subunit of an associated heterotrimeric G-protein complex. The GTP-bound activated alpha-G-protein then dissociates from the beta- and gamma-subunits to further transmit the signal within the cell. The pathway begins with receptor-ligand interaction, or for basal GPCR signalin…	13.333% (6/45)	0.0361782	1.44	12266;15945;20296;20302;20303;20304	C3;Cxcl10;Ccl2;Ccl3;Ccl4;Ccl5
100	GO:0070372	regulation of ERK1 and ERK2 cascade	Any process that modulates the frequency, rate or extent of signal transduction mediated by the ERK1 and ERK2 cascade.	13.333% (6/45)	0.0361782	1.44	12266;14268;20296;20302;20303;20304	C3;Fn1;Ccl2;Ccl3;Ccl4;Ccl5
38	GO:2000401	regulation of lymphocyte migration	NA	21.429% (3/14)	0.0414883	1.38	15945;20296;20304	Cxcl10;Ccl2;Ccl5
99	GO:0034109	homotypic cell-cell adhesion	The attachment of a cell to a second cell of the identical type via adhesion molecules.	21.429% (3/14)	0.0414883	1.38	14268;16852;20304	Fn1;Lgals1;Ccl5
103	GO:0010977	negative regulation of neuron projection development	Any process that decreases the rate, frequency or extent of neuron projection development. Neuron projection development is the process whose specific outcome is the progression of a neuron projection over time, from its formation to the mature structure. A neuron projection is any process extending from a neural cell, such as axons or dendrites (collectively called neurites).	21.429% (3/14)	0.0414883	1.38	16169;16852;22352	Il15ra;Lgals1;Vim
97	GO:0050921	positive regulation of chemotaxis	Any process that activates or increases the frequency, rate or extent of the directed movement of a motile cell or organism in response to a specific chemical concentration gradient.	13.889% (5/36)	0.0481998	1.32	14268;15945;20296;20304;20343	Fn1;Cxcl10;Ccl2;Ccl5;Sell
54	GO:0070374	positive regulation of ERK1 and ERK2 cascade	Any process that activates or increases the frequency, rate or extent of signal transduction mediated by the ERK1 and ERK2 cascade.	13.514% (5/37)	0.0534914	1.27	NA	NA
9	GO:0009617	response to bacterium	Any process that results in a change in state or activity of a cell or an organism (in terms of movement, secretion, enzyme production, gene expression, etc.) as a result of a stimulus from a bacterium.	9.167% (11/120)	0.0583198	1.23	NA	NA
19	GO:0072678	T cell migration	The movement of a T cell within or between different tissues and organs of the body.	17.647% (3/17)	0.0689341	1.16	NA	NA
30	GO:0034341	response to interferon-gamma	Any process that results in a change in state or activity of a cell or an organism (in terms of movement, secretion, enzyme production, gene expression, etc.) as a result of an interferon-gamma stimulus. Interferon-gamma is also known as type II interferon.	18.421% (7/38)	0.069964	1.16	NA	NA
61	GO:0045123	cellular extravasation	The migration of a leukocyte from the blood vessels into the surrounding tissue.	17.647% (3/17)	0.0689341	1.16	NA	NA
28	GO:0071356	cellular response to tumor necrosis factor	Any process that results in a change in state or activity of a cell (in terms of movement, secretion, enzyme production, gene expression, etc.) as a result of a tumor necrosis factor stimulus.	14.286% (4/28)	0.07054	1.15	NA	NA
79	GO:0045765	regulation of angiogenesis	Any process that modulates the frequency, rate or extent of angiogenesis.	12.5% (5/40)	0.0713971	1.15	NA	NA
6	GO:0031640	killing of cells of other organism	Any process in an organism that results in the killing of cells of another organism, including in some cases the death of the other organism. Killing here refers to the induction of death in one cell by another cell, not cell-autonomous death due to internal or other environmental conditions.	15.789% (3/19)	0.0908754	1.04	NA	NA
74	GO:0072657	protein localization to membrane	A process in which a protein is transported to, or maintained in, a specific location in a membrane.	15.789% (3/19)	0.0908754	1.04	NA	NA
85	GO:0010469	regulation of signaling receptor activity	Any process that modulates the frequency, rate or extent of a signaling receptor activity. Receptor activity is when a molecule combines with an extracellular or intracellular messenger to initiate a change in cell activity.	20% (2/10)	0.109821	0.96	NA	NA
95	GO:0030073	insulin secretion	The regulated release of proinsulin from secretory granules accompanied by cleavage of proinsulin to form mature insulin. In vertebrates, insulin is secreted from B granules in the B cells of the vertebrate pancreas and from insulin-producing cells in insects.	18.182% (2/11)	0.129524	0.89	NA	NA
4	GO:0032728	positive regulation of interferon-beta production	Any process that activates or increases the frequency, rate, or extent of interferon-beta production.	16.667% (2/12)	0.150005	0.82	NA	NA
92	GO:0045672	positive regulation of osteoclast differentiation	Any process that activates or increases the frequency, rate or extent of osteoclast differentiation.	16.667% (2/12)	0.150005	0.82	NA	NA
84	GO:0070232	regulation of T cell apoptotic process	Any process that modulates the occurrence or rate of T cell death by apoptotic process.	15.385% (2/13)	0.171114	0.77	NA	NA
90	GO:0030336	negative regulation of cell migration	Any process that stops, prevents, or reduces the frequency, rate or extent of cell migration.	11.538% (3/26)	0.186086	0.73	NA	NA
48	GO:0019233	sensory perception of pain	The series of events required for an organism to receive a painful stimulus, convert it to a molecular signal, and recognize and characterize the signal. Pain is medically defined as the physical sensation of discomfort or distress caused by injury or illness, so can hence be described as a harmful stimulus which signals current (or impending) tissue damage. Pain may come from extremes of tempera…	14.286% (2/14)	0.192719	0.72	NA	NA
50	GO:0034655	nucleobase-containing compound catabolic process	The chemical reactions and pathways resulting in the breakdown of nucleobases, nucleosides, nucleotides and nucleic acids.	14.286% (2/14)	0.192719	0.72	NA	NA
72	GO:0001659	temperature homeostasis	A homeostatic process in which an organism modulates its internal body temperature.	11.111% (3/27)	0.201477	0.7	NA	NA
31	GO:0032760	positive regulation of tumor necrosis factor production	Any process that activates or increases the frequency, rate or extent of tumor necrosis factor production.	9.756% (4/41)	0.206951	0.68	NA	NA
18	GO:0016525	negative regulation of angiogenesis	Any process that stops, prevents, or reduces the frequency, rate or extent of angiogenesis.	13.333% (2/15)	0.214695	0.67	NA	NA
13	GO:0061844	antimicrobial humoral immune response mediated by antimicrobial peptide	An immune response against microbes mediated by anti-microbial peptides in body fluid.	12.5% (2/16)	0.236934	0.63	NA	NA
62	GO:0010608	posttranscriptional regulation of gene expression	Any process that modulates the frequency, rate or extent of gene expression after the production of an RNA transcript.	11.765% (2/17)	0.259333	0.59	NA	NA
10	GO:0051129	negative regulation of cellular component organization	Any process that stops, prevents, or reduces the frequency, rate or extent of a process involved in the formation, arrangement of constituent parts, or disassembly of cell structures, including the plasma membrane and any external encapsulating structures such as the cell wall and cell envelope.	15.152% (5/33)	0.267211	0.57	NA	NA
5	GO:1901701	cellular response to oxygen-containing compound	NA	7.609% (7/92)	0.273355	0.56	NA	NA
93	GO:0071222	cellular response to lipopolysaccharide	Any process that results in a change in state or activity of a cell (in terms of movement, secretion, enzyme production, gene expression, etc.) as a result of a lipopolysaccharide stimulus; lipopolysaccharide is a major component of the cell wall of gram-negative bacteria.	8.065% (5/62)	0.285185	0.54	NA	NA
68	GO:0071219	cellular response to molecule of bacterial origin	Any process that results in a change in state or activity of a cell (in terms of movement, secretion, enzyme production, gene expression, etc.) as a result of a stimulus by molecules of bacterial origin such as peptides derived from bacterial flagellin.	7.812% (5/64)	0.309727	0.51	NA	NA
29	GO:0007178	transmembrane receptor protein serine/threonine kinase signaling pathway	A series of molecular signals initiated by the binding of an extracellular ligand to a receptor on the surface of the target cell where the receptor possesses serine/threonine kinase activity, and ending with regulation of a downstream cellular process, e.g. transcription.	10% (2/20)	0.326648	0.49	NA	NA
87	GO:0006875	cellular metal ion homeostasis	Any process involved in the maintenance of an internal steady state of metal ions at the level of a cell.	7.576% (5/66)	0.334672	0.48	NA	NA
43	GO:0031663	lipopolysaccharide-mediated signaling pathway	A series of molecular signals initiated by the binding of a lipopolysaccharide (LPS) to a receptor on the surface of a target cell, and ending with regulation of a downstream cellular process, e.g. transcription. Lipopolysaccharides are major components of the outer membrane of Gram-negative bacteria, making them prime targets for recognition by the immune system.	8.696% (2/23)	0.39269	0.41	NA	NA
53	GO:0030334	regulation of cell migration	Any process that modulates the frequency, rate or extent of cell migration.	8.911% (9/101)	0.389249	0.41	NA	NA
2	GO:0065008	regulation of biological quality	Any process that modulates a qualitative or quantitative trait of a biological quality. A biological quality is a measurable attribute of an organism or part of an organism, such as size, mass, shape, color, etc.	7.104% (13/183)	0.42631	0.37	NA	NA
15	GO:1901699	cellular response to nitrogen compound	NA	7.317% (3/41)	0.433496	0.36	NA	NA
65	GO:0043066	negative regulation of apoptotic process	Any process that stops, prevents, or reduces the frequency, rate or extent of cell death by apoptotic process.	6.593% (6/91)	0.441249	0.36	NA	NA
89	GO:0051270	regulation of cellular component movement	Any process that modulates the frequency, rate or extent of the movement of a cellular component.	8.491% (9/106)	0.446788	0.35	NA	NA
46	GO:0003158	endothelium development	The process whose specific outcome is the progression of an endothelium over time, from its formation to the mature structure. Endothelium refers to the layer of cells lining blood vessels, lymphatics, the heart, and serous cavities, and is derived from bone marrow or mesoderm. Corneal endothelium is a special case, derived from neural crest cells.	10% (1/10)	0.454235	0.34	NA	NA
51	GO:0001937	negative regulation of endothelial cell proliferation	Any process that stops, prevents, or reduces the rate or extent of endothelial cell proliferation.	10% (1/10)	0.454235	0.34	NA	NA
63	GO:0070498	interleukin-1-mediated signaling pathway	A series of molecular signals initiated by the binding of interleukin-1 to a receptor on the surface of a cell, and ending with regulation of a downstream cellular process, e.g. transcription.	10% (1/10)	0.454235	0.34	NA	NA
66	GO:0033993	response to lipid	Any process that results in a change in state or activity of a cell or an organism (in terms of movement, secretion, enzyme production, gene expression, etc.) as a result of a lipid stimulus.	6.452% (6/93)	0.464652	0.33	NA	NA
3	GO:0032727	positive regulation of interferon-alpha production	Any process that activates or increases the frequency, rate, or extent of interferon-alpha production.	9.091% (1/11)	0.486706	0.31	NA	NA
57	GO:0043525	positive regulation of neuron apoptotic process	Any process that activates or increases the frequency, rate or extent of cell death of neurons by apoptotic process.	9.091% (1/11)	0.486706	0.31	NA	NA
14	GO:0071407	cellular response to organic cyclic compound	Any process that results in a change in state or activity of a cell (in terms of movement, secretion, enzyme production, gene expression, etc.) as a result of an organic cyclic compound stimulus.	7.143% (2/28)	0.496387	0.3	NA	NA
47	GO:0034121	regulation of toll-like receptor signaling pathway	Any process that modulates the frequency, rate, or extent of toll-like receptor signaling pathway.	8.333% (1/12)	0.517316	0.29	NA	NA
49	GO:0008625	extrinsic apoptotic signaling pathway via death domain receptors	A series of molecular signals in which a signal is conveyed from the cell surface to trigger the apoptotic death of a cell. The pathway starts with a ligand binding to a death domain receptor on the cell surface, and ends when the execution phase of apoptosis is triggered.	8.333% (1/12)	0.517316	0.29	NA	NA
82	GO:0090276	regulation of peptide hormone secretion	Any process that modulates the rate, frequency, or extent of the regulated release of a peptide hormone from secretory granules.	8.333% (1/12)	0.517316	0.29	NA	NA
36	GO:0032722	positive regulation of chemokine production	Any process that activates or increases the frequency, rate, or extent of chemokine production.	6.667% (2/30)	0.534918	0.27	NA	NA
27	GO:0002064	epithelial cell development	The process whose specific outcome is the progression of an epithelial cell over time, from its formation to the mature structure. An epithelial cell is a cell usually found in a two-dimensional sheet with a free surface.	7.692% (1/13)	0.546166	0.26	NA	NA
91	GO:0050691	regulation of defense response to virus by host	Any host process that modulates the frequency, rate, or extent of the antiviral response of a host cell or organism.	7.692% (1/13)	0.546166	0.26	NA	NA
70	GO:0032689	negative regulation of interferon-gamma production	Any process that stops, prevents, or reduces the frequency, rate, or extent of interferon-gamma production. Interferon-gamma is also known as type II interferon.	7.143% (1/14)	0.573354	0.24	NA	NA
78	GO:0051402	neuron apoptotic process	Any apoptotic process in a neuron, the basic cellular unit of nervous tissue. Each neuron consists of a body, an axon, and dendrites. Their purpose is to receive, conduct, and transmit impulses in the nervous system.	6.25% (2/32)	0.571543	0.24	NA	NA
86	GO:0002262	myeloid cell homeostasis	The process of regulating the proliferation and elimination of myeloid cells such that the total number of myeloid cells within a whole or part of an organism is stable over time in the absence of an outside stimulus.	6.25% (2/32)	0.571543	0.24	NA	NA
1	GO:0060760	positive regulation of response to cytokine stimulus	Any process that increases the rate, frequency, or extent of a response to cytokine stimulus.	6.667% (1/15)	0.598972	0.22	NA	NA
20	GO:2000351	regulation of endothelial cell apoptotic process	NA	6.667% (1/15)	0.598972	0.22	NA	NA
83	GO:0001776	leukocyte homeostasis	The process of regulating the proliferation and elimination of cells of the immune system such that the total number of cells of a particular cell type within a whole or part of an organism is stable over time in the absence of an outside stimulus.	5.714% (2/35)	0.622755	0.21	NA	NA
34	GO:0002687	positive regulation of leukocyte migration	Any process that activates or increases the frequency, rate, or extent of leukocyte migration.	12.195% (5/41)	0.662289	0.18	NA	NA
67	GO:0048661	positive regulation of smooth muscle cell proliferation	Any process that activates or increases the rate or extent of smooth muscle cell proliferation.	4.545% (1/22)	0.741117	0.13	NA	NA
37	GO:0032731	positive regulation of interleukin-1 beta production	Any process that activates or increases the frequency, rate, or extent of interleukin-1 beta production.	3.846% (1/26)	0.799073	0.1	NA	NA
81	GO:0050708	regulation of protein secretion	Any process that modulates the frequency, rate or extent of the controlled release of a protein from a cell.	4% (1/25)	0.785881	0.1	NA	NA
41	GO:0045936	negative regulation of phosphate metabolic process	Any process that stops, prevents, or reduces the frequency, rate or extent of the chemical reactions and pathways involving phosphates.	3.571% (1/28)	0.823152	0.08	NA	NA
55	GO:0016310	phosphorylation	The process of introducing a phosphate group into a molecule, usually with the formation of a phosphoric ester, a phosphoric anhydride or a phosphoric amide.	4.032% (5/124)	0.893281	0.05	NA	NA
88	GO:0048870	cell motility	Any process involved in the controlled self-propelled movement of a cell that results in translocation of the cell from one place to another.	7.692% (11/143)	0.887378	0.05	NA	NA
21	GO:0007548	sex differentiation	The establishment of the sex of an organism by physical differentiation.	0% (0/14)	1	0	NA	NA
22	GO:2000377	regulation of reactive oxygen species metabolic process	NA	0% (0/21)	1	0	NA	NA
25	GO:0051092	positive regulation of NF-kappaB transcription factor activity	Any process that activates or increases the frequency, rate or extent of activity of the transcription factor NF-kappaB.	0% (0/26)	1	0	NA	NA
32	GO:0032755	positive regulation of interleukin-6 production	Any process that activates or increases the frequency, rate, or extent of interleukin-6 production.	0% (0/34)	1	0	NA	NA
33	GO:0032757	positive regulation of interleukin-8 production	Any process that activates or increases the frequency, rate, or extent of interleukin-8 production.	0% (0/21)	1	0	NA	NA
35	GO:0010951	negative regulation of endopeptidase activity	Any process that decreases the frequency, rate or extent of endopeptidase activity, the endohydrolysis of peptide bonds within proteins.	0% (0/14)	1	0	NA	NA
39	GO:0051606	detection of stimulus	The series of events in which a stimulus is received by a cell or organism and converted into a molecular signal.	0% (0/14)	1	0	NA	NA
42	GO:0097300	programmed necrotic cell death	A necrotic cell death process that results from the activation of endogenous cellular processes, such as signaling involving death domain receptors or Toll-like receptors.	0% (0/11)	1	0	NA	NA
44	GO:0006919	activation of cysteine-type endopeptidase activity involved in apoptotic process	Any process that initiates the activity of the inactive enzyme cysteine-type endopeptidase in the context of an apoptotic process.	0% (0/15)	1	0	NA	NA
45	GO:0042116	macrophage activation	A change in morphology and behavior of a macrophage resulting from exposure to a cytokine, chemokine, cellular ligand, or soluble factor.	0% (0/31)	1	0	NA	NA
52	GO:0008630	intrinsic apoptotic signaling pathway in response to DNA damage	A series of molecular signals in which an intracellular signal is conveyed to trigger the apoptotic death of a cell. The pathway is induced by the detection of DNA damage, and ends when the execution phase of apoptosis is triggered.	0% (0/10)	1	0	NA	NA
56	GO:1901224	positive regulation of NIK/NF-kappaB signaling	NA	0% (0/19)	1	0	NA	NA
58	GO:0046330	positive regulation of JNK cascade	Any process that activates or increases the frequency, rate or extent of signal transduction mediated by the JNK cascade.	0% (0/12)	1	0	NA	NA
59	GO:0097192	extrinsic apoptotic signaling pathway in absence of ligand	A series of molecular signals in which a signal is conveyed from the cell surface to trigger the apoptotic death of a cell. The pathway starts with withdrawal of a ligand from a cell surface receptor, and ends when the execution phase of apoptosis is triggered.	0% (0/14)	1	0	NA	NA
64	GO:0051897	positive regulation of protein kinase B signaling	Any process that activates or increases the frequency, rate or extent of protein kinase B signaling, a series of reactions mediated by the intracellular serine/threonine kinase protein kinase B.	0% (0/12)	1	0	NA	NA
69	GO:0051341	regulation of oxidoreductase activity	Any process that modulates the frequency, rate or extent of oxidoreductase activity, the catalysis of an oxidation-reduction (redox) reaction, a reversible chemical reaction in which the oxidation state of an atom or atoms within a molecule is altered. One substrate acts as a hydrogen or electron donor and becomes oxidized, while the other acts as hydrogen or electron acceptor and becomes reduced.	0% (0/14)	1	0	NA	NA
71	GO:0043123	positive regulation of I-kappaB kinase/NF-kappaB signaling	Any process that activates or increases the frequency, rate or extent of I-kappaB kinase/NF-kappaB signaling.	0% (0/26)	1	0	NA	NA
80	GO:0007017	microtubule-based process	Any cellular process that depends upon or alters the microtubule cytoskeleton, that part of the cytoskeleton comprising microtubules and their associated proteins.	0% (0/10)	1	0	NA	NA
94	GO:0061082	myeloid leukocyte cytokine production	Any process that contributes to cytokine production by a myeloid cell.	0% (0/12)	1	0	NA	NA

## Sheet: Intersections between clusters
	MG2	MG3	MG4	MG5	MG6
GO:0060760 positive regulation of response to cytokine stimulus	1	0	1	1	0		Legend
GO:0065008 regulation of biological quality	1	0	1	0	0		1	Cluster is associated with process
GO:0032727 positive regulation of interferon-alpha production	1	0	1	1	0		0	Cluster is not associated with process
GO:0032728 positive regulation of interferon-beta production	1	1	1	1	0
GO:1901701 cellular response to oxygen-containing compound	1	1	1	1	0
GO:0031640 killing of cells of other organism	1	0	0	1	1
GO:0051607 defense response to virus	1	1	1	1	1
GO:0071346 cellular response to interferon-gamma	1	1	1	1	1
GO:0009617 response to bacterium	1	1	1	1	1
GO:0051129 negative regulation of cellular component organization	1	1	1	1	0
GO:1903900 regulation of viral life cycle	1	1	1	1	1
GO:0002548 monocyte chemotaxis	1	1	1	1	1
GO:0061844 antimicrobial humoral immune response mediated by antimicrobial peptide	1	0	0	1	0
GO:0071407 cellular response to organic cyclic compound	1	0	1	1	0
GO:1901699 cellular response to nitrogen compound	1	0	1	0	0
GO:0051928 positive regulation of calcium ion transport	1	1	1	1	1
GO:0060337 type I interferon signaling pathway	1	1	1	1	1
GO:0016525 negative regulation of angiogenesis	1	0	1	1	0
GO:0072678 T cell migration	0	1	1	1	1
GO:2000351 regulation of endothelial cell apoptotic process	0	0	1	0	0
GO:0007548 sex differentiation	0	0	1	0	0
GO:2000377 regulation of reactive oxygen species metabolic process	0	0	1	0	0
GO:0048246 macrophage chemotaxis	0	1	1	1	1
GO:0048247 lymphocyte chemotaxis	0	1	1	1	1
GO:0051092 positive regulation of NF-kappaB transcription factor activity	0	0	1	0	0
GO:0044403 biological process involved in symbiotic interaction	1	1	1	1	1
GO:0002064 epithelial cell development	0	0	1	0	0
GO:0071356 cellular response to tumor necrosis factor	0	0	1	1	1
GO:0007178 transmembrane receptor protein serine/threonine kinase signaling pathway	0	0	1	0	0
GO:0034341 response to interferon-gamma	0	1	1	1	1
GO:0032760 positive regulation of tumor necrosis factor production	0	0	1	1	0
GO:0032755 positive regulation of interleukin-6 production	0	0	1	0	0
GO:0032757 positive regulation of interleukin-8 production	0	0	1	0	0
GO:0002687 positive regulation of leukocyte migration	0	0	1	0	0
GO:0010951 negative regulation of endopeptidase activity	0	0	1	1	0
GO:0032722 positive regulation of chemokine production	0	0	1	0	0
GO:0032731 positive regulation of interleukin-1 beta production	0	0	1	0	0
GO:2000401 regulation of lymphocyte migration	0	1	1	1	1
GO:0051606 detection of stimulus	0	0	1	0	0
GO:0006953 acute-phase response	0	1	1	1	1
GO:0045936 negative regulation of phosphate metabolic process	0	0	1	0	0
GO:0097300 programmed necrotic cell death	0	0	1	0	0
GO:0031663 lipopolysaccharide-mediated signaling pathway	0	0	1	0	0
GO:0006919 activation of cysteine-type endopeptidase activity involved in apoptotic process	0	0	1	0	0
GO:0042116 macrophage activation	0	0	1	0	0
GO:0003158 endothelium development	0	0	1	1	0
GO:0034121 regulation of toll-like receptor signaling pathway	0	0	1	0	0
GO:0019233 sensory perception of pain	0	0	1	0	0
GO:0008625 extrinsic apoptotic signaling pathway via death domain receptors	0	0	1	0	0
GO:0034655 nucleobase-containing compound catabolic process	0	0	1	0	0
GO:0001937 negative regulation of endothelial cell proliferation	1	0	1	1	0
GO:0008630 intrinsic apoptotic signaling pathway in response to DNA damage	0	0	1	1	0
GO:0030334 regulation of cell migration	0	0	1	0	0
GO:0070374 positive regulation of ERK1 and ERK2 cascade	0	0	1	0	1
GO:0016310 phosphorylation	0	0	1	0	0
GO:1901224 positive regulation of NIK/NF-kappaB signaling	0	0	1	0	0
GO:0043525 positive regulation of neuron apoptotic process	0	0	1	0	0
GO:0046330 positive regulation of JNK cascade	0	0	1	0	0
GO:0097192 extrinsic apoptotic signaling pathway in absence of ligand	0	0	1	0	0
GO:0043547 positive regulation of GTPase activity	0	1	1	1	1
GO:0045123 cellular extravasation	0	0	1	0	1
GO:0010608 posttranscriptional regulation of gene expression	0	0	1	0	0
GO:0070498 interleukin-1-mediated signaling pathway	0	0	1	0	0
GO:0051897 positive regulation of protein kinase B signaling	0	0	1	0	0
GO:0043066 negative regulation of apoptotic process	0	0	1	1	0
GO:0033993 response to lipid	0	0	1	0	0
GO:0048661 positive regulation of smooth muscle cell proliferation	0	0	1	0	0
GO:0071219 cellular response to molecule of bacterial origin	0	0	1	0	0
GO:0051341 regulation of oxidoreductase activity	0	0	1	0	0
GO:0032689 negative regulation of interferon-gamma production	0	0	1	0	0
GO:0043123 positive regulation of I-kappaB kinase/NF-kappaB signaling	0	0	1	0	0
GO:0001659 temperature homeostasis	0	0	1	0	0
GO:0070098 chemokine-mediated signaling pathway	0	1	1	1	1
GO:0072657 protein localization to membrane	0	1	0	0	1
GO:0071347 cellular response to interleukin-1	0	1	1	0	1
GO:0071677 positive regulation of mononuclear cell migration	1	1	0	1	1
GO:0030593 neutrophil chemotaxis	0	1	0	1	1
GO:0051402 neuron apoptotic process	0	0	0	1	0
GO:0045765 regulation of angiogenesis	0	1	0	1	1
GO:0007017 microtubule-based process	0	0	0	1	0
GO:0050708 regulation of protein secretion	0	0	0	1	0
GO:0090276 regulation of peptide hormone secretion	0	0	0	1	0
GO:0001776 leukocyte homeostasis	0	0	0	1	0
GO:0070232 regulation of T cell apoptotic process	0	0	0	1	0
GO:0010469 regulation of signaling receptor activity	0	1	1	1	0
GO:0002262 myeloid cell homeostasis	0	0	1	1	0
GO:0006875 cellular metal ion homeostasis	0	0	0	1	0
GO:0048870 cell motility	0	0	0	1	0
GO:0051270 regulation of cellular component movement	0	0	0	1	0
GO:0030336 negative regulation of cell migration	0	1	0	1	0
GO:0050691 regulation of defense response to virus by host	0	0	0	1	0
GO:0045672 positive regulation of osteoclast differentiation	0	0	0	1	0
GO:0071222 cellular response to lipopolysaccharide	0	0	0	1	0
GO:0061082 myeloid leukocyte cytokine production	0	0	0	1	0
GO:0030073 insulin secretion	0	1	1	1	0
GO:0007186 G protein-coupled receptor signaling pathway	0	0	0	0	1
GO:0050921 positive regulation of chemotaxis	0	0	0	0	1
GO:0032963 collagen metabolic process	0	0	0	0	1
GO:0034109 homotypic cell-cell adhesion	0	0	0	0	1
GO:0070372 regulation of ERK1 and ERK2 cascade	0	0	0	0	1
GO:0008360 regulation of cell shape	0	0	1	0	1
GO:0008347 glial cell migration	0	0	0	0	1
GO:0010977 negative regulation of neuron projection development	0	0	0	0	1
